# Supplementary material for: Distinct immune cell infiltration patterns in pancreatic ductal adenocarcinoma (PDAC) exhibit divergent immune cell selection and immunosuppressive mechanisms
Source: Nat Commun. 2025 Feb 6;16:1397. doi: 10.1038/s41467-024-55424-2 (PMC11802853; doi:10.1038/s41467-024-55424-2)
Supplement: Supplementary file 5 — Supplementary Data 2 [file 41467_2024_55424_MOESM5_ESM.xlsx]

## Sheet: Sheet1
Dataset name	Sample ID	Patient	Sample type	Cell enrichment method	Sample source	Diagnosis	Treatment	Total cell count (after filtering)	Data source	Gender	Age(y/o)	Diabetes Mellitus	TNM Classification	Staging
PancImmune	01_PDAC1_biopsy_CD45p1	PDAC1	tumour	CD45+ sorting	Surgical	Pancreatic Ductal Adenocarcinoma	Treatment naïve	3915	PDAC150K	M	68	No	pT2 L0 V1 pN1 N1(1/19) R1 (posterior)	IIB
PancImmune	01_PDAC1_biopsy_CD45p2	PDAC1	tumour	CD45+ sorting	Surgical	Pancreatic Ductal Adenocarcinoma	Treatment naïve	4122	PDAC150K	M	68	No	pT2 L0 V1 pN1 N1(1/19) R1 (posterior)	IIB
PancImmune	02_PDAC1_blood_CD45p1	PDAC1	PBMC	CD45+ sorting	Blood	Pancreatic Ductal Adenocarcinoma	Treatment naïve	4421	PDAC150K	M	68	No	pT2 L0 V1 pN1 N1(1/19) R1 (posterior)	IIB
PancImmune	01_PDAC10_biopsy_CD45p1	PDAC10	tumour	CD45+ sorting	Surgical	Pancreatic Ductal Adenocarcinoma	Treatment naïve	1799	PDAC150K	M	70	No	pT2 pN2(13/24) L0 V0 Pn1 R0 CRM0	III
PancImmune	02_PDAC10_biopsy_CD45p2	PDAC10	tumour	CD45+ sorting	Surgical	Pancreatic Ductal Adenocarcinoma	Treatment naïve	1796	PDAC150K	M	70	No	pT2 pN2(13/24) L0 V0 Pn1 R0 CRM0	III
PancImmune	03_PDAC10_blood_CD45p1	PDAC10	PBMC	CD45+ sorting	Blood	Pancreatic Ductal Adenocarcinoma	Treatment naïve	1636	PDAC150K	M	70	No	pT2 pN2(13/24) L0 V0 Pn1 R0 CRM0	III
PancImmune	01_PDAC11_biopsy_CD45p1	PDAC11	tumour	CD45+ sorting	Surgical	Pancreatic Ductal Adenocarcinoma	Treatment naïve	7944	PDAC150K	M	70	Yes	pT2 pN2 L1 V1 R1	III
PancImmune	02_PDAC11_biopsy_CD45p2	PDAC11	tumour	CD45+ sorting	Surgical	Pancreatic Ductal Adenocarcinoma	Treatment naïve	7082	PDAC150K	M	70	Yes	pT2 pN2 L1 V1 R1	III
PancImmune	03_PDAC11_blood_CD45p1	PDAC11	PBMC	CD45+ sorting	Blood	Pancreatic Ductal Adenocarcinoma	Treatment naïve	9497	PDAC150K	M	70	Yes	pT2 pN2 L1 V1 R1	III
PancImmune	01_PDAC12_biopsy_CD45p1	PDAC12	tumour	CD45+ sorting	Surgical	Pancreatic Ductal Adenocarcinoma	Treatment naïve	3595	PDAC150K	M	68	Yes	pT2 pN2 (7/18) L0 V1 Pn1 R1 CRM+	III
PancImmune	02_PDAC12_biopsy_CD45p2	PDAC12	tumour	CD45+ sorting	Surgical	Pancreatic Ductal Adenocarcinoma	Treatment naïve	2806	PDAC150K	M	68	Yes	pT2 pN2 (7/18) L0 V1 Pn1 R1 CRM+	III
PancImmune	03_PDAC12_blood_CD45p1	PDAC12	PBMC	CD45+ sorting	Blood	Pancreatic Ductal Adenocarcinoma	Treatment naïve	2512	PDAC150K	M	68	Yes	pT2 pN2 (7/18) L0 V1 Pn1 R1 CRM+	III
PancImmune	01_PDAC2_biopsy_CD45p1	PDAC2	tumour	CD45+ sorting	Surgical	Pancreatic Ductal Adenocarcinoma	Treatment naïve	4473	PDAC150K	M	70	No	pT2 N2 (9/18) M0 L1 V1 R0	III
PancImmune	02_PDAC2_biopsy_CD45p2	PDAC2	tumour	CD45+ sorting	Surgical	Pancreatic Ductal Adenocarcinoma	Treatment naïve	4394	PDAC150K	M	70	No	pT2 N2 (9/18) M0 L1 V1 R0	III
PancImmune	03_PDAC2_blood_CD45p1	PDAC2	PBMC	CD45+ sorting	Blood	Pancreatic Ductal Adenocarcinoma	Treatment naïve	4653	PDAC150K	M	70	No	pT2 N2 (9/18) M0 L1 V1 R0	III
PancImmune	01_PDAC3_biopsy_CD45p1	PDAC3	tumour	CD45+ sorting	Surgical	Pancreatic Ductal Adenocarcinoma	Treatment naïve	7622	PDAC150K	F	76	No	pT1c N0(0/23) L0 V0 R0	IA
PancImmune	02_PDAC3_biopsy_CD45p2	PDAC3	tumour	CD45+ sorting	Surgical	Pancreatic Ductal Adenocarcinoma	Treatment naïve	1612	PDAC150K	F	76	No	pT1c N0(0/23) L0 V0 R0	IA
PancImmune	03_PDAC3_blood_CD45p1	PDAC3	PBMC	CD45+ sorting	Blood	Pancreatic Ductal Adenocarcinoma	Treatment naïve	7914	PDAC150K	F	76	No	pT1c N0(0/23) L0 V0 R0	IA
PancImmune	01_PDAC4_biopsy_CD45p1	PDAC4	tumour	CD45+ sorting	Surgical	Pancreatic Ductal Adenocarcinoma	Treatment naïve	3935	PDAC150K	F	66	No	pT2 pN1 L1 V1 R1	IIB
PancImmune	03_PDAC4_blood_CD45p1	PDAC4	PBMC	CD45+ sorting	Blood	Pancreatic Ductal Adenocarcinoma	Treatment naïve	2570	PDAC150K	F	66	No	pT2 pN1 L1 V1 R1	IIB
PancImmune	01_PDAC5_biopsy_CD45p1	PDAC5	tumour	CD45+ sorting	Surgical	Pancreatic Ductal Adenocarcinoma	Treatment naïve	3068	PDAC150K	M	72	No	pT3 pN2 L1 V2 R1	III
PancImmune	03_PDAC5_blood_CD45p1	PDAC5	PBMC	CD45+ sorting	Blood	Pancreatic Ductal Adenocarcinoma	Treatment naïve	5654	PDAC150K	M	72	No	pT3 pN2 L1 V2 R1	III
PancImmune	01_PDAC6_biopsy_CD45p1	PDAC6	tumour	CD45+ sorting	Surgical	Pancreatic Ductal Adenocarcinoma	Treatment naïve	12212	PDAC150K	F	78	No	pT1c pN2 L1 V1 R1	III
PancImmune	02_PDAC6_biopsy_CD45p2	PDAC6	tumour	CD45+ sorting	Surgical	Pancreatic Ductal Adenocarcinoma	Treatment naïve	5698	PDAC150K	F	78	No	pT1c pN2 L1 V1 R1	III
PancImmune	03_PDAC6_blood_CD45p1	PDAC6	PBMC	CD45+ sorting	Blood	Pancreatic Ductal Adenocarcinoma	Treatment naïve	8542	PDAC150K	F	78	No	pT1c pN2 L1 V1 R1	III
PancImmune	04_PDAC7_biopsy_CD45p1	PDAC7	tumour	CD45+ sorting	Surgical	Pancreatic Ductal Adenocarcinoma	Treatment naïve	6559	PDAC150K	M	72	No	pT2 pN2 (9/21) L0 V0 Pn1 R1 (dorsal) CRM+	III
PancImmune	05_PDAC7_biopsy_CD45p2	PDAC7	tumour	CD45+ sorting	Surgical	Pancreatic Ductal Adenocarcinoma	Treatment naïve	9794	PDAC150K	M	72	No	pT2 pN2 (9/21) L0 V0 Pn1 R1 (dorsal) CRM+	III
PancImmune	07_PDAC7_blood_CD45p1	PDAC7	PBMC	CD45+ sorting	Blood	Pancreatic Ductal Adenocarcinoma	Treatment naïve	11744	PDAC150K	M	72	No	pT2 pN2 (9/21) L0 V0 Pn1 R1 (dorsal) CRM+	III
PancImmune	01_PDAC8_biopsy_CD45p1	PDAC8	tumour	CD45+ sorting	Surgical	Pancreatic Ductal Adenocarcinoma	Treatment naïve	5726	PDAC150K	M	69	No	pT2 pN1 L1 V1 R1	IIB
PancImmune	02_PDAC8_biopsy_CD45p2	PDAC8	tumour	CD45+ sorting	Surgical	Pancreatic Ductal Adenocarcinoma	Treatment naïve	3023	PDAC150K	M	69	No	pT2 pN1 L1 V1 R1	IIB
PancImmune	03_PDAC8_blood_CD45p1	PDAC8	PBMC	CD45+ sorting	Blood	Pancreatic Ductal Adenocarcinoma	Treatment naïve	9746	PDAC150K	M	69	No	pT2 pN1 L1 V1 R1	IIB
PancImmune	01_PDAC9_biopsy_CD45p1	PDAC9	tumour	CD45+ sorting	Surgical	Pancreatic Ductal Adenocarcinoma	Treatment naïve	4092	PDAC150K	M	85	No	pT2 pN1 (3/13) L0 V0 knapp R0 CRM+	IIB
PancImmune	02_PDAC9_biopsy_CD45p2	PDAC9	tumour	CD45+ sorting	Surgical	Pancreatic Ductal Adenocarcinoma	Treatment naïve	2756	PDAC150K	M	85	No	pT2 pN1 (3/13) L0 V0 knapp R0 CRM+	IIB
PancImmune	03_PDAC9_blood_CD45p1	PDAC9	PBMC	CD45+ sorting	Blood	Pancreatic Ductal Adenocarcinoma	Treatment naïve	2010	PDAC150K	M	85	No	pT2 pN1 (3/13) L0 V0 knapp R0 CRM+	IIB
Steele et al.	GSM4710689_PDAC_TISSUE_1	PDAC_3210	tumour	No enrichment	Fine Needle Biopsy	Pancreatic Ductal Adenocarcinoma	Treatment naïve	926	Steele et al.	F	68	NA	NA	Metastatic
Steele et al.	GSM4710691_PDAC_TISSUE_3	PDAC_1317	tumour	No enrichment	Fine Needle Biopsy	Pancreatic Ductal Adenocarcinoma	Treatment naïve	1850	Steele et al.	F	65.3	NA	NA	Locally advanced
Steele et al.	GSM4710692_PDAC_TISSUE_4	PDAC_1314	tumour	No enrichment	Fine Needle Biopsy	Pancreatic Ductal Adenocarcinoma	Treatment naïve	1307	Steele et al.	M	42.4	NA	NA	Metastatic
Steele et al.	GSM4710693_PDAC_TISSUE_5	PDAC_1306	tumour	No enrichment	Fine Needle Biopsy	Pancreatic Ductal Adenocarcinoma	Treatment naïve	1065	Steele et al.	F	75.7	NA	NA	Metastatic
Steele et al.	GSM4710694_PDAC_TISSUE_6	PDAC_1302	tumour	No enrichment	Fine Needle Biopsy	Pancreatic Ductal Adenocarcinoma	Treatment naïve	1855	Steele et al.	M	69.6	NA	NA	Locally advanced
Steele et al.	GSM4710697_PDAC_TISSUE_9	PDAC_1294	tumour	No enrichment	Fine Needle Biopsy	Pancreatic Ductal Adenocarcinoma	Treatment naïve	3510	Steele et al.	M	65.3	NA	NA	Locally advanced
Steele et al.	GSM4710699_PDAC_TISSUE_11A	PDAC_1261	tumour	No enrichment	Fine Needle Biopsy	Pancreatic Ductal Adenocarcinoma	Treatment naïve	866	Steele et al.	M	73	NA	NA	Locally advanced
Steele et al.	GSM4710701_PDAC_TISSUE_12	PDAC_1253	tumour	No enrichment	Fine Needle Biopsy	Pancreatic Ductal Adenocarcinoma	Treatment naïve	930	Steele et al.	M	72.3	NA	NA	Metastatic
Steele et al.	GSM4710702_PDAC_TISSUE_13	PDAC_1238	tumour	No enrichment	Fine Needle Biopsy	Pancreatic Ductal Adenocarcinoma	Treatment naïve	4367	Steele et al.	F	70	NA	NA	Borderline resectable
Steele et al.	GSM4710703_PDAC_TISSUE_14	PDAC_1246	tumour	No enrichment	Fine Needle Biopsy	Pancreatic Ductal Adenocarcinoma	Treatment naïve	540	Steele et al.	M	57	NA	NA	Locally advanced
Steele et al.	GSM4710704_PDAC_TISSUE_15	PDAC_1229	tumour	No enrichment	Fine Needle Biopsy	Pancreatic Ductal Adenocarcinoma	Treatment naïve	2182	Steele et al.	M	65	NA	NA	Locally advanced
Peng et al.	PDAC_N1	PDAC_N1	tumour	No enrichment	Surgical	normal pancreas/mucinous cystic neoplasia	Treatment naïve	7661	Peng et al.	F	64	N	NA	NA
Peng et al.	PDAC_N10	PDAC_N10	tumour	No enrichment	Surgical	normal pancreas/choledochal neuroendocrine tumors	Treatment naïve	3465	Peng et al.	F	65	N	T3N0M0	IIA
Peng et al.	PDAC_N11	PDAC_N11	tumour	No enrichment	Surgical	normal pancreas/solid pseudopapillary tumor	Treatment naïve	5851	Peng et al.	F	30	N	NA	NA
Peng et al.	PDAC_N2	PDAC_N2	tumour	No enrichment	Surgical	normal pancreas/small intestine papillary adenocarcinoma	Treatment naïve	5851	Peng et al.	M	55	N	NA	NA
Peng et al.	PDAC_N3	PDAC_N3	tumour	No enrichment	Surgical	normal pancreas/duodenal intraepithelial neoplasia	Treatment naïve	1931	Peng et al.	M	50	N	NA	NA
Peng et al.	PDAC_N4	PDAC_N4	tumour	No enrichment	Surgical	normal pancreas/pancratic neuroendocrine tumor	Treatment naïve	5825	Peng et al.	M	53	N	NA	NA
Peng et al.	PDAC_N5	PDAC_N5	tumour	No enrichment	Surgical	normal pancreas/serous cystic neoplasia	Treatment naïve	3251	Peng et al.	F	52	N	NA	NA
Peng et al.	PDAC_N6	PDAC_N6	tumour	No enrichment	Surgical	normal pancreas/solid pseudopapillary tumor	Treatment naïve	5540	Peng et al.	F	31	N	NA	NA
Peng et al.	PDAC_N7	PDAC_N7	tumour	No enrichment	Surgical	normal pancreas/mucinous cystic neoplasia	Treatment naïve	4990	Peng et al.	F	42	N	NA	NA
Peng et al.	PDAC_N8	PDAC_N8	tumour	No enrichment	Surgical	normal pancreas/solid pseudopapillary tumor	Treatment naïve	4793	Peng et al.	M	41	N	NA	NA
Peng et al.	PDAC_N9	PDAC_N9	tumour	No enrichment	Surgical	normal pancreas/pancratic neuroendocrine tumor	Treatment naïve	3465	Peng et al.	M	34	N	NA	NA
Peng et al.	PDAC_T1	PDAC_T1	tumour	No enrichment	Surgical	moderately-poorly differentiated PDAC	Treatment naïve	1804	Peng et al.	M	64	N	T4N2M0	III
Peng et al.	PDAC_T10	PDAC_T10	tumour	No enrichment	Surgical	poorly differentiated PDAC	Treatment naïve	1415	Peng et al.	M	61	Y	T2N1M0	IB
Peng et al.	PDAC_T11	PDAC_T11	tumour	No enrichment	Surgical	moderately-poorly differentiated PDAC	Treatment naïve	5671	Peng et al.	M	51	N	T3N1M0	IIB
Peng et al.	PDAC_T12	PDAC_T12	tumour	No enrichment	Surgical	poorly differentiated PDAC	Treatment naïve	3829	Peng et al.	M	54	N	T3N2M0	III
Peng et al.	PDAC_T13	PDAC_T13	tumour	No enrichment	Surgical	moderately-poorly differentiated PDAC	Treatment naïve	4220	Peng et al.	F	58	Y	T2N1M0	IIB
Peng et al.	PDAC_T14	PDAC_T14	tumour	No enrichment	Surgical	well differentiated PDAC	Treatment naïve	3553	Peng et al.	F	67	Y	T2N1M0	IIB
Peng et al.	PDAC_T15	PDAC_T15	tumour	No enrichment	Surgical	well differentiated PDAC	Treatment naïve	4836	Peng et al.	F	54	N	T2N1M0	IIB
Peng et al.	PDAC_T16	PDAC_T16	tumour	No enrichment	Surgical	poorly differentiated PDAC	Treatment naïve	4130	Peng et al.	F	56	N	T2N1M0	IIB
Peng et al.	PDAC_T17	PDAC_T17	tumour	No enrichment	Surgical	moderately differentiated PDAC	Treatment naïve	6442	Peng et al.	F	71	N	T2N0M0	IB
Peng et al.	PDAC_T18	PDAC_T18	tumour	No enrichment	Surgical	moderately-poorly differentiated PDAC	Treatment naïve	5145	Peng et al.	F	68	Y	T2N0M0	IB
Peng et al.	PDAC_T19	PDAC_T19	tumour	No enrichment	Surgical	well-moderately differentiated PDAC	Treatment naïve	8745	Peng et al.	F	59	N	T2N0M0	IB
Peng et al.	PDAC_T2	PDAC_T2	tumour	No enrichment	Surgical	well differentiated PDAC	Treatment naïve	4424	Peng et al.	M	52	N	T1cN1M0	IIB
Peng et al.	PDAC_T20	PDAC_T20	tumour	No enrichment	Surgical	moderately differentiated PDAC	Treatment naïve	2032	Peng et al.	M	59	N	T3N1M0	IIB
Peng et al.	PDAC_T21	PDAC_T21	tumour	No enrichment	Surgical	moderately-poorly differentiated PDAC	Treatment naïve	2306	Peng et al.	M	59	Y	T2N0M0	IB
Peng et al.	PDAC_T22	PDAC_T22	tumour	No enrichment	Surgical	moderately differentiated PDAC	Treatment naïve	4590	Peng et al.	F	67	N	T2N0M0	IB
Peng et al.	PDAC_T23	PDAC_T23	tumour	No enrichment	Surgical	moderately-poorly differentiated PDAC	Treatment naïve	5016	Peng et al.	M	54	Y	T2N1M0	IIB
Peng et al.	PDAC_T24	PDAC_T24	tumour	No enrichment	Surgical	moderately differentiated PDAC	Treatment naïve	6559	Peng et al.	F	44	N	T1cN0M0	IB
Peng et al.	PDAC_T3	PDAC_T3	tumour	No enrichment	Surgical	moderately-poorly differentiated PDAC	Treatment naïve	2629	Peng et al.	F	58	Y	T2N0M0	IB
Peng et al.	PDAC_T4	PDAC_T4	tumour	No enrichment	Surgical	moderately differentiated PDAC	Treatment naïve	2534	Peng et al.	F	72	Y	T1cN1M0	IIB
Peng et al.	PDAC_T5	PDAC_T5	tumour	No enrichment	Surgical	well-moderately differentiated PDAC	Treatment naïve	2868	Peng et al.	F	65	Y	T2N0M0	IB
Peng et al.	PDAC_T6	PDAC_T6	tumour	No enrichment	Surgical	moderately-poorly differentiated PDAC	Treatment naïve	3882	Peng et al.	M	64	N	T3N0M0	IIA
Peng et al.	PDAC_T7	PDAC_T7	tumour	No enrichment	Surgical	moderately differentiated PDAC	Treatment naïve	2222	Peng et al.	M	70	Y	T3N1M0	IIB
Peng et al.	PDAC_T8	PDAC_T8	tumour	No enrichment	Surgical	moderately-poorly differentiated PDAC	Treatment naïve	2411	Peng et al.	F	66	N	T1cN2M0	III
Peng et al.	PDAC_T9	PDAC_T9	tumour	No enrichment	Surgical	moderately-poorly differentiated PDAC	Treatment naïve	5697	Peng et al.	M	36	N	T2N0M0	IIA
Total	80 samples	58 patients						347903
