# Supplementary material for: Distinct immune cell infiltration patterns in pancreatic ductal adenocarcinoma (PDAC) exhibit divergent immune cell selection and immunosuppressive mechanisms
Source: Nat Commun. 2025 Feb 6;16:1397. doi: 10.1038/s41467-024-55424-2 (PMC11802853; doi:10.1038/s41467-024-55424-2)
Supplement: Supplementary file 6 — Supplementary Data 3 [file 41467_2024_55424_MOESM6_ESM.xlsx]

## Sheet: Sheet1
Association with improved survival	Analysis type	Authors	Study	Link	PMID
High T cell, cytotoxic T cells and CD4 effector T cells	Multispectral imaging of eight markers in FFPE tissue sections	Carstens, J. L. et al.	Spatial computation of intratumoral T cells correlates with survival of patients with pancreatic cancer	https://www.nature.com/articles/ncomms15095
High CD8 T cell infiltration	Immunostaining and quantitative analysis were performed to assess CD8+ T cells infiltration, PD-L1 expression, and their relationship with CD44+/CD133+ CSCs and disease progression in PC	Hou, Y. et al.	Low CD8⁺ T Cell Infiltration and High PD-L1 Expression Are Associated with Level of CD44⁺/CD133⁺ Cancer Stem Cells and Predict an Unfavorable Prognosis in Pancreatic Cancer	https://www.mdpi.com/2072-6694/11/4/541	PMID: 30991694
Higher proporiton of lymphocyte immune cell infiltration	Deconvolution of bulk RNA-seq data	de Santiago et al.	Immunophenotypes of pancreatic ductal adenocarcinoma: Meta-analysis of transcriptional subtypes	https://onlinelibrary.wiley.com/doi/full/10.1002/ijc.32186
Higher CD3 T cell tumour density, but not higher CD8 T cell tumour density	Immunohistochemistry	Chen, Y. et al.	The coexpression and clinical significance of costimulatory molecules B7-H1, B7-H3, and B7-H4 in human pancreatic cancer	https://www.dovepress.com/the-coexpression-and-clinical-significance-of-costimulatory-molecules--peer-reviewed-fulltext-article-OTT	PMID: 25170273
Higher actiavated B cell and monocyte infiltration, but lower activated CD4 T cells, Th17 T cells and neutrophils	Deconvolution of bulk RNA-seq data (TCGA, ICGC, and GEO databases)	Gao, Y. et al.	Tumor-Infiltrating Immune Cell Signature Predicts the Prognosis and Chemosensitivity of Patients With Pancreatic Ductal Adenocarcinoma	https://www.frontiersin.org/articles/10.3389/fonc.2020.557638/full
Higher CD3 T cell, CD8 T cell and Th1-polarized CD4 T cell infiltration	Multiplex immunofluorescence	Seifert, L. et al.	LAG-3-Expressing Tumor-Infiltrating T Cells Are Associated with Reduced Disease-Free Survival in Pancreatic Cancer	https://www.mdpi.com/2072-6694/13/6/1297/htm
Lower macrophage infiltration (associated with lower CD8 T cell infiltration)	Deconvolution of bulk RNA-seq data (TCGA PAAD)	Zhang, J. et al.	Alteration of tumor-associated macrophage subtypes mediated by KRT6A in pancreatic ductal adenocarcinoma	https://www.aging-us.com/article/104091/text
Higher number and a specific location of B cells in TME of long-term survivors	GeoMx™ Digital Spatial Profiler	Aziz. H, et al.	Spatial genomics reveals a high number and specific location of B cells in the pancreatic ductal adenocarcinoma microenvironment of long-term survivors	https://www.frontiersin.org/articles/10.3389/fimmu.2022.995715/full
