# Supplementary material for: Distinct immune cell infiltration patterns in pancreatic ductal adenocarcinoma (PDAC) exhibit divergent immune cell selection and immunosuppressive mechanisms
Source: Nat Commun. 2025 Feb 6;16:1397. doi: 10.1038/s41467-024-55424-2 (PMC11802853; doi:10.1038/s41467-024-55424-2)
Supplement: Supplementary file 7 — Supplementary Data 4 [file 41467_2024_55424_MOESM7_ESM.xlsx]

## Sheet: Sheet1
cell type 1	cell type 2	p-val (PancrImmune)*	p-val (PENG)*	p-val (STEELE)*
B cells	Myeloid cells	0.000868371	0.000594162	0.0181125
B cells	NK cells	0.43041	0.925433	0.764472
B cells	T cells	0.0995953	0.86682	0.252627
Myeloid cells	NK cells	0.307426	0.178615	0.844094
Myeloid cells	T cells	8.03608e-05	8.12989e-06	7.48924e-05
NK cells	T cells	0.228035	0.213282	0.898032
*P-values calculated via Pearson linear regression
