# Supplementary material for: Distinct immune cell infiltration patterns in pancreatic ductal adenocarcinoma (PDAC) exhibit divergent immune cell selection and immunosuppressive mechanisms
Source: Nat Commun. 2025 Feb 6;16:1397. doi: 10.1038/s41467-024-55424-2 (PMC11802853; doi:10.1038/s41467-024-55424-2)
Supplement: Supplementary file 8 — Supplementary Data 5 [file 41467_2024_55424_MOESM8_ESM.xlsx]

## Sheet: Sheet1
Dataset	Gene	logFC	AveExpr	t	P.Value*	adj.P.Val*	Cell specificity (Human Protein Atlas annotation)
PDAC150K	IGLV1-44	-5.25523	4.14565	-3.70851	0.00215208	0.0375651	B cell
PDAC150K	FAM129C	-4.22546	2.56621	-5.12974	0.000138254	0.0150445	B cell/DC
PDAC150K	CXCR5	-3.97201	4.15607	-5.30767	9.90754e-05	0.0150445	Lymphocyte
PDAC150K	VPREB3	-3.93122	4.93724	-4.66113	0.000325474	0.018621	B cell
PDAC150K	MS4A1	-3.8447	6.47855	-5.09921	0.000143682	0.0150445	B cell
PDAC150K	LINC01781	-3.64182	3.35728	-5.23537	0.000111005	0.0150445	NA
PDAC150K	LINC00926	-3.63245	3.99352	-4.10165	0.000940096	0.025743	NA
PDAC150K	IGHV5-78	-3.6226	2.54874	-4.62088	0.000345974	0.0188603	B cell
PDAC150K	TNFRSF13C	-3.55893	2.38412	-6.61845	1.03894e-05	0.0104538	B cell
PDAC150K	FCRLA	-3.50639	4.28157	-4.93694	0.000190234	0.0162432	B cell
PDAC150K	CLEC5A	4.29664	3.1093	3.96226	0.00126969	0.0288106	Monocyte
PDAC150K	ANGPTL4	4.31535	1.90578	4.66094	0.000330847	0.018621	Neutrophil
PDAC150K	FABP3	4.3458	2.13782	3.5291	0.00299768	0.0438506	Low immune specificity
PDAC150K	PMP22	4.34697	4.19188	5.1541	0.000132914	0.0150445	pDC
PDAC150K	GPNMB	4.60363	3.93455	3.63554	0.00244487	0.039749	Monocyte
PDAC150K	CCL17	4.70115	4.88902	4.25274	0.000730868	0.0234746	B cell, T cell, DC
PDAC150K	RETN	4.76533	4.05089	4.73933	0.000290114	0.0181073	Monocyte, DC
PDAC150K	TPSB2	4.79541	6.67209	4.48858	0.000466289	0.0200225	Granulocyte
PDAC150K	NUPR1	4.97862	3.28576	3.92607	0.00139209	0.0305051	Neutrophil (pancreas enriched)
PDAC150K	RNASE1	5.20721	4.70873	3.91544	0.00142981	0.0308679	Monocyte, DC
*P-values calculated through uses Fisher's Exact Test using EdgeR.
