# Supplementary material for: Distinct immune cell infiltration patterns in pancreatic ductal adenocarcinoma (PDAC) exhibit divergent immune cell selection and immunosuppressive mechanisms
Source: Nat Commun. 2025 Feb 6;16:1397. doi: 10.1038/s41467-024-55424-2 (PMC11802853; doi:10.1038/s41467-024-55424-2)
Supplement: Supplementary file 9 — Supplementary Data 6 [file 41467_2024_55424_MOESM9_ESM.xlsx]

## Sheet: Sheet1
Cell type	Patient	immunosurveilling blood	immunosurveilling TIL	private blood	private TIL
B cells	PDAC1	91	111	135	277
B cells	PDAC10	1648	413	178	849
B cells	PDAC11	214	142	223	208
B cells	PDAC12	230	398	295	1019
B cells	PDAC2	0	0	424	12
B cells	PDAC3	490	2233	69	1668
B cells	PDAC4	225	44	459	541
B cells	PDAC5	27	147	40	2010
B cells	PDAC6	87	417	121	1523
B cells	PDAC7	253	327	123	820
B cells	PDAC8	15	7	125	102
B cells	PDAC9	698	479	388	1236
CD4 T cells	PDAC1	32	16	419	401
CD4 T cells	PDAC10	172	209	1469	1638
CD4 T cells	PDAC11	1243	833	6436	1947
CD4 T cells	PDAC12	549	321	1987	2136
CD4 T cells	PDAC2	225	84	1731	394
CD4 T cells	PDAC3	519	691	1865	3542
CD4 T cells	PDAC4	515	260	4090	1138
CD4 T cells	PDAC5	578	466	2423	2367
CD4 T cells	PDAC6	164	187	1185	1884
CD4 T cells	PDAC7	36	43	371	2126
CD4 T cells	PDAC8	58	60	1151	701
CD4 T cells	PDAC9	762	185	2451	891
CD8 T cells	PDAC1	421	95	89	774
CD8 T cells	PDAC10	327	718	130	1947
CD8 T cells	PDAC11	343	455	850	740
CD8 T cells	PDAC12	1132	1326	494	1772
CD8 T cells	PDAC2	1408	227	1207	333
CD8 T cells	PDAC3	1169	1727	275	3263
CD8 T cells	PDAC4	1122	315	702	761
CD8 T cells	PDAC5	159	730	390	1491
CD8 T cells	PDAC6	709	490	261	930
CD8 T cells	PDAC7	18	62	48	846
CD8 T cells	PDAC8	117	115	157	552
CD8 T cells	PDAC9	1933	420	804	1005
	Mean	290	287.5	404.5	967.5
