# Supplementary material for: Distinct immune cell infiltration patterns in pancreatic ductal adenocarcinoma (PDAC) exhibit divergent immune cell selection and immunosuppressive mechanisms
Source: Nat Commun. 2025 Feb 6;16:1397. doi: 10.1038/s41467-024-55424-2 (PMC11802853; doi:10.1038/s41467-024-55424-2)
Supplement: Supplementary file 10 — Supplementary Data 7 [file 41467_2024_55424_MOESM10_ESM.xlsx]

## Sheet: Sheet1
ligand	receptor
A2M	LRP1
ACE	BDKRB2
ADAM10	AXL
ADAM10	EPHA3
ADAM12	ITGA9
ADAM12	ITGB1
ADAM12	SDC4
ADAM15	ITGA5
ADAM15	ITGA9
ADAM15	ITGAV
ADAM15	ITGB1
ADAM15	ITGB3
ADAM17	ITGA5
ADAM17	ITGB1
ADAM17	NOTCH1
ADAM23	ITGA5
ADAM23	ITGB3
ADAM28	ITGA4
ADAM9	ITGA3
ADAM9	ITGA6
ADAM9	ITGAV
ADAM9	ITGB1
ADAM9	ITGB5
ADCYAP1	SCTR
ADCYAP1	VIPR1
ADCYAP1	VIPR2
ADM2	CALCR
ADM2	CALCRL
ADM2	RAMP1
ADM	CALCR
ADM	CALCRL
ADM	GPR182
ADM	MRGPRX2
ADM	RAMP2
AGRN	ATP1A3
AGRN	LRP4
AGRP	MC5R
AGRP	SDC3
AGT	LRP2
AGT	MAS1
AHSG	INSR
ALB	LRP2
ALOX5AP	ALOX5
AMH	ACVR1
AMH	AMHR2
AMH	EGFR
ANGPT1	ITGA5
ANGPT1	ITGB1
ANGPT1	TIE1
ANGPT2	TIE1
ANGPT4	TIE1
ANGPTL2	TIE1
ANGPTL3	ITGA5
ANGPTL3	ITGAV
ANGPTL3	ITGB3
ANGPTL4	TIE1
ANXA1	DYSF
ANXA1	EGFR
ANXA1	FPR1
ANXA1	FPR2
ANXA1	FPR3
APOB	CALCR
APOB	ITGAM
APOB	ITGB2
APOB	LDLR
APOB	LRP2
APOB	LRP6
APOB	LRP8
APOB	LSR
APOB	OLR1
APOD	LEPR
APOE	LDLR
APOE	LRP1
APOE	LRP2
APOE	LRP5
APOE	LRP8
APOE	SCARB1
APOE	SORL1
APOE	VLDLR
APP	CAV1
APP	CD74
APP	FPR2
APP	GPC1
APP	LRP1
APP	NCSTN
APP	NGFR
APP	SLC45A3
APP	TNFRSF21
AREG	EGFR
AREG	ERBB3
ARF1	CHRM3
ARF1	INSR
ARF1	PLD2
ARTN	GFRA1
ARTN	GFRA3
ARTN	RET
ASIP	ATRN
ASIP	F11R
ASIP	MC1R
ASIP	MC5R
ASIP	MGRN1
AVP	AVPR1A
AVP	AVPR2
AVP	OXTR
AZGP1	ITGAV
B2M	CD1A
B2M	CD1B
B2M	CD247
B2M	CD3D
B2M	CD3G
B2M	HFE
B2M	HLA-F
B2M	KIR2DL1
B2M	KIR2DL3
B2M	KIR3DL1
B2M	KLRC1
B2M	KLRD1
B2M	LILRB1
B2M	LILRB2
B2M	TFRC
BCAN	EGFR
BCAN	NRCAM
BDNF	DDR1
BDNF	DRD4
BDNF	NGFR
BDNF	NTRK2
BDNF	SORT1
BGN	LY96
BGN	TLR1
BGN	TLR2
BGN	TLR4
BMP2	ACVR1
BMP2	ACVR2A
BMP2	ACVR2B
BMP2	BMPR1A
BMP2	BMPR1B
BMP2	BMPR2
BMP2	ENG
BMP3	ACVR1
BMP3	ACVR2A
BMP3	ACVR2B
BMP3	BMPR1A
BMP3	BMPR1B
BMP3	BMPR2
BMP4	ACVR1
BMP4	ACVR2A
BMP4	ACVR2B
BMP4	BMPR1A
BMP4	BMPR1B
BMP4	BMPR2
BMP6	ACVR1
BMP6	ACVR2A
BMP6	ACVR2B
BMP6	BMPR1A
BMP6	BMPR1B
BMP6	BMPR2
BMP7	ACVR1
BMP7	ACVR2A
BMP7	ACVR2B
BMP7	BMPR1A
BMP7	BMPR1B
BMP7	BMPR2
BMP7	ENG
BMP8B	ACVR1
BMP8B	ACVR2A
BMP8B	ACVR2B
BMP8B	BMPR1A
BMP8B	BMPR1B
BMP8B	BMPR2
BST1	CAV1
BTC	EGFR
BTC	ERBB2
BTC	ERBB3
BTLA	CD247
BTLA	CD79A
BTLA	TNFRSF14
BTLA	VTCN1
C1QA	CD93
C1QA	CR1
C1QA	CSPG4
C1QB	LRP1
C1QTNF1	AVPR2
C1orf112	PLSCR4
C1orf194	PLSCR4
C3	C3AR1
C3	C5AR2
C3	CD19
C3	CD46
C3	CD81
C3	CR1
C3	IFITM1
C3	ITGAM
C3	ITGAX
C3	ITGB2
C3	LRP1
C4A	C3AR1
C4A	C5AR2
C4A	CR1
C4BPA	BMPR2
C4BPA	CD40
C4BPA	LRP1
C4B	CD46
C4B	CR1
C5	C5AR1
C5	C5AR2
CALCA	CALCR
CALCA	CALCRL
CALCA	RAMP1
CALCA	RAMP2
CALCB	CALCR
CALCB	CALCRL
CALCB	RAMP1
CALM1	ABCA1
CALM1	AQP6
CALM1	CACNA1C
CALM1	CALCR
CALM1	EGFR
CALM1	FAS
CALM1	GLP1R
CALM1	GP6
CALM1	GRM4
CALM1	GRM7
CALM1	HMMR
CALM1	HTR2C
CALM1	INSR
CALM1	KCNN4
CALM1	KCNQ1
CALM1	KCNQ3
CALM1	KCNQ5
CALM1	MIP
CALM1	MYLK
CALM1	MYLK2
CALM1	OPRM1
CALM1	PDE1A
CALM1	PDE1B
CALM1	PDE1C
CALM1	PTH2R
CALM1	PTPRA
CALM1	SCN4A
CALM1	SCTR
CALM1	SELL
CALM1	TRPC3
CALM1	TRPC5
CALM1	VIPR1
CALM2	ABCA1
CALM2	AQP6
CALM2	CACNA1C
CALM2	EGFR
CALM2	GP6
CALM2	GRM7
CALM2	INSR
CALM2	KCNQ1
CALM2	KCNQ3
CALM2	KCNQ5
CALM2	MYLK
CALM2	MYLK2
CALM2	PDE1A
CALM2	PDE1B
CALM2	PDE1C
CALM2	SCN4A
CALM2	SELL
CALM2	TRPC5
CALM3	ABCA1
CALM3	AQP6
CALM3	EGFR
CALM3	GP6
CALM3	GRM7
CALM3	INSR
CALM3	KCNQ1
CALM3	KCNQ3
CALM3	KCNQ5
CALM3	MYLK
CALM3	MYLK2
CALM3	PDE1A
CALM3	PDE1B
CALM3	PDE1C
CALM3	SCN4A
CALM3	SELL
CALM3	TRPC5
CALR	HLA-F
CALR	ITGA2B
CALR	ITGA3
CALR	ITGAV
CALR	LRP1
CALR	SCARF1
CALR	TSHR
CAMP	EGFR
CAMP	FPR2
CAMP	IGF1R
CAMP	P2RX7
CCK	CCKBR
CCL13	ACKR2
CCL13	ACKR4
CCL13	CCR1
CCL13	CCR2
CCL13	CCR3
CCL13	CCR5
CCL13	CCR9
CCL13	CXCR3
CCL15	CCR1
CCL15	CCR3
CCL16	CCR1
CCL16	CCR2
CCL16	CCR5
CCL16	CCR8
CCL16	HRH4
CCL17	CCR4
CCL17	CCR8
CCL19	ACKR2
CCL19	ACKR4
CCL19	CCR10
CCL19	CCR7
CCL19	CCRL2
CCL19	CXCR3
CCL1	CCR8
CCL20	CCR6
CCL20	CXCR3
CCL21	ACKR2
CCL21	ACKR4
CCL21	CCR7
CCL21	CXCR3
CCL22	CCR4
CCL23	CCR1
CCL24	CCR2
CCL24	CCR3
CCL25	ACKR2
CCL25	ACKR4
CCL25	CCR10
CCL25	CCR9
CCL26	CCR1
CCL26	CCR2
CCL26	CCR3
CCL27	ACKR2
CCL27	CCR10
CCL28	ACKR2
CCL28	CCR10
CCL28	CCR3
CCL2	ACKR2
CCL2	ACKR4
CCL2	CCR1
CCL2	CCR10
CCL2	CCR2
CCL2	CCR3
CCL2	CCR4
CCL2	CCR5
CCL3L1	CCR1
CCL3L1	CCR3
CCL3L1	CCR5
CCL3	ACKR2
CCL3	CCR1
CCL3	CCR3
CCL3	CCR4
CCL3	CCR5
CCL4	ACKR2
CCL4	CCR1
CCL4	CCR3
CCL4	CCR5
CCL4	CCR8
CCL5	ACKR2
CCL5	ACKR4
CCL5	CCR1
CCL5	CCR3
CCL5	CCR4
CCL5	CCR5
CCL5	CXCR3
CCL5	GPR75
CCL5	SDC1
CCL5	SDC4
CCL7	ACKR2
CCL7	ACKR4
CCL7	CCR1
CCL7	CCR10
CCL7	CCR2
CCL7	CCR3
CCL7	CCR5
CCL7	CXCR3
CCL8	ACKR2
CCL8	ACKR4
CCL8	CCR1
CCL8	CCR2
CCL8	CCR3
CCL8	CCR5
CD14	ITGA4
CD14	ITGB1
CD24	SELP
CD34	SELL
CD34	SELP
CD40LG	CD40
CD40LG	ITGAM
CD40LG	ITGB2
CD40LG	TRAF3
CD55	CR1
CD5L	CD5
CD70	CD27
CDH1	CDH2
CDH1	EGFR
CDH1	ERBB3
CDH1	IGF1R
CDH1	ITGAE
CDH1	ITGB7
CDH1	KLRG1
CDH1	LRP5
CDH1	PTPRF
CDH1	PTPRM
CELA3B	CHRM3
CEL	CXCR4
CFH	ITGAM
CFH	SELL
CGA	SIRPA
CGA	TSHR
CGB8	SIRPA
CGN	F11R
CGN	OCLN
CGN	TGFBR1
CGN	TGFBR2
CHAD	ITGA2
CHAD	ITGB1
CLCF1	CRLF1
CLCF1	IL6ST
CLCF1	LIFR
CLEC11A	KIT
CNTF	IL6R
CNTF	IL6ST
CNTF	LIFR
CNTN2	CNTN1
CNTN2	CNTNAP2
CNTN2	NRCAM
CNTN2	NRP1
CNTN4	PTPRG
COL11A1	DDR1
COL11A1	ITGA2
COL11A1	ITGB1
COL14A1	CD44
COL18A1	GPC1
COL18A1	GPC4
COL18A1	ITGA5
COL18A1	ITGB1
COL18A1	KDR
COL1A1	CD36
COL1A1	CD44
COL1A1	CD93
COL1A1	DDR1
COL1A1	DDR2
COL1A1	FLT4
COL1A1	ITGA1
COL1A1	ITGA11
COL1A1	ITGA2
COL1A1	ITGA5
COL1A1	ITGAV
COL1A1	ITGB1
COL1A1	TMPRSS6
COL1A2	CD36
COL1A2	CD44
COL1A2	CD93
COL1A2	FLT4
COL1A2	ITGA1
COL1A2	ITGA11
COL1A2	ITGA2
COL1A2	ITGA2B
COL1A2	ITGAV
COL1A2	ITGB1
COL1A2	ITGB3
COL2A1	DDR1
COL2A1	ITGA1
COL2A1	ITGA10
COL2A1	ITGA2
COL2A1	ITGA2B
COL2A1	ITGB1
COL2A1	MAG
COL2A1	TNFRSF10A
COL3A1	DDR1
COL3A1	DDR2
COL3A1	ITGA2
COL3A1	ITGB1
COL3A1	MAG
COL4A1	CD47
COL4A1	CD93
COL4A1	ITGA1
COL4A1	ITGA2
COL4A1	ITGAV
COL4A1	ITGB1
COL4A1	ITGB8
COL4A2	CD93
COL4A3	CD47
COL4A3	CD93
COL4A3	ITGA1
COL4A3	ITGA2
COL4A3	ITGAV
COL4A3	ITGB1
COL4A4	CD47
COL4A4	CD93
COL4A4	ITGA1
COL4A4	ITGA2
COL4A4	ITGAV
COL4A4	ITGB1
COL4A5	CD47
COL4A5	CD93
COL4A5	ITGA1
COL4A5	ITGA2
COL4A5	ITGAV
COL4A5	ITGB1
COL4A6	CD47
COL4A6	CD93
COL4A6	ITGA1
COL4A6	ITGA2
COL4A6	ITGAV
COL4A6	ITGB1
COL5A1	ITGA1
COL5A1	ITGB1
COL5A1	SDC3
COL5A2	DDR1
COL5A2	ITGA1
COL5A2	ITGB1
COL5A3	SDC3
COL6A1	ITGA1
COL6A1	ITGA2
COL6A1	ITGA6
COL6A1	ITGB1
COL6A2	ITGA1
COL6A2	ITGA2
COL6A2	ITGB1
COL6A3	ITGA1
COL6A3	ITGA2
COL6A3	ITGB1
COL7A1	ITGA2
COL7A1	ITGB1
COL8A1	ITGA1
COL8A1	ITGA2
COL9A1	MAG
COL9A2	MAG
COL9A3	MAG
CORT	GHSR
CORT	MRGPRX2
CORT	SSTR1
CORT	SSTR2
CORT	SSTR3
CPAMD8	SCTR
CP	SLC40A1
CRP	OLR1
CSF1	CSF1R
CSF2	CSF1R
CSF2	CSF2RA
CSF2	CSF2RB
CSF2	CSF3R
CSF2	IL3RA
CSF2	ITGA9
CSF2	ITGB1
CSF2	SDC2
CSF3	CSF1R
CSF3	CSF3R
CTF1	IL6ST
CTF1	LIFR
CTGF	ITGA5
CTGF	ITGAM
CTGF	ITGB2
CTGF	LRP1
CTGF	LRP6
CTGF	NTRK1
CTHRC1	FZD3
CTHRC1	FZD5
CTHRC1	FZD6
CUBN	LRP2
CX3CL1	CX3CR1
CXCL10	CCR3
CXCL10	CXCR3
CXCL10	SDC4
CXCL11	ACKR3
CXCL11	CCR3
CXCL11	CXCR3
CXCL12	ACKR3
CXCL12	CCR4
CXCL12	CD4
CXCL12	CXCR3
CXCL12	CXCR4
CXCL12	ITGB1
CXCL12	SDC4
CXCL13	ACKR4
CXCL13	CCR10
CXCL13	CXCR3
CXCL13	CXCR5
CXCL13	OPRD1
CXCL16	CXCR6
CXCL1	CXCR1
CXCL1	CXCR2
CXCL2	CXCR1
CXCL2	CXCR2
CXCL2	XCR1
CXCL3	CXCR1
CXCL3	CXCR2
CXCL5	CXCR1
CXCL5	CXCR2
CXCL6	CXCR1
CXCL6	CXCR2
CXCL9	CCR3
CXCL9	CXCR3
CYR61	CAV1
CYR61	ITGA5
CYR61	ITGAM
CYR61	ITGAV
CYR61	ITGB2
CYR61	ITGB3
CYR61	ITGB5
DCN	EGFR
DCN	MET
DEFB1	CCR6
DEFB4A	CCR6
DEFB4A	TLR4
DHH	BOC
DHH	CDON
DHH	HHIP
DHH	PTCH1
DHH	PTCH2
DKK1	KREMEN1
DKK1	KREMEN2
DKK1	LRP5
DKK1	LRP6
DKK2	KREMEN2
DKK2	LRP6
DLK1	NOTCH1
DLK1	NOTCH2
DLK1	NOTCH3
DLK1	NOTCH4
DLK2	NOTCH1
DLL1	NOTCH1
DLL1	NOTCH2
DLL1	NOTCH3
DLL1	NOTCH4
DLL3	NOTCH1
DLL3	NOTCH2
DLL3	NOTCH3
DLL3	NOTCH4
DLL4	NOTCH1
DLL4	NOTCH2
DLL4	NOTCH3
DLL4	NOTCH4
DUSP18	CD151
DUSP18	ITGA1
DUSP18	ITGA2
DUSP18	ITGA3
DUSP18	ITGA6
DUSP18	ITGA7
DUSP18	ITGB1
DUSP18	ITGB4
DUSP18	RPSA
EBI3	IL27RA
EBI3	IL6ST
ECM1	CACHD1
EDA	EDA2R
EDA	EDAR
EDIL3	ITGAV
EDIL3	ITGB5
EDN1	EDNRA
EDN1	EDNRB
EDN1	KEL
EDN2	EDNRA
EDN2	EDNRB
EDN2	KEL
EDN3	EDNRA
EDN3	EDNRB
EDN3	KEL
EFEMP1	EGFR
EFEMP2	AQP1
EFEMP2	CATSPER1
EFEMP2	PLSCR4
EFNA1	EPHA1
EFNA1	EPHA2
EFNA1	EPHA3
EFNA1	EPHA4
EFNA1	EPHB1
EFNA1	EPHB6
EFNA2	EPHA1
EFNA2	EPHA2
EFNA2	EPHA3
EFNA2	EPHA4
EFNA3	EPHA1
EFNA3	EPHA2
EFNA3	EPHA3
EFNA3	EPHA4
EFNA3	EPHB1
EFNA3	EPHB6
EFNA4	EPHA1
EFNA4	EPHA2
EFNA4	EPHA3
EFNA4	EPHA4
EFNA5	EPHA1
EFNA5	EPHA2
EFNA5	EPHA3
EFNA5	EPHA4
EFNA5	EPHB1
EFNA5	EPHB2
EFNA5	EPHB6
EFNB1	EPHA4
EFNB1	EPHB1
EFNB1	EPHB2
EFNB1	EPHB3
EFNB1	EPHB4
EFNB1	EPHB6
EFNB1	ERBB2
EFNB2	EPHA3
EFNB2	EPHA4
EFNB2	EPHB1
EFNB2	EPHB2
EFNB2	EPHB3
EFNB2	EPHB4
EFNB2	EPHB6
EFNB2	GRM1
EFNB2	PECAM1
EFNB2	RHBDL2
EFNB3	EPHA4
EFNB3	EPHB1
EFNB3	EPHB2
EFNB3	EPHB3
EFNB3	EPHB4
EFNB3	EPHB6
EFNB3	RHBDL2
EGFL8	NCR3
EGF	CAV1
EGF	EGFR
EGF	ERBB2
EGF	ERBB3
EPGN	EGFR
EREG	EGFR
EREG	ERBB2
EREG	ERBB3
F10	F3
F10	ITGAM
F10	ITGB2
F11	GP1BA
F12	CD93
F12	GP1BA
F13A1	ITGA4
F13A1	ITGA9
F13A1	ITGB1
F7	F3
F8	ASGR2
F8	LDLR
F8	LRP1
FARP2	PLXNA1
FARP2	PLXNA2
FARP2	PLXNA3
FARP2	PLXNA4
FASLG	FAS
FASLG	TNFRSF1A
FAT4	DCHS1
FBLN1	ITGB1
FBLN2	ITGB3
FBN1	ITGA5
FBN1	ITGAV
FBN1	ITGB1
FBN1	ITGB3
FBN1	ITGB6
FCN2	LRP1
FGA	CDH5
FGA	ITGA2B
FGA	ITGA5
FGA	ITGAD
FGA	ITGAM
FGA	ITGAV
FGA	ITGAX
FGA	ITGB1
FGA	ITGB2
FGA	ITGB3
FGA	PLAUR
FGB	ITGA2B
FGB	ITGA5
FGB	ITGAM
FGB	ITGAV
FGB	ITGB1
FGB	ITGB2
FGF10	FGFR1
FGF10	FGFR2
FGF10	FGFR3
FGF10	FGFR4
FGF11	FGFR1
FGF11	FGFR2
FGF11	FGFR3
FGF11	FGFR4
FGF12	FGFR1
FGF12	FGFR2
FGF12	FGFR3
FGF12	FGFR4
FGF13	EGFR
FGF13	FGFR1
FGF13	FGFR2
FGF13	FGFR3
FGF13	FGFR4
FGF13	SCN5A
FGF13	SCN8A
FGF14	FGFR1
FGF14	FGFR2
FGF14	FGFR3
FGF14	FGFR4
FGF16	FGFR1
FGF16	FGFR2
FGF16	FGFR3
FGF16	FGFR4
FGF17	FGFR1
FGF17	FGFR2
FGF17	FGFR3
FGF17	FGFR4
FGF18	FGFR1
FGF18	FGFR2
FGF18	FGFR3
FGF18	FGFR4
FGF19	FGFR1
FGF19	FGFR2
FGF19	FGFR3
FGF19	FGFR4
FGF19	KLB
FGF20	FGFR4
FGF22	FGFR2
FGF2	CD44
FGF2	FGFR1
FGF2	FGFR2
FGF2	FGFR3
FGF2	FGFR4
FGF2	FGFRL1
FGF2	GPC4
FGF2	NRP1
FGF2	SDC1
FGF2	SDC2
FGF2	SDC3
FGF2	SDC4
FGF5	FGFR1
FGF5	FGFR2
FGF5	FGFR3
FGF5	FGFR4
FGF7	FGFR1
FGF7	FGFR2
FGF7	FGFR3
FGF7	FGFR4
FGF7	NRP1
FGF8	FGFR1
FGF8	FGFR2
FGF8	FGFR3
FGF8	FGFR4
FGF9	FGFR1
FGF9	FGFR2
FGF9	FGFR3
FGF9	FGFR4
FGG	ITGA2B
FGG	ITGA5
FGG	ITGAV
FGG	ITGB1
FGG	ITGB2
FGL1	EGFR
FLT3LG	FLT3
FN1	C5AR1
FN1	CD44
FN1	CD79A
FN1	COL13A1
FN1	FLT4
FN1	IL17RC
FN1	ITGA2
FN1	ITGA2B
FN1	ITGA3
FN1	ITGA4
FN1	ITGA5
FN1	ITGA6
FN1	ITGA8
FN1	ITGA9
FN1	ITGAV
FN1	ITGB1
FN1	ITGB3
FN1	ITGB6
FN1	ITGB7
FN1	ITGB8
FN1	MAG
FN1	NT5E
FN1	PLAUR
FN1	ROBO4
FN1	SDC2
FN1	TMPRSS6
FN1	TNFRSF11B
FN1	TSHR
FST	BMPR1B
FST	BMPR2
GAD1	GRM4
GAL	GALR1
GAL	GALR2
GAL	GALR3
GAS6	AXL
GAS6	MERTK
GAS6	TYRO3
GCG	GCGR
GCG	GLP1R
GDF10	ACVR1B
GDF11	ACVR1B
GDF11	ACVR2A
GDF11	ACVR2B
GDF6	BMPR1A
GDF6	BMPR1B
GDF6	BMPR2
GDF7	ACVR2A
GDF7	BMPR1A
GDF7	BMPR2
GDF9	ACVR2A
GDF9	BMPR1A
GDF9	BMPR1B
GDF9	BMPR2
GDF9	FXYD6
GDF9	ORAI2
GDF9	TGFBR1
GH1	GHR
GH1	PRLR
GHRH	VIPR1
GHRL	GHSR
GHRL	GPR39
GNAI2	ADCY1
GNAI2	ADCY7
GNAI2	ADCY9
GNAI2	ADORA1
GNAI2	ADRA2A
GNAI2	ADRA2B
GNAI2	C5AR1
GNAI2	CAV1
GNAI2	CCR5
GNAI2	CHRM1
GNAI2	CNR1
GNAI2	CXCR1
GNAI2	CXCR2
GNAI2	CXCR3
GNAI2	DRD2
GNAI2	EDNRA
GNAI2	EDNRB
GNAI2	EGFR
GNAI2	F2R
GNAI2	FPR1
GNAI2	IGF1R
GNAI2	LPAR3
GNAI2	OPRD1
GNAI2	OPRM1
GNAI2	P2RY12
GNAI2	PTPRU
GNAI2	S1PR1
GNAI2	S1PR3
GNAI2	S1PR4
GNAI2	S1PR5
GNAI2	TBXA2R
GNAI2	TSHR
GNAI2	UNC5B
GNAS	ADCY1
GNAS	ADCY7
GNAS	ADCY9
GNAS	ADORA1
GNAS	ADRB3
GNAS	AVPR2
GNAS	GCGR
GNAS	GLP1R
GNAS	HTR6
GNAS	PTGDR
GNAS	PTGIR
GNAS	TSHR
GNAS	VIPR1
GNB3	TGFBR1
GPC3	CD81
GPC3	IGF1R
GPHA2	TSHR
GPI	AMFR
GREM1	KDR
GSTP1	TRAF2
GUCA2B	GUCY2C
GUCA2B	GUCY2D
GZMB	CHRM3
GZMB	IGF2R
GZMB	PGRMC1
HAS2	CD44
HAS2	HMMR
HBEGF	CD44
HBEGF	CD82
HBEGF	CD9
HBEGF	EGFR
HBEGF	ERBB2
HBEGF	PRLR
HCRT	HCRTR1
HCRT	NPFFR2
HDC	HRH1
HDC	HRH2
HDC	HRH4
HEBP1	FPR3
HGF	CD44
HGF	MET
HGF	SDC1
HGF	SDC2
HGF	ST14
HHIPL2	CACHD1
HHLA3	CHRM3
HLA-A	APLP2
HLA-A	CD3D
HLA-A	CD3G
HLA-A	ERBB2
HLA-A	KIR2DL1
HLA-A	KIR2DL3
HLA-A	KIR3DL1
HLA-A	KIR3DL2
HLA-A	LILRB1
HLA-A	LILRB2
HLA-B	CANX
HLA-B	CD3D
HLA-B	CD3G
HLA-B	KIR2DL3
HLA-B	KIR3DL1
HLA-B	KLRD1
HLA-B	LILRB1
HLA-B	LILRB2
HLA-C	CD3D
HLA-C	CD3G
HLA-C	DDR1
HLA-C	KIR2DL1
HLA-C	KIR2DL3
HLA-C	KIR3DL1
HLA-C	LILRB1
HLA-C	LILRB2
HLA-C	NOTCH4
HLA-C	SLC9C2
HLA-E	KIR3DL1
HLA-E	KLRC1
HLA-E	KLRC2
HLA-E	KLRD1
HLA-E	SLC16A4
HLA-G	CD4
HLA-G	KIR2DL4
HLA-G	KLRC1
HLA-G	KLRD1
HLA-G	LILRB1
HLA-G	LILRB2
HMGB1	SDC1
HMGB1	THBD
HP	ASGR1
HP	ASGR2
HP	ITGAM
HP	ITGB2
HRAS	CAV1
HRAS	GRIN2D
HRAS	INSR
HRAS	SDC2
HRAS	TLR2
HRAS	TLR9
HSP90AA1	CFTR
HSP90AA1	EGFR
HSP90AA1	FGFR3
HSP90B1	ASGR1
HSP90B1	ERBB2
HSP90B1	LRP1
HSP90B1	TLR1
HSP90B1	TLR2
HSP90B1	TLR4
HSP90B1	TLR7
HSP90B1	TLR9
HSPA1A	GRIN2D
HSPA1A	TLR4
HSPG2	CHRM3
HSPG2	COL13A1
HSPG2	ITGA2
HSPG2	ITGB1
HSPG2	PTPRS
HSPG2	SDC1
IAPP	CALCR
IAPP	RAMP1
IAPP	RAMP2
IAPP	RAMP3
IBSP	ITGAV
ICAM1	CAV1
ICAM1	EGFR
ICAM1	IL2RA
ICAM1	IL2RG
ICAM1	ITGAL
ICAM1	ITGAM
ICAM1	ITGAX
ICAM1	ITGB2
ICAM2	ITGAL
ICAM2	ITGAM
ICAM2	ITGB2
ICAM3	CLEC4M
ICAM3	ITGAD
ICAM3	ITGAL
ICAM3	ITGB2
ICAM4	ITGA2B
ICAM4	ITGA4
ICAM4	ITGAL
ICAM4	ITGAM
ICAM4	ITGAV
ICAM4	ITGB1
ICAM4	ITGB2
ICAM4	ITGB3
ICAM5	ITGAL
ICAM5	ITGB2
IFNA2	IFNAR1
IFNA2	IFNAR2
IFNA5	IFNAR1
IFNA5	IFNAR2
IFNB1	IFNAR1
IFNB1	IFNAR2
IFNG	IFNGR1
IFNG	IFNGR2
IFNL1	IFNLR1
IFNL1	IL10RB
IGF1	IGF1R
IGF1	INSR
IGFBP4	FZD8
IGFBP4	LRP6
IGFL1	IGFLR1
IGFL2	IGFLR1
IGFL3	IGFLR1
IHH	BOC
IHH	CDON
IHH	HHIP
IHH	PTCH1
IHH	PTCH2
IL10	IL10RA
IL10	IL10RB
IL10	SIRPG
IL11	IL11RA
IL11	IL6ST
IL12A	CD28
IL12A	IL12RB1
IL12A	IL12RB2
IL12B	IL12RB1
IL12B	IL12RB2
IL12B	IL23R
IL13	IL13RA1
IL13	IL13RA2
IL13	IL2RG
IL13	IL4R
IL15	IL15RA
IL15	IL2RA
IL15	IL2RB
IL15	IL2RG
IL16	CCR5
IL16	CD4
IL16	GRIN2C
IL16	GRIN2D
IL16	KCNA3
IL16	KCND1
IL16	KCNJ10
IL16	KCNJ15
IL17A	IL17RA
IL17A	IL17RC
IL17F	IL17RA
IL18	CD48
IL18	IL18R1
IL18	IL18RAP
IL18	IL1RAPL1
IL18	IL1RL2
IL19	IL20RA
IL19	IL20RB
IL1A	IL1R1
IL1A	IL1R2
IL1A	IL1RAP
IL1B	ADRB2
IL1B	IL1R1
IL1B	IL1R2
IL1B	IL1RAP
IL1RN	IL1R1
IL1RN	IL1R2
IL1RN	IL1RL2
IL20	IL20RA
IL20	IL20RB
IL20	IL22RA1
IL21	IL21R
IL21	IL2RG
IL22	IL10RA
IL22	IL10RB
IL22	IL21R
IL22	IL22RA1
IL22	IL22RA2
IL23A	IL12RB1
IL23A	IL23R
IL24	IL20RA
IL24	IL20RB
IL24	IL22RA1
IL26	IL20RA
IL27	IL27RA
IL2	CD53
IL2	GYPE
IL2	IL2RA
IL2	IL2RB
IL2	IL2RG
IL2	NGFR
IL34	CSF1R
IL3	CSF2RB
IL3	IL3RA
IL4	CD53
IL4	IL13RA1
IL4	IL13RA2
IL4	IL2RG
IL4	IL4R
IL5	CSF2RB
IL5	IL5RA
IL6	F3
IL6	IL6R
IL6	IL6ST
IL7	IL2RG
IL7	IL7R
INHA	ACVR1
INHA	ACVR1B
INHA	ACVR2A
INHA	ACVR2B
INHA	TGFBR3
INHBA	ACVR1
INHBA	ACVR1B
INHBA	ACVR2A
INHBA	ACVR2B
INHBA	BAMBI
INHBA	ENG
INHBA	TGFBR3
INHBB	ACVR1
INHBB	ACVR1B
INHBB	ACVR1C
INHBB	ACVR2A
INHBB	ACVR2B
INHBC	ACVR1
INHBC	ACVR1B
INHBC	ACVR2A
INHBC	ACVR2B
INS	IGF1R
INS	INSR
INS	LRP2
ITGB3BP	ITGB3
ITGB3BP	ITGB5
JAG1	NOTCH1
JAG1	NOTCH2
JAG1	NOTCH3
JAG1	NOTCH4
JAG2	NOTCH1
JAG2	NOTCH2
JAG2	NOTCH3
JAG2	NOTCH4
KISS1	KISS1R
KISS1	MMP24
KITLG	EPOR
KITLG	KIT
KNG1	BDKRB1
KNG1	BDKRB2
KNG1	CD93
KNG1	GP1BA
KNG1	GPR135
KNG1	ITGAM
KNG1	ITGB2
KNG1	PLAUR
KNG1	RXFP4
KNG1	SDC2
KRTAP4-12	AQP1
KRTAP4-12	CATSPER1
KRTAP4-12	CLDN2
KRTAP4-12	DLK2
KRTAP4-12	PDGFRB
KRTAP4-12	PLSCR4
L1CAM	CNTN1
L1CAM	EGFR
L1CAM	EPHB2
L1CAM	ERBB2
L1CAM	ERBB3
L1CAM	FGFR2
L1CAM	ITGA5
L1CAM	ITGAV
LAMA1	GPC1
LAMA1	ITGA1
LAMA1	ITGA2
LAMA1	ITGA3
LAMA1	ITGA6
LAMA1	ITGA7
LAMA1	ITGB1
LAMA1	ITGB4
LAMA1	ITGB8
LAMA1	NT5E
LAMA1	RPSA
LAMA1	SDC2
LAMA1	SDC4
LAMA1	TMPRSS6
LAMA2	ITGA1
LAMA2	ITGA2
LAMA2	ITGA3
LAMA2	ITGA6
LAMA2	ITGA7
LAMA2	ITGB1
LAMA2	ITGB4
LAMA2	RPSA
LAMA3	SDC2
LAMA4	ITGA3
LAMA4	ITGA6
LAMA4	ITGAV
LAMA4	ITGB1
LAMA5	BCAM
LAMA5	ITGA2
LAMA5	ITGA3
LAMA5	ITGA6
LAMA5	ITGB1
LAMA5	ITGB4
LAMA5	SDC1
LAMB1	ITGA1
LAMB1	ITGA2
LAMB1	ITGA3
LAMB1	ITGA6
LAMB1	ITGA7
LAMB1	ITGAV
LAMB1	ITGB1
LAMB1	ITGB4
LAMB2	RPSA
LAMB3	CD151
LAMB3	COL17A1
LAMB3	ITGA2
LAMB3	ITGA3
LAMB3	ITGA6
LAMB3	ITGB1
LAMB3	ITGB4
LAMC1	ITGA1
LAMC1	ITGA2
LAMC1	ITGA3
LAMC1	ITGA6
LAMC1	ITGA7
LAMC1	ITGAV
LAMC1	ITGB1
LAMC1	ITGB4
LAMC2	CD151
LAMC2	COL17A1
LAMC2	ITGA2
LAMC2	ITGA3
LAMC2	ITGA6
LAMC2	ITGB1
LAMC2	ITGB4
LAMC3	ITGA2
LAMC3	ITGA3
LAMC3	ITGA6
LAMC3	ITGB1
LAMC3	ITGB4
LCN2	LRP2
LEFTY2	ACVR2B
LEP	LEPR
LEP	LRP2
LGALS3BP	ITGB1
LGALS3BP	VANGL1
LIF	IL6ST
LIF	LIFR
LIN7C	ABCA1
LIN7C	HTR2C
LIPC	LRP1
LIPH	LPAR1
LIPH	LPAR2
LIPH	LPAR4
LPA	ITGAM
LPA	ITGB2
LPA	LRP2
LPL	CD44
LPL	LRP1
LPL	LRP2
LPL	SDC1
LPL	VLDLR
LRP1B	PLAUR
LRPAP1	LDLR
LRPAP1	LRP1
LRPAP1	LRP2
LRPAP1	LRP8
LRPAP1	SORL1
LRPAP1	SORT1
LRPAP1	VLDLR
LTA	CACHD1
LTA	EDNRA
LTA	LTBR
LTA	TNFRSF14
LTA	TNFRSF1A
LTA	TNFRSF1B
LTBP1	ITGB5
LTBP3	ITGB5
LTB	CD40
LTB	LTBR
LTB	TNFRSF1A
LTF	GP9
LTF	GPR162
LTF	LRP1
LTF	LRP11
LTF	TFRC
LY6G5C	TMEM8A
LY86	CD180
LYPD3	AGR2
LYZ	ITGAL
MADCAM1	CD44
MADCAM1	ITGA4
MADCAM1	ITGB7
MATN1	ITGA1
MATN1	ITGB1
MATN1	PTPRD
MDK	ALK
MDK	GPC2
MDK	ITGA4
MDK	ITGA6
MDK	ITGB1
MDK	LRP1
MDK	LRP2
MDK	PTPRB
MDK	PTPRZ1
MDK	SDC1
MDK	SDC3
MDK	SDC4
MDK	TSPAN1
MEPE	PHEX
MFAP2	NOTCH1
MFAP5	NOTCH1
MFGE8	ITGAV
MFGE8	ITGB3
MFGE8	PDGFRB
MFNG	NOTCH1
MFNG	NOTCH2
MMP12	PLAUR
MMP13	LRP1
MMP1	CD44
MMP1	ITGA2
MMP2	SDC2
MMP7	CD151
MMP7	CD44
MMP7	CDH6
MMP9	CD44
MMP9	EPHB2
MMP9	ITGAM
MMP9	ITGB2
MMP9	LRP1
MST1	MST1R
MUC2	AGR2
MUC7	SELL
NAMPT	INSR
NCAM1	CACNA1C
NCAM1	FGFR1
NCAM1	FGFR2
NCAM1	GFRA1
NCAM1	PTPRA
NCAM1	ROBO1
NCAM1	ROBO3
NCAN	CDH2
NCAN	SDC3
NDP	FZD4
NDP	LGR4
NID1	COL13A1
NID1	ITGA3
NID1	ITGAV
NID1	ITGB1
NID1	ITGB3
NID1	PTPRF
NID2	COL13A1
NLGN1	NRXN1
NLGN1	NRXN2
NLGN1	NRXN3
NLGN2	NRXN1
NLGN2	NRXN2
NLGN2	NRXN3
NLGN3	NRXN1
NLGN3	NRXN2
NLGN3	NRXN3
NMB	GRPR
NMS	NMUR1
NMS	NMUR2
NMU	NMUR1
NMU	NMUR2
NODAL	ACVR1B
NODAL	ACVR1C
NODAL	ACVR2A
NODAL	ACVR2B
NOV	NOTCH1
NOV	PLXNA1
NPB	NPBWR1
NPB	NPBWR2
NPFF	NPFFR1
NPFF	NPFFR2
NPNT	ITGA8
NPNT	ITGB1
NPPA	NPR1
NPPA	NPR3
NPPC	NPR2
NPPC	NPR3
NPW	NPBWR1
NPW	NPBWR2
NPY	FAP
NPY	NPFFR2
NRG1	ERBB2
NRG1	ERBB3
NRG1	GPC1
NRG2	ERBB2
NRG2	ERBB3
NRG4	EGFR
NRG4	ERBB2
NRTN	GFRA1
NRTN	GFRA2
NRTN	RET
NTF3	NGFR
NTF3	NTRK1
NTF3	NTRK2
NTF3	NTRK3
NTF4	NGFR
NTF4	NTRK1
NTF4	NTRK2
NTF4	NTRK3
NTN1	ADORA2B
NTN1	DCC
NTN1	NEO1
NTN1	UNC5B
NTN1	UNC5C
NTN4	DCC
NTNG1	LRRC4C
NTNG2	LRRC4
NTNG2	LRRC4C
NTS	NGFR
NTS	NTSR1
NTS	SORT1
NUCB2	ERAP1
NXPH3	NRXN1
NXPH3	NRXN2
NXPH3	NRXN3
OMG	NGFR
OMG	RTN4R
OMG	RTN4RL1
OMG	TNFRSF1B
ORM1	CCR5
OSM	IL6ST
OSM	LIFR
OSM	OSMR
OSTN	NPR3
OXT	AVPR1A
OXT	AVPR2
OXT	OXTR
P4HB	GPR162
PAPLN	SIRPA
PCSK9	VLDLR
PDAP1	PDGFRB
PDGFA	PDGFRA
PDGFA	PDGFRB
PDGFB	ITGAV
PDGFB	LRP1
PDGFB	PDGFRA
PDGFB	PDGFRB
PDGFB	S1PR1
PDGFC	FLT1
PDGFC	FLT4
PDGFC	KDR
PDGFC	PDGFRA
PDGFC	PDGFRB
PDGFD	PDGFRA
PDGFD	PDGFRB
PDX1	SLC2A2
PENK	OGFR
PENK	OPRD1
PENK	OPRK1
PENK	OPRM1
PF4	CXCR3
PF4	FGFR2
PF4	LDLR
PF4	PROCR
PF4	SDC2
PF4	THBD
PGF	FLT1
PGF	NRP1
PGF	NRP2
PI3	PLD2
PIGF	FLT1
PIP	CD4
PIP	NPTN
PKM	CD44
PLA2G10	PLA2R1
PLAT	ITGAM
PLAT	ITGB2
PLAT	LRP1
PLAU	IGF2R
PLAU	ITGA3
PLAU	ITGA5
PLAU	ITGAM
PLAU	ITGAV
PLAU	ITGB1
PLAU	ITGB2
PLAU	ITGB5
PLAU	LRP1
PLAU	LRP2
PLAU	MRC2
PLAU	PLAUR
PLAU	ST14
PLAU	VLDLR
PLG	F2R
PLG	F2RL1
PLG	F3
PLG	FLT1
PLG	ITGA9
PLG	ITGAM
PLG	ITGB1
PLG	ITGB2
PLG	PLAUR
PLG	PLGRKT
PLTP	ABCA1
PNOC	OPRL1
PODXL2	SELL
PODXL	SELL
POMC	MC1R
POMC	MC5R
POMC	OPRD1
POMC	OPRK1
POMC	OPRM1
PPBP	CXCR1
PPBP	CXCR2
PRL	PRLR
PRND	RPSA
PROC	ITGAM
PROC	ITGB2
PROC	PROCR
PROC	THBD
PROK2	PROKR2
PROS1	AXL
PROS1	TYRO3
PRSS23	TMEM222
PSAP	CD1B
PSAP	CELSR1
PSAP	GPR37
PSAP	GPR37L1
PSAP	LRP1
PSAP	SORT1
PSEN1	CD44
PSEN1	NCSTN
PSEN1	NOTCH1
PSEN1	NOTCH2
PSEN1	NOTCH3
PSEN1	NOTCH4
PSPN	GFRA1
PSPN	RET
PSPN	SDC3
PTDSS1	JMJD6
PTDSS1	SCARB1
PTGS2	ALOX5
PTGS2	CAV1
PTGS2	PTGDR2
PTH2	PTH1R
PTH2	PTH2R
PTHLH	PTH1R
PTHLH	PTH2R
PTMA	VIPR1
PTN	ALK
PTN	PLXNB2
PTN	PTPRB
PTN	PTPRS
PTN	PTPRZ1
PTN	SDC1
PTN	SDC3
PYY	FAP
QDPR	DYSF
QRFP	P2RY14
QRFP	QRFPR
RAET1E	KLRK1
RARRES2	CCRL2
RARRES2	CMKLR1
RARRES2	GPR1
RELN	ITGA3
RELN	ITGB1
RELN	LRP8
RELN	VLDLR
REN	ASIC3
REN	ATP6AP2
RGMA	BMPR1B
RGMA	BMPR2
RGMA	NEO1
RGMB	BMPR1B
RGMB	BMPR2
RGMB	NEO1
RIMS1	CACNA1C
RIMS1	SLC17A7
RIMS1	SLC18A2
RIMS2	ABCA1
RLN1	RXFP1
RLN2	RXFP1
RLN3	RXFP1
RLN3	RXFP4
RNASE2	TLR2
RPH3A	NRXN1
RPS19	C5AR1
RSPO2	LGR4
RSPO2	LGR5
RSPO2	LGR6
RSPO3	FZD8
RSPO3	LGR4
RSPO3	LGR5
RSPO3	LGR6
RSPO3	LRP6
RSPO3	SDC4
RSPO4	LGR4
RSPO4	LGR5
RSPO4	LGR6
RTN4	CNTNAP1
RTN4	GJB2
RTN4	NGFR
RTN4	RTN4R
RTN4	RTN4RL1
RTN4	TNFRSF19
S100A8	TLR4
S100A9	TLR4
SAA1	FPR1
SAA1	FPR2
SAA1	SCARB1
SCGB3A1	MARCO
SCGB3A2	MARCO
SCT	SCTR
SCT	VIPR1
SCT	VIPR2
SELPLG	ESAM
SELPLG	ITGAM
SELPLG	ITGB2
SELPLG	SELL
SELPLG	SELP
SEMA3A	NRP1
SEMA3A	NRP2
SEMA3A	PLXNA1
SEMA3A	PLXNA2
SEMA3A	PLXNA3
SEMA3A	PLXNA4
SEMA3B	NRP1
SEMA3B	NRP2
SEMA3C	NRP1
SEMA3C	NRP2
SEMA3C	PLXND1
SEMA3D	NRP1
SEMA3E	NRP1
SEMA3E	PLXND1
SEMA3F	NRP1
SEMA3F	NRP2
SEMA3F	PLXNA1
SEMA3F	PLXNA3
SEMA3G	NRP2
SEMA4A	PLXND1
SEMA4B	DCBLD2
SEMA4C	PLXNB2
SEMA4D	CD72
SEMA4D	ERBB2
SEMA4D	MET
SEMA4D	PLXNB1
SEMA4D	PLXNB2
SEMA4F	NRP2
SEMA4G	PLXNB2
SEMA5A	MET
SEMA5A	PLXNB3
SEMA6A	PLXNA2
SEMA6A	PLXNA4
SEMA6D	KDR
SEMA6D	PLXNA1
SEMA6D	TREM2
SEMA6D	TYROBP
SEMA7A	ITGA1
SEMA7A	ITGB1
SEMA7A	PLXNC1
SERPINA1	LRP1
SERPINC1	GPC1
SERPINC1	LRP1
SERPINC1	SDC2
SERPINE1	ITGAV
SERPINE1	ITGB5
SERPINE1	LRP1
SERPINE1	LRP2
SERPINE1	PLAUR
SERPINE2	LRP1
SERPING1	LRP1
SERPING1	SELP
SFTPA2	CD93
SFTPD	LY96
SFTPD	TLR4
SHANK1	ABCA1
SHANK1	SSTR2
SHBG	CD177
SHBG	CLDN4
SHBG	SLC37A1
SHH	BOC
SHH	CDON
SHH	GPC5
SHH	HHIP
SHH	LRP2
SHH	PTCH1
SHH	PTCH2
SHH	SMO
SLIT1	GPC1
SLIT1	ROBO1
SLIT1	SDC1
SLIT2	DCC
SLIT2	GPC1
SLIT2	ROBO1
SLIT2	ROBO4
SLIT2	SDC1
SLPI	CD4
SORBS1	INSR
SORBS1	ITGA1
SORBS1	ITGB5
SOST	LRP5
SOST	LRP6
SPINK1	EGFR
SPINT1	ST14
SPON2	ITGAM
SPON2	ITGB2
SPP1	CD44
SPP1	ITGA4
SPP1	ITGA5
SPP1	ITGA9
SPP1	ITGAV
SPP1	ITGB1
SPP1	S1PR1
SST	SSTR1
SST	SSTR2
SST	SSTR3
SYTL3	NRXN1
TAC1	TACR1
TAC1	TACR2
TAC3	TACR1
TAC3	TACR2
TCN2	CNR1
TCN2	LRP2
TCTN1	TMEM67
TFPI	F3
TFPI	LRP1
TFPI	SDC4
TFPI	VLDLR
TF	GPR162
TF	TFR2
TF	TFRC
TGFA	EGFR
TGFA	ERBB2
TGFA	ERBB3
TGFB1	ACVRL1
TGFB1	CAV1
TGFB1	CD109
TGFB1	CXCR4
TGFB1	ENG
TGFB1	ITGAV
TGFB1	ITGB6
TGFB1	ITGB8
TGFB1	SDC2
TGFB1	TGFBR1
TGFB1	TGFBR2
TGFB1	TGFBR3
TGFB2	ACVR1
TGFB2	ENG
TGFB2	TGFBR1
TGFB2	TGFBR2
TGFB2	TGFBR3
TGFB3	ACVRL1
TGFB3	ENG
TGFB3	TGFBR1
TGFB3	TGFBR2
TGFB3	TGFBR3
TGM2	ITGA4
TGM2	ITGA9
TGM2	ITGB1
TGM2	ITGB3
TGM2	SDC4
TGM2	TBXA2R
TG	ASGR1
TG	LRP2
THBS1	CD36
THBS1	CD47
THBS1	ITGA2B
THBS1	ITGA3
THBS1	ITGA4
THBS1	ITGA6
THBS1	ITGB1
THBS1	ITGB3
THBS1	LRP1
THBS1	LRP5
THBS1	SCARB1
THBS1	SDC1
THBS1	SDC4
THBS1	TNFRSF11B
THBS2	CD47
THBS2	ITGA4
THBS2	ITGA6
THBS2	ITGB1
THBS2	NOTCH3
THBS2	NOTCH4
TIMP1	CD63
TIMP2	ITGA3
TIMP2	ITGB1
TIMP3	KDR
TNC	CNTN1
TNC	EGFR
TNC	ITGA2
TNC	ITGA5
TNC	ITGA7
TNC	ITGA8
TNC	ITGA9
TNC	ITGAV
TNC	ITGB1
TNC	NT5E
TNC	PTPRB
TNC	PTPRZ1
TNC	SDC1
TNC	SDC4
TNFSF10	TNFRSF10A
TNFSF10	TNFRSF10B
TNFSF10	TNFRSF10C
TNFSF10	TNFRSF10D
TNFSF10	TNFRSF11B
TNFSF11	TNFRSF11A
TNFSF11	TNFRSF11B
TNFSF12	TNFRSF12A
TNFSF12	TNFRSF25
TNFSF13B	TNFRSF13B
TNFSF13B	TNFRSF13C
TNFSF13B	TNFRSF17
TNFSF13	FAS
TNFSF13	SDC2
TNFSF13	TNFRSF11B
TNFSF13	TNFRSF13B
TNFSF13	TNFRSF14
TNFSF13	TNFRSF17
TNFSF13	TNFRSF1A
TNFSF14	LTBR
TNFSF14	TNFRSF14
TNFSF15	TNFRSF25
TNFSF18	TNFRSF18
TNFSF4	TNFRSF4
TNFSF4	TRAF2
TNFSF8	TNFRSF8
TNFSF9	TNFRSF9
TNFSF9	TRAF2
TNF	LTBR
TNF	SLC5A11
TNF	TNFRSF1A
TNF	TNFRSF1B
TNF	TNFRSF21
TNF	TRAF2
TPH1	HTR1B
TPH1	HTR1D
TPH1	HTR1F
TPH1	HTR2B
TPH1	HTR2C
TPH1	HTR4
TPH1	HTR6
TPH1	HTR7
TSLP	IL7R
UBA52	ACVR1
UBA52	BMPR1B
UBA52	EGFR
UBA52	ERBB2
UBA52	NOTCH1
UBA52	TGFBR1
UBA52	TGFBR2
UCN2	IL10RB
ULBP2	KLRK1
VASP	CXCR2
VCAM1	ITGA4
VCAM1	ITGA9
VCAM1	ITGAD
VCAM1	ITGB1
VCAM1	ITGB2
VCAM1	ITGB7
VCAN	CD44
VCAN	EGFR
VCAN	ITGA4
VCAN	ITGB1
VCAN	SELL
VCAN	SELP
VCAN	TLR1
VCAN	TLR2
VEGFA	EGFR
VEGFA	EPHB2
VEGFA	FLT1
VEGFA	GPC1
VEGFA	ITGA9
VEGFA	ITGAV
VEGFA	ITGB1
VEGFA	KDR
VEGFA	NRP1
VEGFA	NRP2
VEGFA	RET
VEGFA	SIRPA
VEGFA	TYRO3
VEGFB	FLT1
VEGFB	NRP1
VEGFB	RET
VEGFB	TYRO3
VIM	CD44
VTN	CD47
VTN	ITGA2B
VTN	ITGA3
VTN	ITGA5
VTN	ITGA8
VTN	ITGAV
VTN	ITGB1
VTN	ITGB3
VTN	ITGB5
VTN	ITGB6
VTN	ITGB8
VTN	KDR
VTN	PLAUR
VTN	PVR
VTN	TNFRSF11B
VWF	GP1BA
VWF	ITGA2B
VWF	SELP
VWF	SIRPA
VWF	TNFRSF11B
WNT11	FZD7
WNT16	FZD6
WNT1	FZD1
WNT1	FZD3
WNT1	FZD5
WNT1	FZD7
WNT1	FZD8
WNT1	FZD9
WNT1	LRP5
WNT1	LRP6
WNT1	RYK
WNT3A	APCDD1
[truncated: 45 more rows]
