# Supplementary material for: Distinct immune cell infiltration patterns in pancreatic ductal adenocarcinoma (PDAC) exhibit divergent immune cell selection and immunosuppressive mechanisms
Source: Nat Commun. 2025 Feb 6;16:1397. doi: 10.1038/s41467-024-55424-2 (PMC11802853; doi:10.1038/s41467-024-55424-2)
Supplement: Supplementary file 11 — Supplementary Data 8 [file 41467_2024_55424_MOESM11_ESM.xlsx]

## Sheet: Sheet1
Analysis type	Cell-cell communication type	p-value	Mean (ME patients)	Mean (AE patients)
receptor-ligand numbers between AE and ME patients	B cell ASC - B cell ASC	0.302817	283.4	181.286
receptor-ligand numbers between AE and ME patients	B cell ASC - B cell GC	0.487802	106	151.286
receptor-ligand numbers between AE and ME patients	B cell ASC - B cell memory	0.858599	310.6	327.571
receptor-ligand numbers between AE and ME patients	B cell ASC - B cell MZ	0.0350807	42.2	124.143
receptor-ligand numbers between AE and ME patients	B cell ASC - B cell activated pre-memory	0.0485197	72.4	151.857
receptor-ligand numbers between AE and ME patients	B cell ASC - B cell naive	0.111193	104.4	205.857
receptor-ligand numbers between AE and ME patients	B cell ASC - ILC	0.292104	413.8	330.857
receptor-ligand numbers between AE and ME patients	B cell ASC - DC DC2A	0.00806185	339.4	134.286
receptor-ligand numbers between AE and ME patients	B cell ASC - DC DC1	0.0948241	135.6	26.5714
receptor-ligand numbers between AE and ME patients	B cell ASC - DC DC2B	0.0416412	384.4	227.286
receptor-ligand numbers between AE and ME patients	B cell ASC - DC moDC	0.0111223	395.2	205.143
receptor-ligand numbers between AE and ME patients	B cell ASC - DC mregDC	0.0486169	239.4	92
receptor-ligand numbers between AE and ME patients	B cell ASC - DC pDC	0.473411	120.4	63.1429
receptor-ligand numbers between AE and ME patients	B cell ASC - Mast	0.0396211	356.8	174.714
receptor-ligand numbers between AE and ME patients	B cell ASC - Myeloid granulocyte	0.0704513	362.8	230.143
receptor-ligand numbers between AE and ME patients	B cell ASC - MoMac TREM2	0.0207225	428	179.429
receptor-ligand numbers between AE and ME patients	B cell ASC - MoMac FCN1	0.0116382	419	148.714
receptor-ligand numbers between AE and ME patients	B cell ASC - MoMac FOLR2	0.018541	442	246.143
receptor-ligand numbers between AE and ME patients	B cell ASC - MoMac PLIN2	0.00646631	401	100.286
receptor-ligand numbers between AE and ME patients	B cell ASC - MoMac RETN	0.100338	110	0
receptor-ligand numbers between AE and ME patients	B cell ASC - Mono conv	0.981346	181.6	182.857
receptor-ligand numbers between AE and ME patients	B cell ASC - Mono nonconv	0.55723	157	123.429
receptor-ligand numbers between AE and ME patients	B cell ASC - NK cell	0.291459	293.8	236.571
receptor-ligand numbers between AE and ME patients	B cell ASC - iNKTs	0.424114	0	13.1429
receptor-ligand numbers between AE and ME patients	B cell ASC - T cell CD4 CM	0.339851	227.8	191.143
receptor-ligand numbers between AE and ME patients	B cell ASC - T cell CD4 EM	0.680406	216.6	199.857
receptor-ligand numbers between AE and ME patients	B cell ASC - T cell CD4 Exhausted	0.932817	178	173.714
receptor-ligand numbers between AE and ME patients	B cell ASC - T cell CD4 Naive	0.967869	228	229.857
receptor-ligand numbers between AE and ME patients	B cell ASC - T cell CD4 Senescent	0.510463	85.6	62.1429
receptor-ligand numbers between AE and ME patients	B cell ASC - T cell CD4 Tfh	0.911414	299.4	291.714
receptor-ligand numbers between AE and ME patients	B cell ASC - T cell CD4 Th1	0.223706	105.6	71.4286
receptor-ligand numbers between AE and ME patients	B cell ASC - T cell CD4 Th17	0.344667	291.6	240.143
receptor-ligand numbers between AE and ME patients	B cell ASC - T cell CD4 Th2	0.509563	287.4	249.857
receptor-ligand numbers between AE and ME patients	B cell ASC - T cell CD4 Treg	0.300534	346.8	267.714
receptor-ligand numbers between AE and ME patients	B cell ASC - T cell CD8 CM	0.120763	140.2	78
receptor-ligand numbers between AE and ME patients	B cell ASC - T cell CD8 EM	0.720508	393.2	367.571
receptor-ligand numbers between AE and ME patients	B cell ASC - T cell CD8 Exhausted	0.969118	218.4	216
receptor-ligand numbers between AE and ME patients	B cell ASC - T cell CD8 Naive	0.248412	102	136.286
receptor-ligand numbers between AE and ME patients	B cell ASC - T cell CD8 Senescent	0.784445	168.6	179.857
receptor-ligand numbers between AE and ME patients	B cell ASC - T cell MAIT	0.467136	188.8	155.714
receptor-ligand numbers between AE and ME patients	B cell ASC - T cell gdT	0.0686619	222.6	136.143
receptor-ligand numbers between AE and ME patients	B cell GC - B cell ASC	0.627528	120.2	152.714
receptor-ligand numbers between AE and ME patients	B cell GC - B cell GC	0.212656	62	139.857
receptor-ligand numbers between AE and ME patients	B cell GC - B cell memory	0.105299	138.2	285.143
receptor-ligand numbers between AE and ME patients	B cell GC - B cell MZ	0.0338475	29.6	111.571
receptor-ligand numbers between AE and ME patients	B cell GC - B cell activated pre-memory	0.0265655	37	132
receptor-ligand numbers between AE and ME patients	B cell GC - B cell naive	0.0856576	63.8	189
receptor-ligand numbers between AE and ME patients	B cell GC - ILC	0.185872	169.6	287.714
receptor-ligand numbers between AE and ME patients	B cell GC - DC DC2A	0.532276	139.4	102
receptor-ligand numbers between AE and ME patients	B cell GC - DC DC1	0.244273	61.2	17.7143
receptor-ligand numbers between AE and ME patients	B cell GC - DC DC2B	0.487103	146.6	192
receptor-ligand numbers between AE and ME patients	B cell GC - DC moDC	0.853638	146.6	157.571
receptor-ligand numbers between AE and ME patients	B cell GC - DC mregDC	0.395866	107.6	63.8571
receptor-ligand numbers between AE and ME patients	B cell GC - DC pDC	0.96018	64.4	61.7143
receptor-ligand numbers between AE and ME patients	B cell GC - Mast	0.947663	145	140.857
receptor-ligand numbers between AE and ME patients	B cell GC - Myeloid granulocyte	0.39854	138.2	189
receptor-ligand numbers between AE and ME patients	B cell GC - MoMac TREM2	0.736622	152.4	127.143
receptor-ligand numbers between AE and ME patients	B cell GC - MoMac FCN1	0.592223	150.4	110.857
receptor-ligand numbers between AE and ME patients	B cell GC - MoMac FOLR2	0.74116	167.8	189.571
receptor-ligand numbers between AE and ME patients	B cell GC - MoMac PLIN2	0.346078	136.2	73
receptor-ligand numbers between AE and ME patients	B cell GC - MoMac RETN	0.254981	30.6	0
receptor-ligand numbers between AE and ME patients	B cell GC - Mono conv	0.177107	69.8	150.857
receptor-ligand numbers between AE and ME patients	B cell GC - Mono nonconv	0.347479	56.8	107.857
receptor-ligand numbers between AE and ME patients	B cell GC - NK cell	0.15358	115.2	206
receptor-ligand numbers between AE and ME patients	B cell GC - iNKTs	0.424114	0	15.4286
receptor-ligand numbers between AE and ME patients	B cell GC - T cell CD4 CM	0.0792647	75.2	166.429
receptor-ligand numbers between AE and ME patients	B cell GC - T cell CD4 EM	0.106708	81.4	170.429
receptor-ligand numbers between AE and ME patients	B cell GC - T cell CD4 Exhausted	0.198336	76.4	148.286
receptor-ligand numbers between AE and ME patients	B cell GC - T cell CD4 Naive	0.0751949	91	199.571
receptor-ligand numbers between AE and ME patients	B cell GC - T cell CD4 Senescent	0.575604	30.4	46.1429
receptor-ligand numbers between AE and ME patients	B cell GC - T cell CD4 Tfh	0.132785	123	256.286
receptor-ligand numbers between AE and ME patients	B cell GC - T cell CD4 Th1	0.499982	40.2	59.2857
receptor-ligand numbers between AE and ME patients	B cell GC - T cell CD4 Th17	0.156906	110.4	206.286
receptor-ligand numbers between AE and ME patients	B cell GC - T cell CD4 Th2	0.13606	110.6	215
receptor-ligand numbers between AE and ME patients	B cell GC - T cell CD4 Treg	0.223706	133.6	232.571
receptor-ligand numbers between AE and ME patients	B cell GC - T cell CD8 CM	0.449256	44.8	64.4286
receptor-ligand numbers between AE and ME patients	B cell GC - T cell CD8 EM	0.0809906	151.4	313.286
receptor-ligand numbers between AE and ME patients	B cell GC - T cell CD8 Exhausted	0.134801	82.4	186.143
receptor-ligand numbers between AE and ME patients	B cell GC - T cell CD8 Naive	0.0439934	37.4	120.571
receptor-ligand numbers between AE and ME patients	B cell GC - T cell CD8 Senescent	0.0849822	66.8	158.571
receptor-ligand numbers between AE and ME patients	B cell GC - T cell MAIT	0.229955	74.8	135.714
receptor-ligand numbers between AE and ME patients	B cell GC - T cell gdT	0.624627	91.2	115.286
receptor-ligand numbers between AE and ME patients	B cell memory - B cell ASC	0.811394	310.6	288.571
receptor-ligand numbers between AE and ME patients	B cell memory - B cell GC	0.165029	125.2	241.714
receptor-ligand numbers between AE and ME patients	B cell memory - B cell memory	0.105402	355.2	540.286
receptor-ligand numbers between AE and ME patients	B cell memory - B cell MZ	0.0131441	53	201.571
receptor-ligand numbers between AE and ME patients	B cell memory - B cell activated pre-memory	0.00494816	85.4	243.429
receptor-ligand numbers between AE and ME patients	B cell memory - B cell naive	0.0288625	132	335.286
receptor-ligand numbers between AE and ME patients	B cell memory - ILC	0.372081	466	546.714
receptor-ligand numbers between AE and ME patients	B cell memory - DC DC2A	0.0866445	391.4	221
receptor-ligand numbers between AE and ME patients	B cell memory - DC DC1	0.117519	148.6	37.5714
receptor-ligand numbers between AE and ME patients	B cell memory - DC DC2B	0.404964	430.4	372
receptor-ligand numbers between AE and ME patients	B cell memory - DC moDC	0.273965	446.4	346.143
receptor-ligand numbers between AE and ME patients	B cell memory - DC mregDC	0.228687	283.2	156.429
receptor-ligand numbers between AE and ME patients	B cell memory - DC pDC	0.818979	124	103
receptor-ligand numbers between AE and ME patients	B cell memory - Mast	0.176656	397.2	287.571
receptor-ligand numbers between AE and ME patients	B cell memory - Myeloid granulocyte	0.699883	412	382.143
receptor-ligand numbers between AE and ME patients	B cell memory - MoMac TREM2	0.156364	475.8	298.286
receptor-ligand numbers between AE and ME patients	B cell memory - MoMac FCN1	0.0914836	462.8	247.857
receptor-ligand numbers between AE and ME patients	B cell memory - MoMac FOLR2	0.257786	504.2	406.571
receptor-ligand numbers between AE and ME patients	B cell memory - MoMac PLIN2	0.0150281	441.6	168.714
receptor-ligand numbers between AE and ME patients	B cell memory - MoMac RETN	0.0771837	132.6	0
receptor-ligand numbers between AE and ME patients	B cell memory - Mono conv	0.364285	216.8	292.429
receptor-ligand numbers between AE and ME patients	B cell memory - Mono nonconv	0.799041	176.8	195.143
receptor-ligand numbers between AE and ME patients	B cell memory - NK cell	0.439642	336.4	381.714
receptor-ligand numbers between AE and ME patients	B cell memory - iNKTs	0.424114	0	19.4286
receptor-ligand numbers between AE and ME patients	B cell memory - T cell CD4 CM	0.251424	259	318.429
receptor-ligand numbers between AE and ME patients	B cell memory - T cell CD4 EM	0.114417	249.8	337.857
receptor-ligand numbers between AE and ME patients	B cell memory - T cell CD4 Exhausted	0.332792	214	282.857
receptor-ligand numbers between AE and ME patients	B cell memory - T cell CD4 Naive	0.0847926	263.4	391.429
receptor-ligand numbers between AE and ME patients	B cell memory - T cell CD4 Senescent	0.921311	97.6	92.8571
receptor-ligand numbers between AE and ME patients	B cell memory - T cell CD4 Tfh	0.110143	339.2	493.143
receptor-ligand numbers between AE and ME patients	B cell memory - T cell CD4 Th1	0.64278	126.6	108.143
receptor-ligand numbers between AE and ME patients	B cell memory - T cell CD4 Th17	0.276212	333.6	407.857
receptor-ligand numbers between AE and ME patients	B cell memory - T cell CD4 Th2	0.208925	327.4	422
receptor-ligand numbers between AE and ME patients	B cell memory - T cell CD4 Treg	0.552281	393.4	444.286
receptor-ligand numbers between AE and ME patients	B cell memory - T cell CD8 CM	0.360093	152.4	117
receptor-ligand numbers between AE and ME patients	B cell memory - T cell CD8 EM	0.074687	446	605.143
receptor-ligand numbers between AE and ME patients	B cell memory - T cell CD8 Exhausted	0.158783	239.2	353.714
receptor-ligand numbers between AE and ME patients	B cell memory - T cell CD8 Naive	0.020507	120.2	224.286
receptor-ligand numbers between AE and ME patients	B cell memory - T cell CD8 Senescent	0.0816498	192.6	288.429
receptor-ligand numbers between AE and ME patients	B cell memory - T cell MAIT	0.515886	218.8	258.286
receptor-ligand numbers between AE and ME patients	B cell memory - T cell gdT	0.361576	266	212.143
receptor-ligand numbers between AE and ME patients	B cell MZ - B cell ASC	0.100788	67.2	128.143
receptor-ligand numbers between AE and ME patients	B cell MZ - B cell GC	0.0510433	36	110.429
receptor-ligand numbers between AE and ME patients	B cell MZ - B cell memory	0.0121937	82.4	234.286
receptor-ligand numbers between AE and ME patients	B cell MZ - B cell MZ	0.0196196	17.6	96
receptor-ligand numbers between AE and ME patients	B cell MZ - B cell activated pre-memory	0.00379794	22	107.571
receptor-ligand numbers between AE and ME patients	B cell MZ - B cell naive	0.0118027	38.2	150.857
receptor-ligand numbers between AE and ME patients	B cell MZ - ILC	0.0206576	105	235.714
receptor-ligand numbers between AE and ME patients	B cell MZ - DC DC2A	0.91598	86.6	91.2857
receptor-ligand numbers between AE and ME patients	B cell MZ - DC DC1	0.400569	31.6	13.8571
receptor-ligand numbers between AE and ME patients	B cell MZ - DC DC2B	0.096112	87.2	162.857
receptor-ligand numbers between AE and ME patients	B cell MZ - DC moDC	0.229205	87.2	140
receptor-ligand numbers between AE and ME patients	B cell MZ - DC mregDC	0.89433	64	58.7143
receptor-ligand numbers between AE and ME patients	B cell MZ - DC pDC	0.764244	34.2	43.5714
receptor-ligand numbers between AE and ME patients	B cell MZ - Mast	0.359721	84.2	114.429
receptor-ligand numbers between AE and ME patients	B cell MZ - Myeloid granulocyte	0.0682871	81.2	162.429
receptor-ligand numbers between AE and ME patients	B cell MZ - MoMac TREM2	0.60335	88.8	115.571
receptor-ligand numbers between AE and ME patients	B cell MZ - MoMac FCN1	0.8362	89.2	100.429
receptor-ligand numbers between AE and ME patients	B cell MZ - MoMac FOLR2	0.155345	102.2	168.429
receptor-ligand numbers between AE and ME patients	B cell MZ - MoMac PLIN2	0.788115	78.4	67.2857
receptor-ligand numbers between AE and ME patients	B cell MZ - MoMac RETN	0.254981	22.2	0
receptor-ligand numbers between AE and ME patients	B cell MZ - Mono conv	0.0513787	40.8	120.857
receptor-ligand numbers between AE and ME patients	B cell MZ - Mono nonconv	0.110176	31	85
receptor-ligand numbers between AE and ME patients	B cell MZ - NK cell	0.0149825	70.4	167.143
receptor-ligand numbers between AE and ME patients	B cell MZ - iNKTs	0.424114	0	9.85714
receptor-ligand numbers between AE and ME patients	B cell MZ - T cell CD4 CM	0.0137734	45	136.143
receptor-ligand numbers between AE and ME patients	B cell MZ - T cell CD4 EM	0.0195676	48.2	140.429
receptor-ligand numbers between AE and ME patients	B cell MZ - T cell CD4 Exhausted	0.0415777	48.8	119.714
receptor-ligand numbers between AE and ME patients	B cell MZ - T cell CD4 Naive	0.0127843	55	163.714
receptor-ligand numbers between AE and ME patients	B cell MZ - T cell CD4 Senescent	0.297175	18	42.7143
receptor-ligand numbers between AE and ME patients	B cell MZ - T cell CD4 Tfh	0.0219087	76	205.143
receptor-ligand numbers between AE and ME patients	B cell MZ - T cell CD4 Th1	0.281097	25.2	46.8571
receptor-ligand numbers between AE and ME patients	B cell MZ - T cell CD4 Th17	0.0221399	66.8	165.286
receptor-ligand numbers between AE and ME patients	B cell MZ - T cell CD4 Th2	0.0224327	68.2	174.714
receptor-ligand numbers between AE and ME patients	B cell MZ - T cell CD4 Treg	0.0379704	80.8	189.143
receptor-ligand numbers between AE and ME patients	B cell MZ - T cell CD8 CM	0.146584	27	54.7143
receptor-ligand numbers between AE and ME patients	B cell MZ - T cell CD8 EM	0.00594651	93	258.857
receptor-ligand numbers between AE and ME patients	B cell MZ - T cell CD8 Exhausted	0.0148529	50.6	151.857
receptor-ligand numbers between AE and ME patients	B cell MZ - T cell CD8 Naive	0.00469107	25.8	97.4286
receptor-ligand numbers between AE and ME patients	B cell MZ - T cell CD8 Senescent	0.00383538	41.4	127.571
receptor-ligand numbers between AE and ME patients	B cell MZ - T cell MAIT	0.0502102	48.2	109.714
receptor-ligand numbers between AE and ME patients	B cell MZ - T cell gdT	0.238497	57.2	91.8571
receptor-ligand numbers between AE and ME patients	B cell activated pre-memory - B cell ASC	0.409873	109.2	147.571
receptor-ligand numbers between AE and ME patients	B cell activated pre-memory - B cell GC	0.0798733	50.4	122.143
receptor-ligand numbers between AE and ME patients	B cell activated pre-memory - B cell memory	0.0202882	128.4	271
receptor-ligand numbers between AE and ME patients	B cell activated pre-memory - B cell MZ	0.00452842	22.4	105.714
receptor-ligand numbers between AE and ME patients	B cell activated pre-memory - B cell activated pre-memory	0.00177811	34.6	123.571
receptor-ligand numbers between AE and ME patients	B cell activated pre-memory - B cell naive	0.00588333	47	169.286
receptor-ligand numbers between AE and ME patients	B cell activated pre-memory - ILC	0.051239	158.8	271.143
receptor-ligand numbers between AE and ME patients	B cell activated pre-memory - DC DC2A	0.820767	127.6	115.286
receptor-ligand numbers between AE and ME patients	B cell activated pre-memory - DC DC1	0.256503	55.8	20
receptor-ligand numbers between AE and ME patients	B cell activated pre-memory - DC DC2B	0.241051	134.4	189.571
receptor-ligand numbers between AE and ME patients	B cell activated pre-memory - DC moDC	0.541477	138.2	171.571
receptor-ligand numbers between AE and ME patients	B cell activated pre-memory - DC mregDC	0.835945	89.8	78.8571
receptor-ligand numbers between AE and ME patients	B cell activated pre-memory - DC pDC	0.937415	50	46.8571
receptor-ligand numbers between AE and ME patients	B cell activated pre-memory - Mast	0.75068	124.4	137.429
receptor-ligand numbers between AE and ME patients	B cell activated pre-memory - Myeloid granulocyte	0.204871	128.4	192.857
receptor-ligand numbers between AE and ME patients	B cell activated pre-memory - MoMac TREM2	0.971271	150.4	148
receptor-ligand numbers between AE and ME patients	B cell activated pre-memory - MoMac FCN1	0.807311	142.6	126
receptor-ligand numbers between AE and ME patients	B cell activated pre-memory - MoMac FOLR2	0.465451	161.2	201.286
receptor-ligand numbers between AE and ME patients	B cell activated pre-memory - MoMac PLIN2	0.381095	133.2	83.7143
receptor-ligand numbers between AE and ME patients	B cell activated pre-memory - MoMac RETN	0.254981	22.8	0
receptor-ligand numbers between AE and ME patients	B cell activated pre-memory - Mono conv	0.0865853	64.4	148
receptor-ligand numbers between AE and ME patients	B cell activated pre-memory - Mono nonconv	0.251095	54	100.429
receptor-ligand numbers between AE and ME patients	B cell activated pre-memory - NK cell	0.0314784	110.8	198.286
receptor-ligand numbers between AE and ME patients	B cell activated pre-memory - iNKTs	0.424114	0	10.5714
receptor-ligand numbers between AE and ME patients	B cell activated pre-memory - T cell CD4 CM	0.0189811	79.4	156.857
receptor-ligand numbers between AE and ME patients	B cell activated pre-memory - T cell CD4 EM	0.0141311	74.4	163.571
receptor-ligand numbers between AE and ME patients	B cell activated pre-memory - T cell CD4 Exhausted	0.069021	69.4	142.143
receptor-ligand numbers between AE and ME patients	B cell activated pre-memory - T cell CD4 Naive	0.0110039	82.8	191.857
receptor-ligand numbers between AE and ME patients	B cell activated pre-memory - T cell CD4 Senescent	0.462121	30.8	49.7143
receptor-ligand numbers between AE and ME patients	B cell activated pre-memory - T cell CD4 Tfh	0.0167919	111.6	239
receptor-ligand numbers between AE and ME patients	B cell activated pre-memory - T cell CD4 Th1	0.478948	40.8	56.7143
receptor-ligand numbers between AE and ME patients	B cell activated pre-memory - T cell CD4 Th17	0.0214756	100.6	195.286
receptor-ligand numbers between AE and ME patients	B cell activated pre-memory - T cell CD4 Th2	0.0202186	101.4	203.857
receptor-ligand numbers between AE and ME patients	B cell activated pre-memory - T cell CD4 Treg	0.0671651	123	221.857
receptor-ligand numbers between AE and ME patients	B cell activated pre-memory - T cell CD8 CM	0.339638	42.4	65.5714
receptor-ligand numbers between AE and ME patients	B cell activated pre-memory - T cell CD8 EM	0.00765311	143.4	302.429
receptor-ligand numbers between AE and ME patients	B cell activated pre-memory - T cell CD8 Exhausted	0.0337527	78.6	178
receptor-ligand numbers between AE and ME patients	B cell activated pre-memory - T cell CD8 Naive	0.00341671	38.2	113.714
receptor-ligand numbers between AE and ME patients	B cell activated pre-memory - T cell CD8 Senescent	0.015068	66.2	151.429
receptor-ligand numbers between AE and ME patients	B cell activated pre-memory - T cell MAIT	0.0876415	69.8	128.571
receptor-ligand numbers between AE and ME patients	B cell activated pre-memory - T cell gdT	0.50075	88.4	111.286
receptor-ligand numbers between AE and ME patients	B cell naive - B cell ASC	0.110557	114.4	201.571
receptor-ligand numbers between AE and ME patients	B cell naive - B cell GC	0.071416	61.8	175.143
receptor-ligand numbers between AE and ME patients	B cell naive - B cell memory	0.0109076	142.6	373.143
receptor-ligand numbers between AE and ME patients	B cell naive - B cell MZ	0.00658091	28.6	144.429
receptor-ligand numbers between AE and ME patients	B cell naive - B cell activated pre-memory	0.00223479	36.6	171.714
receptor-ligand numbers between AE and ME patients	B cell naive - B cell naive	0.0269727	71.2	241.429
receptor-ligand numbers between AE and ME patients	B cell naive - ILC	0.0460066	184.2	376.571
receptor-ligand numbers between AE and ME patients	B cell naive - DC DC2A	0.995897	153.4	153
receptor-ligand numbers between AE and ME patients	B cell naive - DC DC1	0.33984	57.2	21.7143
receptor-ligand numbers between AE and ME patients	B cell naive - DC DC2B	0.139347	154	257
receptor-ligand numbers between AE and ME patients	B cell naive - DC moDC	0.409276	164.2	228.429
receptor-ligand numbers between AE and ME patients	B cell naive - DC mregDC	0.85612	114	100.857
receptor-ligand numbers between AE and ME patients	B cell naive - DC pDC	0.720987	56.6	76
receptor-ligand numbers between AE and ME patients	B cell naive - Mast	0.505332	155.4	198.571
receptor-ligand numbers between AE and ME patients	B cell naive - Myeloid granulocyte	0.110805	147.2	258.714
receptor-ligand numbers between AE and ME patients	B cell naive - MoMac TREM2	0.665721	159.4	197.714
receptor-ligand numbers between AE and ME patients	B cell naive - MoMac FCN1	0.925825	156.4	165
receptor-ligand numbers between AE and ME patients	B cell naive - MoMac FOLR2	0.250696	181.6	271.143
receptor-ligand numbers between AE and ME patients	B cell naive - MoMac PLIN2	0.724071	136.2	111.714
receptor-ligand numbers between AE and ME patients	B cell naive - MoMac RETN	0.254981	42	0
receptor-ligand numbers between AE and ME patients	B cell naive - Mono conv	0.0567709	75.2	207.429
receptor-ligand numbers between AE and ME patients	B cell naive - Mono nonconv	0.139694	51.8	139.143
receptor-ligand numbers between AE and ME patients	B cell naive - NK cell	0.0260776	121	270.429
receptor-ligand numbers between AE and ME patients	B cell naive - iNKTs	0.424114	0	17
receptor-ligand numbers between AE and ME patients	B cell naive - T cell CD4 CM	0.0133377	80.4	219.286
receptor-ligand numbers between AE and ME patients	B cell naive - T cell CD4 EM	0.0166379	90.2	227
receptor-ligand numbers between AE and ME patients	B cell naive - T cell CD4 Exhausted	0.0852445	89.4	196.286
receptor-ligand numbers between AE and ME patients	B cell naive - T cell CD4 Naive	0.0152684	98.4	266.429
receptor-ligand numbers between AE and ME patients	B cell naive - T cell CD4 Senescent	0.267729	27	66.4286
receptor-ligand numbers between AE and ME patients	B cell naive - T cell CD4 Tfh	0.0344625	139.6	335.714
receptor-ligand numbers between AE and ME patients	B cell naive - T cell CD4 Th1	0.385819	47.6	77.2857
receptor-ligand numbers between AE and ME patients	B cell naive - T cell CD4 Th17	0.0378817	126.4	275.714
receptor-ligand numbers between AE and ME patients	B cell naive - T cell CD4 Th2	0.0300923	123.4	286.143
receptor-ligand numbers between AE and ME patients	B cell naive - T cell CD4 Treg	0.0658461	148.4	305.571
receptor-ligand numbers between AE and ME patients	B cell naive - T cell CD8 CM	0.19186	45.4	81.1429
receptor-ligand numbers between AE and ME patients	B cell naive - T cell CD8 EM	0.00953149	165.6	417.571
receptor-ligand numbers between AE and ME patients	B cell naive - T cell CD8 Exhausted	0.0325861	89.2	244.143
receptor-ligand numbers between AE and ME patients	B cell naive - T cell CD8 Naive	0.00958645	41	155.714
receptor-ligand numbers between AE and ME patients	B cell naive - T cell CD8 Senescent	0.00911993	66.8	206
receptor-ligand numbers between AE and ME patients	B cell naive - T cell MAIT	0.118045	87.4	178.571
receptor-ligand numbers between AE and ME patients	B cell naive - T cell gdT	0.366268	102	150.571
receptor-ligand numbers between AE and ME patients	ILC - B cell ASC	0.489287	352.4	291.143
receptor-ligand numbers between AE and ME patients	ILC - B cell GC	0.184374	130.4	238
receptor-ligand numbers between AE and ME patients	ILC - B cell memory	0.222661	401.2	525.857
receptor-ligand numbers between AE and ME patients	ILC - B cell MZ	0.00536998	53	202.286
receptor-ligand numbers between AE and ME patients	ILC - B cell activated pre-memory	0.00576617	96.8	247.857
receptor-ligand numbers between AE and ME patients	ILC - B cell naive	0.0413339	144.4	331
receptor-ligand numbers between AE and ME patients	ILC - ILC	0.994139	541.4	540.714
receptor-ligand numbers between AE and ME patients	ILC - DC DC2A	0.0404987	457.4	236.571
receptor-ligand numbers between AE and ME patients	ILC - DC DC1	0.103653	179.4	44.5714
receptor-ligand numbers between AE and ME patients	ILC - DC DC2B	0.139122	500	381.429
receptor-ligand numbers between AE and ME patients	ILC - DC moDC	0.0854825	534.8	352
receptor-ligand numbers between AE and ME patients	ILC - DC mregDC	0.144357	319.2	165.143
receptor-ligand numbers between AE and ME patients	ILC - DC pDC	0.717761	142.8	107.429
receptor-ligand numbers between AE and ME patients	ILC - Mast	0.0666327	460	292.571
receptor-ligand numbers between AE and ME patients	ILC - Myeloid granulocyte	0.333799	471.2	389.143
receptor-ligand numbers between AE and ME patients	ILC - MoMac TREM2	0.0768163	562.6	318.143
receptor-ligand numbers between AE and ME patients	ILC - MoMac FCN1	0.040983	545	263.143
receptor-ligand numbers between AE and ME patients	ILC - MoMac FOLR2	0.0964636	588	417.429
receptor-ligand numbers between AE and ME patients	ILC - MoMac PLIN2	0.00676004	515.6	185.286
receptor-ligand numbers between AE and ME patients	ILC - MoMac RETN	0.0830758	146.8	0
receptor-ligand numbers between AE and ME patients	ILC - Mono conv	0.403243	242.4	313.571
receptor-ligand numbers between AE and ME patients	ILC - Mono nonconv	0.918615	202.8	210.429
receptor-ligand numbers between AE and ME patients	ILC - NK cell	0.982075	390	388.429
receptor-ligand numbers between AE and ME patients	ILC - iNKTs	0.424114	0	19.7143
receptor-ligand numbers between AE and ME patients	ILC - T cell CD4 CM	0.995336	310.4	310.714
receptor-ligand numbers between AE and ME patients	ILC - T cell CD4 EM	0.539655	294.6	327
receptor-ligand numbers between AE and ME patients	ILC - T cell CD4 Exhausted	0.656206	248.2	283.286
receptor-ligand numbers between AE and ME patients	ILC - T cell CD4 Naive	0.253898	307.6	381.857
receptor-ligand numbers between AE and ME patients	ILC - T cell CD4 Senescent	0.968774	104.8	102.714
receptor-ligand numbers between AE and ME patients	ILC - T cell CD4 Tfh	0.376489	397.8	476.857
receptor-ligand numbers between AE and ME patients	ILC - T cell CD4 Th1	0.490144	151.4	117.714
receptor-ligand numbers between AE and ME patients	ILC - T cell CD4 Th17	0.873347	390.4	401.429
receptor-ligand numbers between AE and ME patients	ILC - T cell CD4 Th2	0.65241	381.6	412.714
receptor-ligand numbers between AE and ME patients	ILC - T cell CD4 Treg	0.801861	455.8	434.143
receptor-ligand numbers between AE and ME patients	ILC - T cell CD8 CM	0.222975	185.2	124.143
receptor-ligand numbers between AE and ME patients	ILC - T cell CD8 EM	0.353892	512.6	592.286
receptor-ligand numbers between AE and ME patients	ILC - T cell CD8 Exhausted	0.424402	284.6	352.571
receptor-ligand numbers between AE and ME patients	ILC - T cell CD8 Naive	0.0578497	137.2	223.286
receptor-ligand numbers between AE and ME patients	ILC - T cell CD8 Senescent	0.213595	223.6	293.143
receptor-ligand numbers between AE and ME patients	ILC - T cell MAIT	0.970193	260.4	263.143
receptor-ligand numbers between AE and ME patients	ILC - T cell gdT	0.162469	307.2	217.857
receptor-ligand numbers between AE and ME patients	DC DC2A - B cell ASC	0.0222188	326	135.571
receptor-ligand numbers between AE and ME patients	DC DC2A - B cell GC	0.687961	118.4	98.4286
receptor-ligand numbers between AE and ME patients	DC DC2A - B cell memory	0.19814	370	244.429
receptor-ligand numbers between AE and ME patients	DC DC2A - B cell MZ	0.262511	50.4	85.7143
receptor-ligand numbers between AE and ME patients	DC DC2A - B cell activated pre-memory	0.597241	90.2	111.571
receptor-ligand numbers between AE and ME patients	DC DC2A - B cell naive	0.835644	131.4	144.429
receptor-ligand numbers between AE and ME patients	DC DC2A - ILC	0.0263732	500.4	256.571
receptor-ligand numbers between AE and ME patients	DC DC2A - DC DC2A	0.00695202	425.6	149.857
receptor-ligand numbers between AE and ME patients	DC DC2A - DC DC1	0.0514233	165.6	26.7143
receptor-ligand numbers between AE and ME patients	DC DC2A - DC DC2B	0.00224791	460.4	185.286
receptor-ligand numbers between AE and ME patients	DC DC2A - DC moDC	0.00893548	501.6	185.286
receptor-ligand numbers between AE and ME patients	DC DC2A - DC mregDC	0.0396986	297	113.429
receptor-ligand numbers between AE and ME patients	DC DC2A - DC pDC	0.254646	126.6	42
receptor-ligand numbers between AE and ME patients	DC DC2A - Mast	0.00320116	428.6	146.286
receptor-ligand numbers between AE and ME patients	DC DC2A - Myeloid granulocyte	0.0126098	438.2	209.143
receptor-ligand numbers between AE and ME patients	DC DC2A - MoMac TREM2	0.00725269	519.4	198
receptor-ligand numbers between AE and ME patients	DC DC2A - MoMac FCN1	0.00255876	508.8	168
receptor-ligand numbers between AE and ME patients	DC DC2A - MoMac FOLR2	0.00489464	547.8	223.571
receptor-ligand numbers between AE and ME patients	DC DC2A - MoMac PLIN2	0.000480321	483	116
receptor-ligand numbers between AE and ME patients	DC DC2A - MoMac RETN	0.0830348	135.6	0
receptor-ligand numbers between AE and ME patients	DC DC2A - Mono conv	0.349181	228.6	172.143
receptor-ligand numbers between AE and ME patients	DC DC2A - Mono nonconv	0.132133	189.4	112.143
receptor-ligand numbers between AE and ME patients	DC DC2A - NK cell	0.0185583	367.4	183.143
receptor-ligand numbers between AE and ME patients	DC DC2A - iNKTs	0.424114	0	5
receptor-ligand numbers between AE and ME patients	DC DC2A - T cell CD4 CM	0.0163442	294	137.429
receptor-ligand numbers between AE and ME patients	DC DC2A - T cell CD4 EM	0.0202174	278.2	141.714
receptor-ligand numbers between AE and ME patients	DC DC2A - T cell CD4 Exhausted	0.0885232	235.2	127
receptor-ligand numbers between AE and ME patients	DC DC2A - T cell CD4 Naive	0.106663	282.8	173.429
receptor-ligand numbers between AE and ME patients	DC DC2A - T cell CD4 Senescent	0.218587	103.6	58.5714
receptor-ligand numbers between AE and ME patients	DC DC2A - T cell CD4 Tfh	0.0427874	373	205.714
receptor-ligand numbers between AE and ME patients	DC DC2A - T cell CD4 Th1	0.0137651	147.6	55.4286
receptor-ligand numbers between AE and ME patients	DC DC2A - T cell CD4 Th17	0.0188267	368.2	181.286
receptor-ligand numbers between AE and ME patients	DC DC2A - T cell CD4 Th2	0.0234873	357	185.857
receptor-ligand numbers between AE and ME patients	DC DC2A - T cell CD4 Treg	0.0116049	422.8	197.143
receptor-ligand numbers between AE and ME patients	DC DC2A - T cell CD8 CM	0.0120725	174.4	65.1429
receptor-ligand numbers between AE and ME patients	DC DC2A - T cell CD8 EM	0.0452112	480.2	279.429
receptor-ligand numbers between AE and ME patients	DC DC2A - T cell CD8 Exhausted	0.11133	267.6	156.857
receptor-ligand numbers between AE and ME patients	DC DC2A - T cell CD8 Naive	0.205431	133.8	95.8571
receptor-ligand numbers between AE and ME patients	DC DC2A - T cell CD8 Senescent	0.127003	212.6	138.143
receptor-ligand numbers between AE and ME patients	DC DC2A - T cell MAIT	0.0492482	243.4	117
receptor-ligand numbers between AE and ME patients	DC DC2A - T cell gdT	0.00291404	288	100.714
receptor-ligand numbers between AE and ME patients	DC DC1 - B cell ASC	0.115111	143	30.2857
receptor-ligand numbers between AE and ME patients	DC DC1 - B cell GC	0.401695	47.4	20.5714
receptor-ligand numbers between AE and ME patients	DC DC1 - B cell memory	0.227688	151	56.1429
receptor-ligand numbers between AE and ME patients	DC DC1 - B cell MZ	0.95892	18.8	17.8571
receptor-ligand numbers between AE and ME patients	DC DC1 - B cell activated pre-memory	0.520024	40.4	23.5714
receptor-ligand numbers between AE and ME patients	DC DC1 - B cell naive	0.538657	48.6	27.4286
receptor-ligand numbers between AE and ME patients	DC DC1 - ILC	0.12601	195.6	56
receptor-ligand numbers between AE and ME patients	DC DC1 - DC DC2A	0.0825005	160.6	34.5714
receptor-ligand numbers between AE and ME patients	DC DC1 - DC DC1	0.0601754	91.6	13.7143
receptor-ligand numbers between AE and ME patients	DC DC1 - DC DC2B	0.100566	174.2	43.5714
receptor-ligand numbers between AE and ME patients	DC DC1 - DC moDC	0.0887489	185	42.7143
receptor-ligand numbers between AE and ME patients	DC DC1 - DC mregDC	0.0906506	103.2	19.1429
receptor-ligand numbers between AE and ME patients	DC DC1 - DC pDC	0.132588	74.8	8.85714
receptor-ligand numbers between AE and ME patients	DC DC1 - Mast	0.0796818	171.2	31.7143
receptor-ligand numbers between AE and ME patients	DC DC1 - Myeloid granulocyte	0.160153	160.2	52.2857
receptor-ligand numbers between AE and ME patients	DC DC1 - MoMac TREM2	0.0862333	202.4	49.7143
receptor-ligand numbers between AE and ME patients	DC DC1 - MoMac FCN1	0.0856788	184	43.4286
receptor-ligand numbers between AE and ME patients	DC DC1 - MoMac FOLR2	0.10426	206.2	55.5714
receptor-ligand numbers between AE and ME patients	DC DC1 - MoMac PLIN2	0.0518594	177.8	27.8571
receptor-ligand numbers between AE and ME patients	DC DC1 - Mono conv	0.479623	66.6	37.1429
receptor-ligand numbers between AE and ME patients	DC DC1 - Mono nonconv	0.25462	64.8	25.7143
receptor-ligand numbers between AE and ME patients	DC DC1 - NK cell	0.153244	138	45.2857
receptor-ligand numbers between AE and ME patients	DC DC1 - T cell CD4 CM	0.120333	100.6	29.2857
receptor-ligand numbers between AE and ME patients	DC DC1 - T cell CD4 EM	0.15762	96.8	30.1429
receptor-ligand numbers between AE and ME patients	DC DC1 - T cell CD4 Exhausted	0.211034	86.4	28.8571
receptor-ligand numbers between AE and ME patients	DC DC1 - T cell CD4 Naive	0.169071	96.4	32
receptor-ligand numbers between AE and ME patients	DC DC1 - T cell CD4 Senescent	0.657321	29.2	19.4286
receptor-ligand numbers between AE and ME patients	DC DC1 - T cell CD4 Tfh	0.136932	139	40.5714
receptor-ligand numbers between AE and ME patients	DC DC1 - T cell CD4 Th1	0.181671	53.2	17.8571
receptor-ligand numbers between AE and ME patients	DC DC1 - T cell CD4 Th17	0.125004	132	37.8571
receptor-ligand numbers between AE and ME patients	DC DC1 - T cell CD4 Th2	0.138523	123.6	37.2857
receptor-ligand numbers between AE and ME patients	DC DC1 - T cell CD4 Treg	0.119091	159.2	42
receptor-ligand numbers between AE and ME patients	DC DC1 - T cell CD8 CM	0.185398	58.6	17.7143
receptor-ligand numbers between AE and ME patients	DC DC1 - T cell CD8 EM	0.182255	175.8	61.4286
receptor-ligand numbers between AE and ME patients	DC DC1 - T cell CD8 Exhausted	0.175111	108.6	35
receptor-ligand numbers between AE and ME patients	DC DC1 - T cell CD8 Naive	0.33829	42.8	20.2857
receptor-ligand numbers between AE and ME patients	DC DC1 - T cell CD8 Senescent	0.315844	77.2	35
receptor-ligand numbers between AE and ME patients	DC DC1 - T cell MAIT	0.140047	95.6	26.7143
receptor-ligand numbers between AE and ME patients	DC DC1 - T cell gdT	0.0964228	105.6	26.8571
receptor-ligand numbers between AE and ME patients	DC DC2B - B cell ASC	0.130994	345	222
receptor-ligand numbers between AE and ME patients	DC DC2B - B cell GC	0.350245	122.4	180.429
receptor-ligand numbers between AE and ME patients	DC DC2B - B cell memory	0.930615	385.2	392.143
receptor-ligand numbers between AE and ME patients	DC DC2B - B cell MZ	0.0181441	55.2	154.143
receptor-ligand numbers between AE and ME patients	DC DC2B - B cell activated pre-memory	0.0194064	93.2	185.571
receptor-ligand numbers between AE and ME patients	DC DC2B - B cell naive	0.0963549	134.2	244.714
receptor-ligand numbers between AE and ME patients	DC DC2B - ILC	0.0805191	521	401
receptor-ligand numbers between AE and ME patients	DC DC2B - DC DC2A	0.00337568	443.6	179.857
receptor-ligand numbers between AE and ME patients	DC DC2B - DC DC1	0.0765683	161.4	33.5714
receptor-ligand numbers between AE and ME patients	DC DC2B - DC DC2B	0.00896979	488.8	295.143
receptor-ligand numbers between AE and ME patients	DC DC2B - DC moDC	0.00319954	519.4	267.286
receptor-ligand numbers between AE and ME patients	DC DC2B - DC mregDC	0.0215832	312.6	125
receptor-ligand numbers between AE and ME patients	DC DC2B - DC pDC	0.547252	130.6	79.7143
receptor-ligand numbers between AE and ME patients	DC DC2B - Mast	0.00528719	448.4	221.143
receptor-ligand numbers between AE and ME patients	DC DC2B - Myeloid granulocyte	0.0391225	464.6	305.571
receptor-ligand numbers between AE and ME patients	DC DC2B - MoMac TREM2	0.0111479	545.2	246.143
receptor-ligand numbers between AE and ME patients	DC DC2B - MoMac FCN1	0.00503782	542.2	203.714
receptor-ligand numbers between AE and ME patients	DC DC2B - MoMac FOLR2	0.00592061	572.4	324.429
receptor-ligand numbers between AE and ME patients	DC DC2B - MoMac PLIN2	0.00132704	515	145.286
receptor-ligand numbers between AE and ME patients	DC DC2B - MoMac RETN	0.0923755	166.4	0
receptor-ligand numbers between AE and ME patients	DC DC2B - Mono conv	0.932484	241.8	236.286
receptor-ligand numbers between AE and ME patients	DC DC2B - Mono nonconv	0.464217	202.8	159
receptor-ligand numbers between AE and ME patients	DC DC2B - NK cell	0.0890571	375.6	284.857
receptor-ligand numbers between AE and ME patients	DC DC2B - iNKTs	0.424114	0	13.5714
receptor-ligand numbers between AE and ME patients	DC DC2B - T cell CD4 CM	0.0627178	305.6	228
receptor-ligand numbers between AE and ME patients	DC DC2B - T cell CD4 EM	0.225794	283.6	240.571
receptor-ligand numbers between AE and ME patients	DC DC2B - T cell CD4 Exhausted	0.57434	238	206.714
receptor-ligand numbers between AE and ME patients	DC DC2B - T cell CD4 Naive	0.587751	294.2	273.714
receptor-ligand numbers between AE and ME patients	DC DC2B - T cell CD4 Senescent	0.543342	110.8	82.8571
receptor-ligand numbers between AE and ME patients	DC DC2B - T cell CD4 Tfh	0.545627	382	348.571
receptor-ligand numbers between AE and ME patients	DC DC2B - T cell CD4 Th1	0.100914	149.2	87
receptor-ligand numbers between AE and ME patients	DC DC2B - T cell CD4 Th17	0.0875918	374	292.286
receptor-ligand numbers between AE and ME patients	DC DC2B - T cell CD4 Th2	0.157058	367.2	303.143
receptor-ligand numbers between AE and ME patients	DC DC2B - T cell CD4 Treg	0.0646033	445	324.429
receptor-ligand numbers between AE and ME patients	DC DC2B - T cell CD8 CM	0.0647706	193.2	97.8571
receptor-ligand numbers between AE and ME patients	DC DC2B - T cell CD8 EM	0.352409	494.2	441.714
receptor-ligand numbers between AE and ME patients	DC DC2B - T cell CD8 Exhausted	0.743293	272.4	253.714
receptor-ligand numbers between AE and ME patients	DC DC2B - T cell CD8 Naive	0.431615	141.2	161.571
receptor-ligand numbers between AE and ME patients	DC DC2B - T cell CD8 Senescent	0.958092	217	215.143
receptor-ligand numbers between AE and ME patients	DC DC2B - T cell MAIT	0.256572	248.2	191.429
receptor-ligand numbers between AE and ME patients	DC DC2B - T cell gdT	0.00763799	292.6	158.857
receptor-ligand numbers between AE and ME patients	DC moDC - B cell ASC	0.0797545	350.2	210
receptor-ligand numbers between AE and ME patients	DC moDC - B cell GC	0.488847	121.4	155
receptor-ligand numbers between AE and ME patients	DC moDC - B cell memory	0.922551	392	382.714
receptor-ligand numbers between AE and ME patients	DC moDC - B cell MZ	0.0256794	54	139.286
receptor-ligand numbers between AE and ME patients	DC moDC - B cell activated pre-memory	0.0718931	92.6	173.857
receptor-ligand numbers between AE and ME patients	DC moDC - B cell naive	0.219302	139.8	221.429
receptor-ligand numbers between AE and ME patients	DC moDC - ILC	0.14454	549.6	387
receptor-ligand numbers between AE and ME patients	DC moDC - DC DC2A	0.0275256	466.4	196.429
receptor-ligand numbers between AE and ME patients	DC moDC - DC DC1	0.0800335	171	35.1429
receptor-ligand numbers between AE and ME patients	DC moDC - DC DC2B	0.0138835	508	283.857
receptor-ligand numbers between AE and ME patients	DC moDC - DC moDC	0.0546235	547	290.429
receptor-ligand numbers between AE and ME patients	DC moDC - DC mregDC	0.135571	321.8	152.571
receptor-ligand numbers between AE and ME patients	DC moDC - DC pDC	0.306888	137.2	54
receptor-ligand numbers between AE and ME patients	DC moDC - Mast	0.0164044	467.4	215.714
receptor-ligand numbers between AE and ME patients	DC moDC - Myeloid granulocyte	0.0754972	480.4	306.143
receptor-ligand numbers between AE and ME patients	DC moDC - MoMac TREM2	0.0295954	568	268.143
receptor-ligand numbers between AE and ME patients	DC moDC - MoMac FCN1	0.0169586	558.2	225.143
receptor-ligand numbers between AE and ME patients	DC moDC - MoMac FOLR2	0.0212321	600.4	325.429
receptor-ligand numbers between AE and ME patients	DC moDC - MoMac PLIN2	0.00250263	526.8	160.143
receptor-ligand numbers between AE and ME patients	DC moDC - MoMac RETN	0.0933649	160.6	0
receptor-ligand numbers between AE and ME patients	DC moDC - Mono conv	0.843542	245.6	230.143
receptor-ligand numbers between AE and ME patients	DC moDC - Mono nonconv	0.411351	201.6	150
receptor-ligand numbers between AE and ME patients	DC moDC - NK cell	0.0905371	393.4	270
receptor-ligand numbers between AE and ME patients	DC moDC - iNKTs	0.424114	0	6.85714
receptor-ligand numbers between AE and ME patients	DC moDC - T cell CD4 CM	0.109299	318	217.857
receptor-ligand numbers between AE and ME patients	DC moDC - T cell CD4 EM	0.259421	299.2	231.857
receptor-ligand numbers between AE and ME patients	DC moDC - T cell CD4 Exhausted	0.392098	253.8	194.429
receptor-ligand numbers between AE and ME patients	DC moDC - T cell CD4 Naive	0.661892	306.8	273.286
receptor-ligand numbers between AE and ME patients	DC moDC - T cell CD4 Senescent	0.452328	106.6	75
receptor-ligand numbers between AE and ME patients	DC moDC - T cell CD4 Tfh	0.392351	401.6	330.571
receptor-ligand numbers between AE and ME patients	DC moDC - T cell CD4 Th1	0.0416463	160.6	71.7143
receptor-ligand numbers between AE and ME patients	DC moDC - T cell CD4 Th17	0.133388	397	279.571
receptor-ligand numbers between AE and ME patients	DC moDC - T cell CD4 Th2	0.189389	386.4	290
receptor-ligand numbers between AE and ME patients	DC moDC - T cell CD4 Treg	0.0906922	467.8	310.714
receptor-ligand numbers between AE and ME patients	DC moDC - T cell CD8 CM	0.0562121	191.6	90.2857
receptor-ligand numbers between AE and ME patients	DC moDC - T cell CD8 EM	0.373928	517.6	431.286
receptor-ligand numbers between AE and ME patients	DC moDC - T cell CD8 Exhausted	0.519283	289.4	241.571
receptor-ligand numbers between AE and ME patients	DC moDC - T cell CD8 Naive	0.827185	143	149.571
receptor-ligand numbers between AE and ME patients	DC moDC - T cell CD8 Senescent	0.690705	224.8	205.571
receptor-ligand numbers between AE and ME patients	DC moDC - T cell MAIT	0.215324	267.8	180.429
receptor-ligand numbers between AE and ME patients	DC moDC - T cell gdT	0.0119582	307	150.143
receptor-ligand numbers between AE and ME patients	DC mregDC - B cell ASC	0.0537942	241.4	96.8571
receptor-ligand numbers between AE and ME patients	DC mregDC - B cell GC	0.545029	96.8	68.4286
receptor-ligand numbers between AE and ME patients	DC mregDC - B cell memory	0.371847	278.4	184.286
receptor-ligand numbers between AE and ME patients	DC mregDC - B cell MZ	0.571944	44	63.1429
receptor-ligand numbers between AE and ME patients	DC mregDC - B cell activated pre-memory	0.716159	68.8	85.7143
receptor-ligand numbers between AE and ME patients	DC mregDC - B cell naive	0.976057	108	106
receptor-ligand numbers between AE and ME patients	DC mregDC - ILC	0.116369	378.4	195.857
receptor-ligand numbers between AE and ME patients	DC mregDC - DC DC2A	0.0411658	318	126
receptor-ligand numbers between AE and ME patients	DC mregDC - DC DC1	0.0852428	110	20
receptor-ligand numbers between AE and ME patients	DC mregDC - DC DC2B	0.0215793	347	145
receptor-ligand numbers between AE and ME patients	DC mregDC - DC moDC	0.0518313	368	152.429
receptor-ligand numbers between AE and ME patients	DC mregDC - DC mregDC	0.188209	228.6	108.429
receptor-ligand numbers between AE and ME patients	DC mregDC - DC pDC	0.224762	94.4	26.4286
receptor-ligand numbers between AE and ME patients	DC mregDC - Mast	0.0156156	321.4	109.286
receptor-ligand numbers between AE and ME patients	DC mregDC - Myeloid granulocyte	0.0726144	331.8	166.429
receptor-ligand numbers between AE and ME patients	DC mregDC - MoMac TREM2	0.029821	379.2	162.143
receptor-ligand numbers between AE and ME patients	DC mregDC - MoMac FCN1	0.0267629	381.4	155.857
receptor-ligand numbers between AE and ME patients	DC mregDC - MoMac FOLR2	0.0233194	406.2	173.429
receptor-ligand numbers between AE and ME patients	DC mregDC - MoMac PLIN2	0.0036656	357.6	105.714
receptor-ligand numbers between AE and ME patients	DC mregDC - MoMac RETN	0.0829184	131	0
receptor-ligand numbers between AE and ME patients	DC mregDC - Mono conv	0.541981	173.2	128.429
receptor-ligand numbers between AE and ME patients	DC mregDC - Mono nonconv	0.309661	141.2	88.1429
receptor-ligand numbers between AE and ME patients	DC mregDC - NK cell	0.0859524	266.4	138.571
receptor-ligand numbers between AE and ME patients	DC mregDC - T cell CD4 CM	0.0865499	210.2	106.286
receptor-ligand numbers between AE and ME patients	DC mregDC - T cell CD4 EM	0.125816	204.2	107.857
receptor-ligand numbers between AE and ME patients	DC mregDC - T cell CD4 Exhausted	0.23479	172.8	97
receptor-ligand numbers between AE and ME patients	DC mregDC - T cell CD4 Naive	0.368507	211.4	136.857
receptor-ligand numbers between AE and ME patients	DC mregDC - T cell CD4 Senescent	0.256312	76.2	41.1429
receptor-ligand numbers between AE and ME patients	DC mregDC - T cell CD4 Tfh	0.198609	272.6	155.714
receptor-ligand numbers between AE and ME patients	DC mregDC - T cell CD4 Th1	0.0185598	108.8	36.2857
receptor-ligand numbers between AE and ME patients	DC mregDC - T cell CD4 Th17	0.10651	265.8	135.571
receptor-ligand numbers between AE and ME patients	DC mregDC - T cell CD4 Th2	0.13255	261	139.286
receptor-ligand numbers between AE and ME patients	DC mregDC - T cell CD4 Treg	0.0727698	321.2	151.286
receptor-ligand numbers between AE and ME patients	DC mregDC - T cell CD8 CM	0.0265921	136.6	45.4286
receptor-ligand numbers between AE and ME patients	DC mregDC - T cell CD8 EM	0.180564	354.8	205.143
receptor-ligand numbers between AE and ME patients	DC mregDC - T cell CD8 Exhausted	0.282497	195.2	118.714
receptor-ligand numbers between AE and ME patients	DC mregDC - T cell CD8 Naive	0.450892	104.6	75
receptor-ligand numbers between AE and ME patients	DC mregDC - T cell CD8 Senescent	0.329544	153.8	101.857
receptor-ligand numbers between AE and ME patients	DC mregDC - T cell MAIT	0.167974	179.4	95.8571
receptor-ligand numbers between AE and ME patients	DC mregDC - T cell gdT	0.0126842	210	76.8571
receptor-ligand numbers between AE and ME patients	DC pDC - B cell ASC	0.403095	123.8	57
receptor-ligand numbers between AE and ME patients	DC pDC - B cell GC	0.843048	50.6	59.7143
receptor-ligand numbers between AE and ME patients	DC pDC - B cell memory	0.876919	123.6	109
receptor-ligand numbers between AE and ME patients	DC pDC - B cell MZ	0.373547	19	44.7143
receptor-ligand numbers between AE and ME patients	DC pDC - B cell activated pre-memory	0.619963	31.4	47.8571
receptor-ligand numbers between AE and ME patients	DC pDC - B cell naive	0.594209	48.8	77.1429
receptor-ligand numbers between AE and ME patients	DC pDC - ILC	0.666066	157.4	112
receptor-ligand numbers between AE and ME patients	DC pDC - DC DC2A	0.256484	124.2	40.4286
receptor-ligand numbers between AE and ME patients	DC pDC - DC DC1	0.108234	74.6	6.14286
receptor-ligand numbers between AE and ME patients	DC pDC - DC DC2B	0.533099	137	82.2857
receptor-ligand numbers between AE and ME patients	DC pDC - DC moDC	0.268313	138.2	48.1429
receptor-ligand numbers between AE and ME patients	DC pDC - DC mregDC	0.172356	90.6	19.1429
receptor-ligand numbers between AE and ME patients	DC pDC - DC pDC	0.522502	79.2	46
receptor-ligand numbers between AE and ME patients	DC pDC - Mast	0.343756	148.2	64.1429
receptor-ligand numbers between AE and ME patients	DC pDC - Myeloid granulocyte	0.606022	126.6	81.7143
receptor-ligand numbers between AE and ME patients	DC pDC - MoMac TREM2	0.34609	146.6	58.7143
receptor-ligand numbers between AE and ME patients	DC pDC - MoMac FCN1	0.335299	139.8	55
receptor-ligand numbers between AE and ME patients	DC pDC - MoMac FOLR2	0.443596	152.6	77.8571
receptor-ligand numbers between AE and ME patients	DC pDC - MoMac PLIN2	0.228292	134.6	35.4286
receptor-ligand numbers between AE and ME patients	DC pDC - Mono conv	0.725589	49	65.4286
receptor-ligand numbers between AE and ME patients	DC pDC - Mono nonconv	0.91022	49.2	54.1429
receptor-ligand numbers between AE and ME patients	DC pDC - NK cell	0.791875	103.6	84.2857
receptor-ligand numbers between AE and ME patients	DC pDC - iNKTs	0.424114	0	8.42857
receptor-ligand numbers between AE and ME patients	DC pDC - T cell CD4 CM	0.904267	67	61
receptor-ligand numbers between AE and ME patients	DC pDC - T cell CD4 EM	0.724805	74.4	56.4286
receptor-ligand numbers between AE and ME patients	DC pDC - T cell CD4 Exhausted	0.739178	69.8	53.1429
receptor-ligand numbers between AE and ME patients	DC pDC - T cell CD4 Naive	0.868891	77.2	67.8571
receptor-ligand numbers between AE and ME patients	DC pDC - T cell CD4 Senescent	0.673208	17.2	28.8571
receptor-ligand numbers between AE and ME patients	DC pDC - T cell CD4 Tfh	0.836979	114.8	97.7143
receptor-ligand numbers between AE and ME patients	DC pDC - T cell CD4 Th1	0.808054	36	29.4286
receptor-ligand numbers between AE and ME patients	DC pDC - T cell CD4 Th17	0.751969	103.2	80.5714
receptor-ligand numbers between AE and ME patients	DC pDC - T cell CD4 Th2	0.790363	99.2	80.5714
receptor-ligand numbers between AE and ME patients	DC pDC - T cell CD4 Treg	0.582361	131.8	84.7143
receptor-ligand numbers between AE and ME patients	DC pDC - T cell CD8 CM	0.479609	45.6	24.8571
receptor-ligand numbers between AE and ME patients	DC pDC - T cell CD8 EM	0.858205	138.6	120.571
receptor-ligand numbers between AE and ME patients	DC pDC - T cell CD8 Exhausted	0.728181	86.6	65.4286
receptor-ligand numbers between AE and ME patients	DC pDC - T cell CD8 Naive	0.621066	30.4	46
receptor-ligand numbers between AE and ME patients	DC pDC - T cell CD8 Senescent	0.939913	57	60.5714
receptor-ligand numbers between AE and ME patients	DC pDC - T cell MAIT	0.685511	74.6	53.8571
receptor-ligand numbers between AE and ME patients	DC pDC - T cell gdT	0.49345	76.4	43.4286
receptor-ligand numbers between AE and ME patients	Mast - B cell ASC	0.0763328	347.6	175
receptor-ligand numbers between AE and ME patients	Mast - B cell GC	0.928192	132	137.143
receptor-ligand numbers between AE and ME patients	Mast - B cell memory	0.4101	384.2	311.143
receptor-ligand numbers between AE and ME patients	Mast - B cell MZ	0.0390426	53.8	112
receptor-ligand numbers between AE and ME patients	Mast - B cell activated pre-memory	0.0921149	89.2	144.143
receptor-ligand numbers between AE and ME patients	Mast - B cell naive	0.430504	144.2	192.857
receptor-ligand numbers between AE and ME patients	Mast - ILC	0.0607365	519.6	324.857
receptor-ligand numbers between AE and ME patients	Mast - DC DC2A	0.00773368	434.6	154.143
receptor-ligand numbers between AE and ME patients	Mast - DC DC1	0.0742311	169.4	27.4286
receptor-ligand numbers between AE and ME patients	Mast - DC DC2B	0.00771987	480.2	235.143
receptor-ligand numbers between AE and ME patients	Mast - DC moDC	0.0075757	514.2	219.429
receptor-ligand numbers between AE and ME patients	Mast - DC mregDC	0.0246166	309.4	103.857
receptor-ligand numbers between AE and ME patients	Mast - DC pDC	0.31426	151	61.4286
receptor-ligand numbers between AE and ME patients	Mast - Mast	0.0194184	460.8	185.143
receptor-ligand numbers between AE and ME patients	Mast - Myeloid granulocyte	0.0193101	456.6	250
receptor-ligand numbers between AE and ME patients	Mast - MoMac TREM2	0.00784678	534	216.429
receptor-ligand numbers between AE and ME patients	Mast - MoMac FCN1	0.00381946	524.8	169.143
receptor-ligand numbers between AE and ME patients	Mast - MoMac FOLR2	0.00692924	559	267.429
receptor-ligand numbers between AE and ME patients	Mast - MoMac PLIN2	0.00096798	500.2	116
receptor-ligand numbers between AE and ME patients	Mast - MoMac RETN	0.0914732	147.2	0
receptor-ligand numbers between AE and ME patients	Mast - Mono conv	0.58013	229.4	200.714
receptor-ligand numbers between AE and ME patients	Mast - Mono nonconv	0.249538	189.2	127.857
receptor-ligand numbers between AE and ME patients	Mast - NK cell	0.042445	357.4	233.286
receptor-ligand numbers between AE and ME patients	Mast - iNKTs	0.424114	0	10.8571
receptor-ligand numbers between AE and ME patients	Mast - T cell CD4 CM	0.0106675	286.6	176.571
receptor-ligand numbers between AE and ME patients	Mast - T cell CD4 EM	0.0704205	280.8	191.143
receptor-ligand numbers between AE and ME patients	Mast - T cell CD4 Exhausted	0.269749	236.8	162.571
receptor-ligand numbers between AE and ME patients	Mast - T cell CD4 Naive	0.16876	286.4	219.143
receptor-ligand numbers between AE and ME patients	Mast - T cell CD4 Senescent	0.572159	91	69.8571
receptor-ligand numbers between AE and ME patients	Mast - T cell CD4 Tfh	0.195907	376.4	276.143
receptor-ligand numbers between AE and ME patients	Mast - T cell CD4 Th1	0.0639995	144	70.7143
receptor-ligand numbers between AE and ME patients	Mast - T cell CD4 Th17	0.0434686	372.2	230.714
receptor-ligand numbers between AE and ME patients	Mast - T cell CD4 Th2	0.0511484	355.8	236.857
receptor-ligand numbers between AE and ME patients	Mast - T cell CD4 Treg	0.0411501	437.4	252.286
receptor-ligand numbers between AE and ME patients	Mast - T cell CD8 CM	0.0369727	178	75.8571
receptor-ligand numbers between AE and ME patients	Mast - T cell CD8 EM	0.117309	484.6	362.286
receptor-ligand numbers between AE and ME patients	Mast - T cell CD8 Exhausted	0.293271	268.2	198.143
receptor-ligand numbers between AE and ME patients	Mast - T cell CD8 Naive	0.991148	125.6	125.857
receptor-ligand numbers between AE and ME patients	Mast - T cell CD8 Senescent	0.386652	203	172
receptor-ligand numbers between AE and ME patients	Mast - T cell MAIT	0.120743	246.6	144.143
receptor-ligand numbers between AE and ME patients	Mast - T cell gdT	0.00735158	283.4	127.429
receptor-ligand numbers between AE and ME patients	Myeloid granulocyte - B cell ASC	0.154387	328.6	219.714
receptor-ligand numbers between AE and ME patients	Myeloid granulocyte - B cell GC	0.315137	116.4	167.286
receptor-ligand numbers between AE and ME patients	Myeloid granulocyte - B cell memory	0.839109	371.4	388.143
receptor-ligand numbers between AE and ME patients	Myeloid granulocyte - B cell MZ	0.0134168	52.2	148.857
receptor-ligand numbers between AE and ME patients	Myeloid granulocyte - B cell activated pre-memory	0.0167319	86.2	179.571
receptor-ligand numbers between AE and ME patients	Myeloid granulocyte - B cell naive	0.0805848	128.6	230.714
receptor-ligand numbers between AE and ME patients	Myeloid granulocyte - ILC	0.134255	510.4	396
receptor-ligand numbers between AE and ME patients	Myeloid granulocyte - DC DC2A	0.0151203	433.4	199.857
receptor-ligand numbers between AE and ME patients	Myeloid granulocyte - DC DC1	0.101084	151	37.5714
receptor-ligand numbers between AE and ME patients	Myeloid granulocyte - DC DC2B	0.0231675	479.2	301
receptor-ligand numbers between AE and ME patients	Myeloid granulocyte - DC moDC	0.0217098	508.4	287.286
receptor-ligand numbers between AE and ME patients	Myeloid granulocyte - DC mregDC	0.0688549	303.2	141.143
receptor-ligand numbers between AE and ME patients	Myeloid granulocyte - DC pDC	0.538738	120.6	72
receptor-ligand numbers between AE and ME patients	Myeloid granulocyte - Mast	0.0111104	428.6	221.429
receptor-ligand numbers between AE and ME patients	Myeloid granulocyte - Myeloid granulocyte	0.116026	460.4	323.286
receptor-ligand numbers between AE and ME patients	Myeloid granulocyte - MoMac TREM2	0.033901	530	277
receptor-ligand numbers between AE and ME patients	Myeloid granulocyte - MoMac FCN1	0.0167741	527.8	228.429
receptor-ligand numbers between AE and ME patients	Myeloid granulocyte - MoMac FOLR2	0.0277992	561.2	342.714
receptor-ligand numbers between AE and ME patients	Myeloid granulocyte - MoMac PLIN2	0.0029776	503.8	162.429
receptor-ligand numbers between AE and ME patients	Myeloid granulocyte - MoMac RETN	0.0902867	171.8	0
receptor-ligand numbers between AE and ME patients	Myeloid granulocyte - Mono conv	0.971817	239	241.571
receptor-ligand numbers between AE and ME patients	Myeloid granulocyte - Mono nonconv	0.526547	198.6	159.857
receptor-ligand numbers between AE and ME patients	Myeloid granulocyte - NK cell	0.168919	362.4	285.429
receptor-ligand numbers between AE and ME patients	Myeloid granulocyte - iNKTs	0.424114	0	7.57143
receptor-ligand numbers between AE and ME patients	Myeloid granulocyte - T cell CD4 CM	0.112558	293.2	222.571
receptor-ligand numbers between AE and ME patients	Myeloid granulocyte - T cell CD4 EM	0.317195	274.4	234.571
receptor-ligand numbers between AE and ME patients	Myeloid granulocyte - T cell CD4 Exhausted	0.573072	230.4	199.143
receptor-ligand numbers between AE and ME patients	Myeloid granulocyte - T cell CD4 Naive	0.754949	283.2	268.429
receptor-ligand numbers between AE and ME patients	Myeloid granulocyte - T cell CD4 Senescent	0.767123	104.6	90.7143
receptor-ligand numbers between AE and ME patients	Myeloid granulocyte - T cell CD4 Tfh	0.541899	368.6	336.429
receptor-ligand numbers between AE and ME patients	Myeloid granulocyte - T cell CD4 Th1	0.133489	146.8	86.5714
receptor-ligand numbers between AE and ME patients	Myeloid granulocyte - T cell CD4 Th17	0.141564	365.8	289.286
receptor-ligand numbers between AE and ME patients	Myeloid granulocyte - T cell CD4 Th2	0.237669	354.4	296.714
receptor-ligand numbers between AE and ME patients	Myeloid granulocyte - T cell CD4 Treg	0.0681698	438	315.286
receptor-ligand numbers between AE and ME patients	Myeloid granulocyte - T cell CD8 CM	0.0986219	187.2	98.7143
receptor-ligand numbers between AE and ME patients	Myeloid granulocyte - T cell CD8 EM	0.503317	488	442.143
receptor-ligand numbers between AE and ME patients	Myeloid granulocyte - T cell CD8 Exhausted	0.742929	263.6	245.857
receptor-ligand numbers between AE and ME patients	Myeloid granulocyte - T cell CD8 Naive	0.433095	135	153.571
receptor-ligand numbers between AE and ME patients	Myeloid granulocyte - T cell CD8 Senescent	0.861417	207.2	213.857
receptor-ligand numbers between AE and ME patients	Myeloid granulocyte - T cell MAIT	0.299459	237.8	183.143
receptor-ligand numbers between AE and ME patients	Myeloid granulocyte - T cell gdT	0.0112555	278	155.286
receptor-ligand numbers between AE and ME patients	MoMac TREM2 - B cell ASC	0.0509938	396.4	183.286
receptor-ligand numbers between AE and ME patients	MoMac TREM2 - B cell GC	0.930301	127.4	121.714
receptor-ligand numbers between AE and ME patients	MoMac TREM2 - B cell memory	0.377532	441.6	322.286
receptor-ligand numbers between AE and ME patients	MoMac TREM2 - B cell MZ	0.251224	56	109.714
receptor-ligand numbers between AE and ME patients	MoMac TREM2 - B cell activated pre-memory	0.498154	104.2	143.571
receptor-ligand numbers between AE and ME patients	MoMac TREM2 - B cell naive	0.620291	140	179.857
receptor-ligand numbers between AE and ME patients	MoMac TREM2 - ILC	0.062884	614.2	343.143
receptor-ligand numbers between AE and ME patients	MoMac TREM2 - DC DC2A	0.0105951	520.4	210.429
receptor-ligand numbers between AE and ME patients	MoMac TREM2 - DC DC1	0.0635622	194.6	38.8571
receptor-ligand numbers between AE and ME patients	MoMac TREM2 - DC DC2B	0.0107791	576.2	259
receptor-ligand numbers between AE and ME patients	MoMac TREM2 - DC moDC	0.016854	618.6	262.857
receptor-ligand numbers between AE and ME patients	MoMac TREM2 - DC mregDC	0.0516787	354.8	153
receptor-ligand numbers between AE and ME patients	MoMac TREM2 - DC pDC	0.353965	143.8	58.5714
receptor-ligand numbers between AE and ME patients	MoMac TREM2 - Mast	0.00869707	516.2	207.429
receptor-ligand numbers between AE and ME patients	MoMac TREM2 - Myeloid granulocyte	0.0442956	545.6	297.571
receptor-ligand numbers between AE and ME patients	MoMac TREM2 - MoMac TREM2	0.0221629	656	297.714
receptor-ligand numbers between AE and ME patients	MoMac TREM2 - MoMac FCN1	0.00757858	638.6	239.429
receptor-ligand numbers between AE and ME patients	MoMac TREM2 - MoMac FOLR2	0.0199627	683.4	326.857
receptor-ligand numbers between AE and ME patients	MoMac TREM2 - MoMac PLIN2	0.00156264	612.4	168
receptor-ligand numbers between AE and ME patients	MoMac TREM2 - MoMac RETN	0.0968111	175.2	0
receptor-ligand numbers between AE and ME patients	MoMac TREM2 - Mono conv	0.582799	275.6	228.429
receptor-ligand numbers between AE and ME patients	MoMac TREM2 - Mono nonconv	0.205267	234.2	140
receptor-ligand numbers between AE and ME patients	MoMac TREM2 - NK cell	0.0716148	444.4	245
receptor-ligand numbers between AE and ME patients	MoMac TREM2 - T cell CD4 CM	0.0575702	365.4	183.857
receptor-ligand numbers between AE and ME patients	MoMac TREM2 - T cell CD4 EM	0.0909202	332.6	195.857
receptor-ligand numbers between AE and ME patients	MoMac TREM2 - T cell CD4 Exhausted	0.172233	275	164.571
receptor-ligand numbers between AE and ME patients	MoMac TREM2 - T cell CD4 Naive	0.214835	341.6	228.571
receptor-ligand numbers between AE and ME patients	MoMac TREM2 - T cell CD4 Senescent	0.515826	123.6	91.1429
receptor-ligand numbers between AE and ME patients	MoMac TREM2 - T cell CD4 Tfh	0.119729	447	274.571
receptor-ligand numbers between AE and ME patients	MoMac TREM2 - T cell CD4 Th1	0.0452061	176.4	78.1429
receptor-ligand numbers between AE and ME patients	MoMac TREM2 - T cell CD4 Th17	0.0561331	448.4	246.143
receptor-ligand numbers between AE and ME patients	MoMac TREM2 - T cell CD4 Th2	0.0705922	434.8	248
receptor-ligand numbers between AE and ME patients	MoMac TREM2 - T cell CD4 Treg	0.0256968	523.8	259.857
receptor-ligand numbers between AE and ME patients	MoMac TREM2 - T cell CD8 CM	0.0344446	218.4	87.1429
receptor-ligand numbers between AE and ME patients	MoMac TREM2 - T cell CD8 EM	0.139458	587.8	375.857
receptor-ligand numbers between AE and ME patients	MoMac TREM2 - T cell CD8 Exhausted	0.180955	323.4	198.286
receptor-ligand numbers between AE and ME patients	MoMac TREM2 - T cell CD8 Naive	0.490024	158.2	125.857
receptor-ligand numbers between AE and ME patients	MoMac TREM2 - T cell CD8 Senescent	0.297809	253	177.857
receptor-ligand numbers between AE and ME patients	MoMac TREM2 - T cell MAIT	0.086882	296	155
receptor-ligand numbers between AE and ME patients	MoMac TREM2 - T cell gdT	0.00893855	343	129.857
receptor-ligand numbers between AE and ME patients	MoMac FCN1 - B cell ASC	0.0241776	369.2	139.571
receptor-ligand numbers between AE and ME patients	MoMac FCN1 - B cell GC	0.77163	117.2	99.1429
receptor-ligand numbers between AE and ME patients	MoMac FCN1 - B cell memory	0.238905	406.4	255.143
receptor-ligand numbers between AE and ME patients	MoMac FCN1 - B cell MZ	0.392831	52	91.4286
receptor-ligand numbers between AE and ME patients	MoMac FCN1 - B cell activated pre-memory	0.664198	91.2	115.571
receptor-ligand numbers between AE and ME patients	MoMac FCN1 - B cell naive	0.890448	130.2	141
receptor-ligand numbers between AE and ME patients	MoMac FCN1 - ILC	0.0293317	579.8	267.429
receptor-ligand numbers between AE and ME patients	MoMac FCN1 - DC DC2A	0.00394975	489.8	170.286
receptor-ligand numbers between AE and ME patients	MoMac FCN1 - DC DC1	0.0759804	166.4	35.5714
receptor-ligand numbers between AE and ME patients	MoMac FCN1 - DC DC2B	0.0089536	546.6	211.571
receptor-ligand numbers between AE and ME patients	MoMac FCN1 - DC moDC	0.00752005	582.6	206.143
receptor-ligand numbers between AE and ME patients	MoMac FCN1 - DC mregDC	0.0256859	338.4	133.714
receptor-ligand numbers between AE and ME patients	MoMac FCN1 - DC pDC	0.330197	129.6	50.7143
receptor-ligand numbers between AE and ME patients	MoMac FCN1 - Mast	0.00342952	489	154.429
receptor-ligand numbers between AE and ME patients	MoMac FCN1 - Myeloid granulocyte	0.0270108	518.8	237.429
receptor-ligand numbers between AE and ME patients	MoMac FCN1 - MoMac TREM2	0.00708825	608.8	226.286
receptor-ligand numbers between AE and ME patients	MoMac FCN1 - MoMac FCN1	0.00636421	611	213.714
receptor-ligand numbers between AE and ME patients	MoMac FCN1 - MoMac FOLR2	0.00726699	636.6	248.857
receptor-ligand numbers between AE and ME patients	MoMac FCN1 - MoMac PLIN2	0.00189876	585.2	150.571
receptor-ligand numbers between AE and ME patients	MoMac FCN1 - MoMac RETN	0.115537	203.8	0
receptor-ligand numbers between AE and ME patients	MoMac FCN1 - Mono conv	0.337999	271.6	182.286
receptor-ligand numbers between AE and ME patients	MoMac FCN1 - Mono nonconv	0.156378	229.2	126.286
receptor-ligand numbers between AE and ME patients	MoMac FCN1 - NK cell	0.0333231	412	191.857
receptor-ligand numbers between AE and ME patients	MoMac FCN1 - T cell CD4 CM	0.0310271	342	144.857
receptor-ligand numbers between AE and ME patients	MoMac FCN1 - T cell CD4 EM	0.0451933	315.2	147.857
receptor-ligand numbers between AE and ME patients	MoMac FCN1 - T cell CD4 Exhausted	0.128108	250.8	133
receptor-ligand numbers between AE and ME patients	MoMac FCN1 - T cell CD4 Naive	0.117793	324.8	180.571
receptor-ligand numbers between AE and ME patients	MoMac FCN1 - T cell CD4 Senescent	0.317113	119.2	69.1429
receptor-ligand numbers between AE and ME patients	MoMac FCN1 - T cell CD4 Tfh	0.0651287	416	213.857
receptor-ligand numbers between AE and ME patients	MoMac FCN1 - T cell CD4 Th1	0.0303855	171	60.7143
receptor-ligand numbers between AE and ME patients	MoMac FCN1 - T cell CD4 Th17	0.0238981	416.4	188.714
receptor-ligand numbers between AE and ME patients	MoMac FCN1 - T cell CD4 Th2	0.0351934	402.2	192.286
receptor-ligand numbers between AE and ME patients	MoMac FCN1 - T cell CD4 Treg	0.0175876	497.6	208.714
receptor-ligand numbers between AE and ME patients	MoMac FCN1 - T cell CD8 CM	0.055332	216.8	72
receptor-ligand numbers between AE and ME patients	MoMac FCN1 - T cell CD8 EM	0.0656885	554	286.286
receptor-ligand numbers between AE and ME patients	MoMac FCN1 - T cell CD8 Exhausted	0.10968	302.2	158
receptor-ligand numbers between AE and ME patients	MoMac FCN1 - T cell CD8 Naive	0.325702	151.6	101.286
receptor-ligand numbers between AE and ME patients	MoMac FCN1 - T cell CD8 Senescent	0.161972	240	140.143
receptor-ligand numbers between AE and ME patients	MoMac FCN1 - T cell MAIT	0.0592165	271.2	130.143
receptor-ligand numbers between AE and ME patients	MoMac FCN1 - T cell gdT	0.00261224	316.2	103
receptor-ligand numbers between AE and ME patients	MoMac FOLR2 - B cell ASC	0.0831009	408	250.857
receptor-ligand numbers between AE and ME patients	MoMac FOLR2 - B cell GC	0.466353	142.4	186
receptor-ligand numbers between AE and ME patients	MoMac FOLR2 - B cell memory	0.764477	467.2	437.857
receptor-ligand numbers between AE and ME patients	MoMac FOLR2 - B cell MZ	0.016954	63.4	162.571
receptor-ligand numbers between AE and ME patients	MoMac FOLR2 - B cell activated pre-memory	0.0382324	106	197.429
receptor-ligand numbers between AE and ME patients	MoMac FOLR2 - B cell naive	0.141897	157	254.286
receptor-ligand numbers between AE and ME patients	MoMac FOLR2 - ILC	0.0480388	638.4	449.857
receptor-ligand numbers between AE and ME patients	MoMac FOLR2 - DC DC2A	0.00659517	541.2	223
receptor-ligand numbers between AE and ME patients	MoMac FOLR2 - DC DC1	0.0783061	194.6	43.4286
receptor-ligand numbers between AE and ME patients	MoMac FOLR2 - DC DC2B	0.00528172	590.8	332.857
receptor-ligand numbers between AE and ME patients	MoMac FOLR2 - DC moDC	0.0120013	637.4	323.429
receptor-ligand numbers between AE and ME patients	MoMac FOLR2 - DC mregDC	0.0325009	378.6	156.857
receptor-ligand numbers between AE and ME patients	MoMac FOLR2 - DC pDC	0.48619	143	79.1429
receptor-ligand numbers between AE and ME patients	MoMac FOLR2 - Mast	0.003744	537.2	252.429
receptor-ligand numbers between AE and ME patients	MoMac FOLR2 - Myeloid granulocyte	0.0364527	566.2	356.857
receptor-ligand numbers between AE and ME patients	MoMac FOLR2 - MoMac TREM2	0.0208631	670.8	315.429
receptor-ligand numbers between AE and ME patients	MoMac FOLR2 - MoMac FCN1	0.00646268	652.4	253.571
receptor-ligand numbers between AE and ME patients	MoMac FOLR2 - MoMac FOLR2	0.0186132	706.8	387.714
receptor-ligand numbers between AE and ME patients	MoMac FOLR2 - MoMac PLIN2	0.000994	618.6	178
receptor-ligand numbers between AE and ME patients	MoMac FOLR2 - MoMac RETN	0.0810829	191	0
receptor-ligand numbers between AE and ME patients	MoMac FOLR2 - Mono conv	0.784667	294	272
receptor-ligand numbers between AE and ME patients	MoMac FOLR2 - Mono nonconv	0.329274	239.6	173.857
receptor-ligand numbers between AE and ME patients	MoMac FOLR2 - NK cell	0.0890408	458.8	320.571
receptor-ligand numbers between AE and ME patients	MoMac FOLR2 - iNKTs	0.424114	0	9.42857
receptor-ligand numbers between AE and ME patients	MoMac FOLR2 - T cell CD4 CM	0.0701665	373.4	252.714
receptor-ligand numbers between AE and ME patients	MoMac FOLR2 - T cell CD4 EM	0.158074	344.6	273
receptor-ligand numbers between AE and ME patients	MoMac FOLR2 - T cell CD4 Exhausted	0.392661	290.2	230.571
receptor-ligand numbers between AE and ME patients	MoMac FOLR2 - T cell CD4 Naive	0.392818	360.4	313
receptor-ligand numbers between AE and ME patients	MoMac FOLR2 - T cell CD4 Senescent	0.623753	129.8	103.143
receptor-ligand numbers between AE and ME patients	MoMac FOLR2 - T cell CD4 Tfh	0.209422	464.8	384.571
receptor-ligand numbers between AE and ME patients	MoMac FOLR2 - T cell CD4 Th1	0.102253	179.8	101.857
receptor-ligand numbers between AE and ME patients	MoMac FOLR2 - T cell CD4 Th17	0.057508	465.8	329.714
receptor-ligand numbers between AE and ME patients	MoMac FOLR2 - T cell CD4 Th2	0.081895	453.2	337.286
receptor-ligand numbers between AE and ME patients	MoMac FOLR2 - T cell CD4 Treg	0.0202882	543.8	361
receptor-ligand numbers between AE and ME patients	MoMac FOLR2 - T cell CD8 CM	0.0688552	218.8	113.286
receptor-ligand numbers between AE and ME patients	MoMac FOLR2 - T cell CD8 EM	0.218934	608.2	502.857
receptor-ligand numbers between AE and ME patients	MoMac FOLR2 - T cell CD8 Exhausted	0.454654	330.6	279.286
receptor-ligand numbers between AE and ME patients	MoMac FOLR2 - T cell CD8 Naive	0.674149	163.2	174.429
receptor-ligand numbers between AE and ME patients	MoMac FOLR2 - T cell CD8 Senescent	0.657277	261.8	239.286
receptor-ligand numbers between AE and ME patients	MoMac FOLR2 - T cell MAIT	0.15669	303.8	211.714
receptor-ligand numbers between AE and ME patients	MoMac FOLR2 - T cell gdT	0.0124529	359.2	180.571
receptor-ligand numbers between AE and ME patients	MoMac PLIN2 - B cell ASC	0.0183084	376.8	114.857
receptor-ligand numbers between AE and ME patients	MoMac PLIN2 - B cell GC	0.493205	121.6	79.1429
receptor-ligand numbers between AE and ME patients	MoMac PLIN2 - B cell memory	0.114214	405.2	210.429
receptor-ligand numbers between AE and ME patients	MoMac PLIN2 - B cell MZ	0.595135	51.8	72.4286
receptor-ligand numbers between AE and ME patients	MoMac PLIN2 - B cell activated pre-memory	0.993366	92.6	93
receptor-ligand numbers between AE and ME patients	MoMac PLIN2 - B cell naive	0.870278	125	114
receptor-ligand numbers between AE and ME patients	MoMac PLIN2 - ILC	0.00814863	571	222.429
receptor-ligand numbers between AE and ME patients	MoMac PLIN2 - DC DC2A	0.000775194	482.4	139
receptor-ligand numbers between AE and ME patients	MoMac PLIN2 - DC DC1	0.0473761	171	25.8571
receptor-ligand numbers between AE and ME patients	MoMac PLIN2 - DC DC2B	0.00274388	549	174.429
receptor-ligand numbers between AE and ME patients	MoMac PLIN2 - DC moDC	0.0017374	575.6	169.714
receptor-ligand numbers between AE and ME patients	MoMac PLIN2 - DC mregDC	0.010321	336.2	110.714
receptor-ligand numbers between AE and ME patients	MoMac PLIN2 - DC pDC	0.264192	132.4	40.2857
receptor-ligand numbers between AE and ME patients	MoMac PLIN2 - Mast	0.00124174	488.2	126.286
receptor-ligand numbers between AE and ME patients	MoMac PLIN2 - Myeloid granulocyte	0.00725079	520	195.143
receptor-ligand numbers between AE and ME patients	MoMac PLIN2 - MoMac TREM2	0.00234922	612.6	186.286
receptor-ligand numbers between AE and ME patients	MoMac PLIN2 - MoMac FCN1	0.00233335	618.6	174.143
receptor-ligand numbers between AE and ME patients	MoMac PLIN2 - MoMac FOLR2	0.00157369	633.4	203.857
receptor-ligand numbers between AE and ME patients	MoMac PLIN2 - MoMac PLIN2	0.0016588	594	124.857
receptor-ligand numbers between AE and ME patients	MoMac PLIN2 - MoMac RETN	0.122838	204.8	0
receptor-ligand numbers between AE and ME patients	MoMac PLIN2 - Mono conv	0.146697	272.2	150.714
receptor-ligand numbers between AE and ME patients	MoMac PLIN2 - Mono nonconv	0.0677615	231.8	102.857
receptor-ligand numbers between AE and ME patients	MoMac PLIN2 - NK cell	0.00850629	411.2	157.571
receptor-ligand numbers between AE and ME patients	MoMac PLIN2 - T cell CD4 CM	0.0103684	340	115.714
receptor-ligand numbers between AE and ME patients	MoMac PLIN2 - T cell CD4 EM	0.00853518	311.2	117.143
receptor-ligand numbers between AE and ME patients	MoMac PLIN2 - T cell CD4 Exhausted	0.0236058	246.6	105.714
receptor-ligand numbers between AE and ME patients	MoMac PLIN2 - T cell CD4 Naive	0.0356138	320.8	145.143
receptor-ligand numbers between AE and ME patients	MoMac PLIN2 - T cell CD4 Senescent	0.130877	123	54.4286
receptor-ligand numbers between AE and ME patients	MoMac PLIN2 - T cell CD4 Tfh	0.0154604	410.6	174.286
receptor-ligand numbers between AE and ME patients	MoMac PLIN2 - T cell CD4 Th1	0.0077468	166.8	46
receptor-ligand numbers between AE and ME patients	MoMac PLIN2 - T cell CD4 Th17	0.00473791	410.2	153.429
receptor-ligand numbers between AE and ME patients	MoMac PLIN2 - T cell CD4 Th2	0.00751261	402.2	155.286
receptor-ligand numbers between AE and ME patients	MoMac PLIN2 - T cell CD4 Treg	0.00481013	492.4	170
receptor-ligand numbers between AE and ME patients	MoMac PLIN2 - T cell CD8 CM	0.0254092	219.4	56.2857
receptor-ligand numbers between AE and ME patients	MoMac PLIN2 - T cell CD8 EM	0.0190243	550.2	235.429
receptor-ligand numbers between AE and ME patients	MoMac PLIN2 - T cell CD8 Exhausted	0.0297903	305	127.429
receptor-ligand numbers between AE and ME patients	MoMac PLIN2 - T cell CD8 Naive	0.117495	150.8	80.4286
receptor-ligand numbers between AE and ME patients	MoMac PLIN2 - T cell CD8 Senescent	0.0531342	242.4	114.857
receptor-ligand numbers between AE and ME patients	MoMac PLIN2 - T cell MAIT	0.0126266	266.4	106.143
receptor-ligand numbers between AE and ME patients	MoMac PLIN2 - T cell gdT	0.000275619	314.2	82.5714
receptor-ligand numbers between AE and ME patients	MoMac RETN - B cell ASC	0.0858241	89.2	0
receptor-ligand numbers between AE and ME patients	MoMac RETN - B cell GC	0.254981	33	0
receptor-ligand numbers between AE and ME patients	MoMac RETN - B cell memory	0.090665	105.4	0
receptor-ligand numbers between AE and ME patients	MoMac RETN - B cell MZ	0.254981	17.8	0
receptor-ligand numbers between AE and ME patients	MoMac RETN - B cell activated pre-memory	0.254981	15.8	0
receptor-ligand numbers between AE and ME patients	MoMac RETN - B cell naive	0.254981	41.8	0
receptor-ligand numbers between AE and ME patients	MoMac RETN - ILC	0.0808399	172	0
receptor-ligand numbers between AE and ME patients	MoMac RETN - DC DC2A	0.0782976	151.2	0
receptor-ligand numbers between AE and ME patients	MoMac RETN - DC DC2B	0.0963526	181.2	0
receptor-ligand numbers between AE and ME patients	MoMac RETN - DC moDC	0.0895039	184.4	0
receptor-ligand numbers between AE and ME patients	MoMac RETN - DC mregDC	0.0769351	116.6	0
receptor-ligand numbers between AE and ME patients	MoMac RETN - Mast	0.0867555	138.4	0
receptor-ligand numbers between AE and ME patients	MoMac RETN - Myeloid granulocyte	0.0900401	178.2	0
receptor-ligand numbers between AE and ME patients	MoMac RETN - MoMac TREM2	0.093373	178.4	0
receptor-ligand numbers between AE and ME patients	MoMac RETN - MoMac FCN1	0.105356	213.6	0
receptor-ligand numbers between AE and ME patients	MoMac RETN - MoMac FOLR2	0.0816182	197.2	0
receptor-ligand numbers between AE and ME patients	MoMac RETN - MoMac PLIN2	0.124949	196.8	0
receptor-ligand numbers between AE and ME patients	MoMac RETN - MoMac RETN	0.110669	174	0
receptor-ligand numbers between AE and ME patients	MoMac RETN - Mono conv	0.084312	120.2	0
receptor-ligand numbers between AE and ME patients	MoMac RETN - Mono nonconv	0.121441	87.2	0
receptor-ligand numbers between AE and ME patients	MoMac RETN - NK cell	0.0806581	116.4	0
receptor-ligand numbers between AE and ME patients	MoMac RETN - T cell CD4 CM	0.106013	110.4	0
receptor-ligand numbers between AE and ME patients	MoMac RETN - T cell CD4 EM	0.091015	101	0
receptor-ligand numbers between AE and ME patients	MoMac RETN - T cell CD4 Exhausted	0.083059	70	0
receptor-ligand numbers between AE and ME patients	MoMac RETN - T cell CD4 Naive	0.0807383	107.8	0
receptor-ligand numbers between AE and ME patients	MoMac RETN - T cell CD4 Senescent	0.0819138	53	0
receptor-ligand numbers between AE and ME patients	MoMac RETN - T cell CD4 Tfh	0.0769415	122	0
receptor-ligand numbers between AE and ME patients	MoMac RETN - T cell CD4 Th1	0.0964698	57.6	0
receptor-ligand numbers between AE and ME patients	MoMac RETN - T cell CD4 Th17	0.0776311	120.8	0
receptor-ligand numbers between AE and ME patients	MoMac RETN - T cell CD4 Th2	0.0779738	125	0
receptor-ligand numbers between AE and ME patients	MoMac RETN - T cell CD4 Treg	0.0892481	155.8	0
receptor-ligand numbers between AE and ME patients	MoMac RETN - T cell CD8 CM	0.167497	90.6	0
receptor-ligand numbers between AE and ME patients	MoMac RETN - T cell CD8 EM	0.0836798	174.6	0
receptor-ligand numbers between AE and ME patients	MoMac RETN - T cell CD8 Exhausted	0.107865	77.4	0
receptor-ligand numbers between AE and ME patients	MoMac RETN - T cell CD8 Naive	0.105065	59.4	0
receptor-ligand numbers between AE and ME patients	MoMac RETN - T cell CD8 Senescent	0.0898693	74	0
receptor-ligand numbers between AE and ME patients	MoMac RETN - T cell MAIT	0.078073	71.8	0
receptor-ligand numbers between AE and ME patients	MoMac RETN - T cell gdT	0.0778754	93.2	0
receptor-ligand numbers between AE and ME patients	Mono conv - B cell ASC	0.975597	164.2	162.714
receptor-ligand numbers between AE and ME patients	Mono conv - B cell GC	0.196299	60.8	129
receptor-ligand numbers between AE and ME patients	Mono conv - B cell memory	0.229341	191.6	290.429
receptor-ligand numbers between AE and ME patients	Mono conv - B cell MZ	0.0371643	28.6	103.429
receptor-ligand numbers between AE and ME patients	Mono conv - B cell activated pre-memory	0.0417356	46.6	134.143
receptor-ligand numbers between AE and ME patients	Mono conv - B cell naive	0.0768209	67.8	182.286
receptor-ligand numbers between AE and ME patients	Mono conv - ILC	0.672704	268.8	301.857
receptor-ligand numbers between AE and ME patients	Mono conv - DC DC2A	0.242657	229	152.143
receptor-ligand numbers between AE and ME patients	Mono conv - DC DC1	0.244598	67	26
receptor-ligand numbers between AE and ME patients	Mono conv - DC DC2B	0.606034	252.2	218.286
receptor-ligand numbers between AE and ME patients	Mono conv - DC moDC	0.392012	265.4	199.714
receptor-ligand numbers between AE and ME patients	Mono conv - DC mregDC	0.480399	161.2	111.143
receptor-ligand numbers between AE and ME patients	Mono conv - DC pDC	0.793752	51.4	63.5714
receptor-ligand numbers between AE and ME patients	Mono conv - Mast	0.329701	213.6	169
receptor-ligand numbers between AE and ME patients	Mono conv - Myeloid granulocyte	0.846502	243.8	230
receptor-ligand numbers between AE and ME patients	Mono conv - MoMac TREM2	0.352251	275.6	202.857
receptor-ligand numbers between AE and ME patients	Mono conv - MoMac FCN1	0.226496	283.4	173.143
receptor-ligand numbers between AE and ME patients	Mono conv - MoMac FOLR2	0.540195	289	244.571
receptor-ligand numbers between AE and ME patients	Mono conv - MoMac PLIN2	0.0610333	265.4	121.714
receptor-ligand numbers between AE and ME patients	Mono conv - MoMac RETN	0.0928194	117.6	0
receptor-ligand numbers between AE and ME patients	Mono conv - Mono conv	0.311272	138.2	202
receptor-ligand numbers between AE and ME patients	Mono conv - Mono nonconv	0.635211	111.6	135.286
receptor-ligand numbers between AE and ME patients	Mono conv - NK cell	0.580349	188.8	219
receptor-ligand numbers between AE and ME patients	Mono conv - iNKTs	0.424114	0	12.2857
receptor-ligand numbers between AE and ME patients	Mono conv - T cell CD4 CM	0.840197	156.8	166.429
receptor-ligand numbers between AE and ME patients	Mono conv - T cell CD4 EM	0.551534	142.8	170.429
receptor-ligand numbers between AE and ME patients	Mono conv - T cell CD4 Exhausted	0.375245	112.6	160
receptor-ligand numbers between AE and ME patients	Mono conv - T cell CD4 Naive	0.345995	145.8	202.143
receptor-ligand numbers between AE and ME patients	Mono conv - T cell CD4 Senescent	0.998644	64.8	64.8571
receptor-ligand numbers between AE and ME patients	Mono conv - T cell CD4 Tfh	0.334502	185.2	254.571
receptor-ligand numbers between AE and ME patients	Mono conv - T cell CD4 Th1	0.781829	78	70.7143
receptor-ligand numbers between AE and ME patients	Mono conv - T cell CD4 Th17	0.567521	180.4	212.571
receptor-ligand numbers between AE and ME patients	Mono conv - T cell CD4 Th2	0.490177	178.8	220.286
receptor-ligand numbers between AE and ME patients	Mono conv - T cell CD4 Treg	0.78992	219.6	238.143
receptor-ligand numbers between AE and ME patients	Mono conv - T cell CD8 CM	0.413286	104.8	72.7143
receptor-ligand numbers between AE and ME patients	Mono conv - T cell CD8 EM	0.345588	249.6	330.143
receptor-ligand numbers between AE and ME patients	Mono conv - T cell CD8 Exhausted	0.326404	131.8	191.286
receptor-ligand numbers between AE and ME patients	Mono conv - T cell CD8 Naive	0.24633	77.6	119.714
receptor-ligand numbers between AE and ME patients	Mono conv - T cell CD8 Senescent	0.281504	115.4	165
receptor-ligand numbers between AE and ME patients	Mono conv - T cell MAIT	0.543701	118.4	146.286
receptor-ligand numbers between AE and ME patients	Mono conv - T cell gdT	0.640373	142	123.286
receptor-ligand numbers between AE and ME patients	Mono nonconv - B cell ASC	0.580729	143	114
receptor-ligand numbers between AE and ME patients	Mono nonconv - B cell GC	0.262477	47	101
receptor-ligand numbers between AE and ME patients	Mono nonconv - B cell memory	0.546215	160.8	205.571
receptor-ligand numbers between AE and ME patients	Mono nonconv - B cell MZ	0.0720911	21.8	78.2857
receptor-ligand numbers between AE and ME patients	Mono nonconv - B cell activated pre-memory	0.105522	38	97.7143
receptor-ligand numbers between AE and ME patients	Mono nonconv - B cell naive	0.106314	43.2	133.857
receptor-ligand numbers between AE and ME patients	Mono nonconv - ILC	0.846601	223.6	209.857
receptor-ligand numbers between AE and ME patients	Mono nonconv - DC DC2A	0.117926	187.4	107
receptor-ligand numbers between AE and ME patients	Mono nonconv - DC DC1	0.150331	61	18
receptor-ligand numbers between AE and ME patients	Mono nonconv - DC DC2B	0.361389	209	155.857
receptor-ligand numbers between AE and ME patients	Mono nonconv - DC moDC	0.181108	217.6	135.571
receptor-ligand numbers between AE and ME patients	Mono nonconv - DC mregDC	0.357337	125.2	78.2857
receptor-ligand numbers between AE and ME patients	Mono nonconv - DC pDC	0.931566	47.8	51.4286
receptor-ligand numbers between AE and ME patients	Mono nonconv - Mast	0.163031	179.6	113.429
receptor-ligand numbers between AE and ME patients	Mono nonconv - Myeloid granulocyte	0.537392	202.2	163.286
receptor-ligand numbers between AE and ME patients	Mono nonconv - MoMac TREM2	0.142994	233.8	132.286
receptor-ligand numbers between AE and ME patients	Mono nonconv - MoMac FCN1	0.128595	236.4	127.571
receptor-ligand numbers between AE and ME patients	Mono nonconv - MoMac FOLR2	0.211736	240.2	161
receptor-ligand numbers between AE and ME patients	Mono nonconv - MoMac PLIN2	0.0367497	224.8	87.5714
receptor-ligand numbers between AE and ME patients	Mono nonconv - MoMac RETN	0.122496	83.6	0
receptor-ligand numbers between AE and ME patients	Mono nonconv - Mono conv	0.562175	112	142.714
receptor-ligand numbers between AE and ME patients	Mono nonconv - Mono nonconv	0.833565	97.4	106.286
receptor-ligand numbers between AE and ME patients	Mono nonconv - NK cell	0.845983	161.8	151.857
receptor-ligand numbers between AE and ME patients	Mono nonconv - iNKTs	0.424114	0	10.8571
receptor-ligand numbers between AE and ME patients	Mono nonconv - T cell CD4 CM	0.707445	130.4	114.143
receptor-ligand numbers between AE and ME patients	Mono nonconv - T cell CD4 EM	0.931592	117.4	113.857
receptor-ligand numbers between AE and ME patients	Mono nonconv - T cell CD4 Exhausted	0.624527	89	108.857
receptor-ligand numbers between AE and ME patients	Mono nonconv - T cell CD4 Naive	0.681606	118	138.571
receptor-ligand numbers between AE and ME patients	Mono nonconv - T cell CD4 Senescent	0.665898	53	41.1429
receptor-ligand numbers between AE and ME patients	Mono nonconv - T cell CD4 Tfh	0.713505	151.8	174.571
receptor-ligand numbers between AE and ME patients	Mono nonconv - T cell CD4 Th1	0.444284	66	48.2857
receptor-ligand numbers between AE and ME patients	Mono nonconv - T cell CD4 Th17	0.945277	143	146.429
receptor-ligand numbers between AE and ME patients	Mono nonconv - T cell CD4 Th2	0.91492	145.8	151.429
receptor-ligand numbers between AE and ME patients	Mono nonconv - T cell CD4 Treg	0.77605	180.8	163.571
receptor-ligand numbers between AE and ME patients	Mono nonconv - T cell CD8 CM	0.332439	85.6	52.5714
receptor-ligand numbers between AE and ME patients	Mono nonconv - T cell CD8 EM	0.826405	207.6	224.286
receptor-ligand numbers between AE and ME patients	Mono nonconv - T cell CD8 Exhausted	0.774878	116	130.571
receptor-ligand numbers between AE and ME patients	Mono nonconv - T cell CD8 Naive	0.47556	63	86.5714
receptor-ligand numbers between AE and ME patients	Mono nonconv - T cell CD8 Senescent	0.661546	98	116.143
receptor-ligand numbers between AE and ME patients	Mono nonconv - T cell MAIT	0.836022	96.8	104.286
receptor-ligand numbers between AE and ME patients	Mono nonconv - T cell gdT	0.400354	118.4	89.8571
receptor-ligand numbers between AE and ME patients	NK cell - B cell ASC	0.436657	247.4	197.429
receptor-ligand numbers between AE and ME patients	NK cell - B cell GC	0.178673	86.4	161.714
receptor-ligand numbers between AE and ME patients	NK cell - B cell memory	0.308003	290.2	361.857
receptor-ligand numbers between AE and ME patients	NK cell - B cell MZ	0.00517294	37	135.143
receptor-ligand numbers between AE and ME patients	NK cell - B cell activated pre-memory	0.0081736	70.6	165.857
receptor-ligand numbers between AE and ME patients	NK cell - B cell naive	0.0332848	94.4	225.143
receptor-ligand numbers between AE and ME patients	NK cell - ILC	0.782151	389	372.143
receptor-ligand numbers between AE and ME patients	NK cell - DC DC2A	0.0320604	328.6	166.286
receptor-ligand numbers between AE and ME patients	NK cell - DC DC1	0.0927299	128	30.8571
receptor-ligand numbers between AE and ME patients	NK cell - DC DC2B	0.116186	357	265.571
receptor-ligand numbers between AE and ME patients	NK cell - DC moDC	0.0554691	379.6	236.857
receptor-ligand numbers between AE and ME patients	NK cell - DC mregDC	0.110015	222.8	112.143
receptor-ligand numbers between AE and ME patients	NK cell - DC pDC	0.749151	96.4	74.7143
receptor-ligand numbers between AE and ME patients	NK cell - Mast	0.0444899	324.8	202.429
receptor-ligand numbers between AE and ME patients	NK cell - Myeloid granulocyte	0.290415	338.4	272.714
receptor-ligand numbers between AE and ME patients	NK cell - MoMac TREM2	0.084451	407	228.143
receptor-ligand numbers between AE and ME patients	NK cell - MoMac FCN1	0.0390231	391.6	186.714
receptor-ligand numbers between AE and ME patients	NK cell - MoMac FOLR2	0.106846	422	291.571
receptor-ligand numbers between AE and ME patients	NK cell - MoMac PLIN2	0.00774635	370.6	129.857
receptor-ligand numbers between AE and ME patients	NK cell - MoMac RETN	0.0842805	103.4	0
receptor-ligand numbers between AE and ME patients	NK cell - Mono conv	0.445577	175.4	221.286
receptor-ligand numbers between AE and ME patients	NK cell - Mono nonconv	0.92967	146.8	151.571
receptor-ligand numbers between AE and ME patients	NK cell - NK cell	0.746818	286.2	269.143
receptor-ligand numbers between AE and ME patients	NK cell - iNKTs	0.424114	0	13.8571
receptor-ligand numbers between AE and ME patients	NK cell - T cell CD4 CM	0.749058	221.6	208
receptor-ligand numbers between AE and ME patients	NK cell - T cell CD4 EM	0.724498	206	218
receptor-ligand numbers between AE and ME patients	NK cell - T cell CD4 Exhausted	0.714983	171.6	190.571
receptor-ligand numbers between AE and ME patients	NK cell - T cell CD4 Naive	0.303038	214	252
receptor-ligand numbers between AE and ME patients	NK cell - T cell CD4 Senescent	0.956077	77.4	75.2857
receptor-ligand numbers between AE and ME patients	NK cell - T cell CD4 Tfh	0.451754	278.4	320.571
receptor-ligand numbers between AE and ME patients	NK cell - T cell CD4 Th1	0.365792	109.6	80.1429
receptor-ligand numbers between AE and ME patients	NK cell - T cell CD4 Th17	0.877857	273.8	266.857
receptor-ligand numbers between AE and ME patients	NK cell - T cell CD4 Th2	0.9063	270.2	275.429
receptor-ligand numbers between AE and ME patients	NK cell - T cell CD4 Treg	0.672036	316.4	292.571
receptor-ligand numbers between AE and ME patients	NK cell - T cell CD8 CM	0.282317	128.8	88.8571
receptor-ligand numbers between AE and ME patients	NK cell - T cell CD8 EM	0.45264	368.6	412.571
receptor-ligand numbers between AE and ME patients	NK cell - T cell CD8 Exhausted	0.587213	206.6	237.143
receptor-ligand numbers between AE and ME patients	NK cell - T cell CD8 Naive	0.0895296	95.8	146.286
receptor-ligand numbers between AE and ME patients	NK cell - T cell CD8 Senescent	0.379659	164.4	199.857
receptor-ligand numbers between AE and ME patients	NK cell - T cell MAIT	0.782445	184.6	171.429
receptor-ligand numbers between AE and ME patients	NK cell - T cell gdT	0.105067	226	147.571
receptor-ligand numbers between AE and ME patients	iNKTs - B cell ASC	0.424114	0	15
receptor-ligand numbers between AE and ME patients	iNKTs - B cell GC	0.424114	0	18
receptor-ligand numbers between AE and ME patients	iNKTs - B cell memory	0.424114	0	27
receptor-ligand numbers between AE and ME patients	iNKTs - B cell MZ	0.424114	0	10.7143
receptor-ligand numbers between AE and ME patients	iNKTs - B cell activated pre-memory	0.424114	0	12.2857
receptor-ligand numbers between AE and ME patients	iNKTs - B cell naive	0.424114	0	22.5714
receptor-ligand numbers between AE and ME patients	iNKTs - ILC	0.424114	0	25
receptor-ligand numbers between AE and ME patients	iNKTs - DC DC2A	0.424114	0	2.42857
receptor-ligand numbers between AE and ME patients	iNKTs - DC DC2B	0.424114	0	14.2857
receptor-ligand numbers between AE and ME patients	iNKTs - DC moDC	0.424114	0	6.85714
receptor-ligand numbers between AE and ME patients	iNKTs - DC pDC	0.424114	0	9.28571
receptor-ligand numbers between AE and ME patients	iNKTs - Mast	0.424114	0	11
receptor-ligand numbers between AE and ME patients	iNKTs - Myeloid granulocyte	0.424114	0	7.71429
receptor-ligand numbers between AE and ME patients	iNKTs - MoMac FOLR2	0.424114	0	6.42857
receptor-ligand numbers between AE and ME patients	iNKTs - Mono conv	0.424114	0	16.5714
receptor-ligand numbers between AE and ME patients	iNKTs - Mono nonconv	0.424114	0	15.2857
receptor-ligand numbers between AE and ME patients	iNKTs - NK cell	0.424114	0	17.5714
receptor-ligand numbers between AE and ME patients	iNKTs - iNKTs	0.424114	0	5.42857
receptor-ligand numbers between AE and ME patients	iNKTs - T cell CD4 CM	0.424114	0	14.4286
receptor-ligand numbers between AE and ME patients	iNKTs - T cell CD4 EM	0.424114	0	13.4286
receptor-ligand numbers between AE and ME patients	iNKTs - T cell CD4 Exhausted	0.424114	0	16.2857
receptor-ligand numbers between AE and ME patients	iNKTs - T cell CD4 Naive	0.424114	0	17.1429
receptor-ligand numbers between AE and ME patients	iNKTs - T cell CD4 Tfh	0.424114	0	25.8571
receptor-ligand numbers between AE and ME patients	iNKTs - T cell CD4 Th1	0.424114	0	5.42857
receptor-ligand numbers between AE and ME patients	iNKTs - T cell CD4 Th17	0.424114	0	18.7143
receptor-ligand numbers between AE and ME patients	iNKTs - T cell CD4 Th2	0.424114	0	19.7143
receptor-ligand numbers between AE and ME patients	iNKTs - T cell CD4 Treg	0.424114	0	22.4286
receptor-ligand numbers between AE and ME patients	iNKTs - T cell CD8 CM	0.424114	0	5.57143
receptor-ligand numbers between AE and ME patients	iNKTs - T cell CD8 EM	0.424114	0	28.5714
receptor-ligand numbers between AE and ME patients	iNKTs - T cell CD8 Exhausted	0.424114	0	20.7143
receptor-ligand numbers between AE and ME patients	iNKTs - T cell CD8 Naive	0.424114	0	11.8571
receptor-ligand numbers between AE and ME patients	iNKTs - T cell CD8 Senescent	0.424114	0	15.4286
receptor-ligand numbers between AE and ME patients	iNKTs - T cell MAIT	0.424114	0	13
receptor-ligand numbers between AE and ME patients	iNKTs - T cell gdT	0.424114	0	13.8571
receptor-ligand numbers between AE and ME patients	T cell CD4 CM - B cell ASC	0.231206	214	169.714
receptor-ligand numbers between AE and ME patients	T cell CD4 CM - B cell GC	0.115072	68.2	142.429
receptor-ligand numbers between AE and ME patients	T cell CD4 CM - B cell memory	0.22467	246.6	311.429
receptor-ligand numbers between AE and ME patients	T cell CD4 CM - B cell MZ	0.00837632	31.2	123.857
receptor-ligand numbers between AE and ME patients	T cell CD4 CM - B cell activated pre-memory	0.0108291	62.6	147.286
receptor-ligand numbers between AE and ME patients	T cell CD4 CM - B cell naive	0.0289461	77	202.143
receptor-ligand numbers between AE and ME patients	T cell CD4 CM - ILC	0.412154	344.2	308.143
receptor-ligand numbers between AE and ME patients	T cell CD4 CM - DC DC2A	0.00813259	296.8	126.429
receptor-ligand numbers between AE and ME patients	T cell CD4 CM - DC DC1	0.0646359	105.2	20.7143
receptor-ligand numbers between AE and ME patients	T cell CD4 CM - DC DC2B	0.0311191	323.6	218.143
receptor-ligand numbers between AE and ME patients	T cell CD4 CM - DC moDC	0.0270835	339.2	193.857
receptor-ligand numbers between AE and ME patients	T cell CD4 CM - DC mregDC	0.047179	197.8	85.5714
receptor-ligand numbers between AE and ME patients	T cell CD4 CM - DC pDC	0.765345	70.8	56
receptor-ligand numbers between AE and ME patients	T cell CD4 CM - Mast	0.00209648	274.8	158.857
receptor-ligand numbers between AE and ME patients	T cell CD4 CM - Myeloid granulocyte	0.0759213	302.4	219.714
receptor-ligand numbers between AE and ME patients	T cell CD4 CM - MoMac TREM2	0.0232889	357.4	163.286
receptor-ligand numbers between AE and ME patients	T cell CD4 CM - MoMac FCN1	0.0121147	359.4	139
receptor-ligand numbers between AE and ME patients	T cell CD4 CM - MoMac FOLR2	0.0201166	375.6	227
receptor-ligand numbers between AE and ME patients	T cell CD4 CM - MoMac PLIN2	0.00296843	336.2	93.8571
receptor-ligand numbers between AE and ME patients	T cell CD4 CM - MoMac RETN	0.102706	112.2	0
receptor-ligand numbers between AE and ME patients	T cell CD4 CM - Mono conv	0.876589	162.6	170.143
receptor-ligand numbers between AE and ME patients	T cell CD4 CM - Mono nonconv	0.682924	134	115.571
receptor-ligand numbers between AE and ME patients	T cell CD4 CM - NK cell	0.413897	257.2	222.571
receptor-ligand numbers between AE and ME patients	T cell CD4 CM - iNKTs	0.424114	0	12.7143
receptor-ligand numbers between AE and ME patients	T cell CD4 CM - T cell CD4 CM	0.566144	208	180.857
receptor-ligand numbers between AE and ME patients	T cell CD4 CM - T cell CD4 EM	0.947721	184.6	186.857
receptor-ligand numbers between AE and ME patients	T cell CD4 CM - T cell CD4 Exhausted	0.90875	153	157.429
receptor-ligand numbers between AE and ME patients	T cell CD4 CM - T cell CD4 Naive	0.484682	194.8	220.143
receptor-ligand numbers between AE and ME patients	T cell CD4 CM - T cell CD4 Senescent	0.50982	76.8	55.7143
receptor-ligand numbers between AE and ME patients	T cell CD4 CM - T cell CD4 Tfh	0.605133	249	274.143
receptor-ligand numbers between AE and ME patients	T cell CD4 CM - T cell CD4 Th1	0.138798	105.6	62.7143
receptor-ligand numbers between AE and ME patients	T cell CD4 CM - T cell CD4 Th17	0.677046	240.6	224.143
receptor-ligand numbers between AE and ME patients	T cell CD4 CM - T cell CD4 Th2	0.916899	238	233.857
receptor-ligand numbers between AE and ME patients	T cell CD4 CM - T cell CD4 Treg	0.40137	285.4	247
receptor-ligand numbers between AE and ME patients	T cell CD4 CM - T cell CD8 CM	0.141388	126	73.2857
receptor-ligand numbers between AE and ME patients	T cell CD4 CM - T cell CD8 EM	0.735976	327.2	343
receptor-ligand numbers between AE and ME patients	T cell CD4 CM - T cell CD8 Exhausted	0.753104	185.2	199.429
receptor-ligand numbers between AE and ME patients	T cell CD4 CM - T cell CD8 Naive	0.251427	98.4	129.143
receptor-ligand numbers between AE and ME patients	T cell CD4 CM - T cell CD8 Senescent	0.572716	151.8	169
receptor-ligand numbers between AE and ME patients	T cell CD4 CM - T cell MAIT	0.634241	161.6	143.857
receptor-ligand numbers between AE and ME patients	T cell CD4 CM - T cell gdT	0.0698405	196	122.429
receptor-ligand numbers between AE and ME patients	T cell CD4 EM - B cell ASC	0.631321	199.2	177.143
receptor-ligand numbers between AE and ME patients	T cell CD4 EM - B cell GC	0.10996	70.4	147.143
receptor-ligand numbers between AE and ME patients	T cell CD4 EM - B cell memory	0.158516	227.8	313.143
receptor-ligand numbers between AE and ME patients	T cell CD4 EM - B cell MZ	0.0111797	31.2	125.286
receptor-ligand numbers between AE and ME patients	T cell CD4 EM - B cell activated pre-memory	0.00785061	54.4	147.429
receptor-ligand numbers between AE and ME patients	T cell CD4 EM - B cell naive	0.0281567	76.4	197.571
receptor-ligand numbers between AE and ME patients	T cell CD4 EM - ILC	0.937204	315	311.429
receptor-ligand numbers between AE and ME patients	T cell CD4 EM - DC DC2A	0.0221263	267.8	129.429
receptor-ligand numbers between AE and ME patients	T cell CD4 EM - DC DC1	0.117443	94.8	25
receptor-ligand numbers between AE and ME patients	T cell CD4 EM - DC DC2B	0.0751543	290	219.714
receptor-ligand numbers between AE and ME patients	T cell CD4 EM - DC moDC	0.0612416	306	198
receptor-ligand numbers between AE and ME patients	T cell CD4 EM - DC mregDC	0.111666	180.8	88.2857
receptor-ligand numbers between AE and ME patients	T cell CD4 EM - DC pDC	0.657766	75.4	52.7143
receptor-ligand numbers between AE and ME patients	T cell CD4 EM - Mast	0.0198318	257.6	160.143
receptor-ligand numbers between AE and ME patients	T cell CD4 EM - Myeloid granulocyte	0.16591	276.8	221.429
receptor-ligand numbers between AE and ME patients	T cell CD4 EM - MoMac TREM2	0.0368541	322.8	165.857
receptor-ligand numbers between AE and ME patients	T cell CD4 EM - MoMac FCN1	0.0217679	317	139
receptor-ligand numbers between AE and ME patients	T cell CD4 EM - MoMac FOLR2	0.0386874	339.2	231.429
receptor-ligand numbers between AE and ME patients	T cell CD4 EM - MoMac PLIN2	0.00275922	298.4	93
receptor-ligand numbers between AE and ME patients	T cell CD4 EM - MoMac RETN	0.0927184	95.4	0
receptor-ligand numbers between AE and ME patients	T cell CD4 EM - Mono conv	0.596956	144.8	170.857
receptor-ligand numbers between AE and ME patients	T cell CD4 EM - Mono nonconv	0.891995	120.8	114.857
receptor-ligand numbers between AE and ME patients	T cell CD4 EM - NK cell	0.953705	227	225
receptor-ligand numbers between AE and ME patients	T cell CD4 EM - iNKTs	0.424114	0	12.8571
receptor-ligand numbers between AE and ME patients	T cell CD4 EM - T cell CD4 CM	0.983096	181.8	182.571
receptor-ligand numbers between AE and ME patients	T cell CD4 EM - T cell CD4 EM	0.466729	166	192.571
receptor-ligand numbers between AE and ME patients	T cell CD4 EM - T cell CD4 Exhausted	0.569	139.6	163.429
receptor-ligand numbers between AE and ME patients	T cell CD4 EM - T cell CD4 Naive	0.248519	176.8	221.714
receptor-ligand numbers between AE and ME patients	T cell CD4 EM - T cell CD4 Senescent	0.706477	66.6	55.7143
receptor-ligand numbers between AE and ME patients	T cell CD4 EM - T cell CD4 Tfh	0.364432	229.8	276.714
receptor-ligand numbers between AE and ME patients	T cell CD4 EM - T cell CD4 Th1	0.282901	91.6	63.8571
receptor-ligand numbers between AE and ME patients	T cell CD4 EM - T cell CD4 Th17	0.8578	220.8	227.571
receptor-ligand numbers between AE and ME patients	T cell CD4 EM - T cell CD4 Th2	0.654669	219	237.143
receptor-ligand numbers between AE and ME patients	T cell CD4 EM - T cell CD4 Treg	0.884689	261	253.714
receptor-ligand numbers between AE and ME patients	T cell CD4 EM - T cell CD8 CM	0.272914	111	76.1429
receptor-ligand numbers between AE and ME patients	T cell CD4 EM - T cell CD8 EM	0.27903	297.6	349.286
receptor-ligand numbers between AE and ME patients	T cell CD4 EM - T cell CD8 Exhausted	0.387086	165	207.429
receptor-ligand numbers between AE and ME patients	T cell CD4 EM - T cell CD8 Naive	0.0713647	82.4	130.857
receptor-ligand numbers between AE and ME patients	T cell CD4 EM - T cell CD8 Senescent	0.207338	133	173.714
receptor-ligand numbers between AE and ME patients	T cell CD4 EM - T cell MAIT	0.979033	148.4	147.429
receptor-ligand numbers between AE and ME patients	T cell CD4 EM - T cell gdT	0.177141	174.8	126.857
receptor-ligand numbers between AE and ME patients	T cell CD4 Exhausted - B cell ASC	0.900046	166.4	160.857
receptor-ligand numbers between AE and ME patients	T cell CD4 Exhausted - B cell GC	0.17719	69.6	132.857
receptor-ligand numbers between AE and ME patients	T cell CD4 Exhausted - B cell memory	0.182925	201.4	285
receptor-ligand numbers between AE and ME patients	T cell CD4 Exhausted - B cell MZ	0.00853514	32	112.429
receptor-ligand numbers between AE and ME patients	T cell CD4 Exhausted - B cell activated pre-memory	0.0162697	53.4	132.429
receptor-ligand numbers between AE and ME patients	T cell CD4 Exhausted - B cell naive	0.0743894	81	179.857
receptor-ligand numbers between AE and ME patients	T cell CD4 Exhausted - ILC	0.868183	274.8	284.857
receptor-ligand numbers between AE and ME patients	T cell CD4 Exhausted - DC DC2A	0.100831	235.8	126.286
receptor-ligand numbers between AE and ME patients	T cell CD4 Exhausted - DC DC1	0.196072	87	26.8571
receptor-ligand numbers between AE and ME patients	T cell CD4 Exhausted - DC DC2B	0.357276	247.6	202.286
receptor-ligand numbers between AE and ME patients	T cell CD4 Exhausted - DC moDC	0.21244	263.2	180.714
receptor-ligand numbers between AE and ME patients	T cell CD4 Exhausted - DC mregDC	0.201835	161	84
receptor-ligand numbers between AE and ME patients	T cell CD4 Exhausted - DC pDC	0.657926	69.8	48.8571
receptor-ligand numbers between AE and ME patients	T cell CD4 Exhausted - Mast	0.128198	224.6	146
receptor-ligand numbers between AE and ME patients	T cell CD4 Exhausted - Myeloid granulocyte	0.557583	234.8	205.714
receptor-ligand numbers between AE and ME patients	T cell CD4 Exhausted - MoMac TREM2	0.135773	271	158.714
receptor-ligand numbers between AE and ME patients	T cell CD4 Exhausted - MoMac FCN1	0.0797529	267.6	136.286
receptor-ligand numbers between AE and ME patients	T cell CD4 Exhausted - MoMac FOLR2	0.215977	291.8	212.429
receptor-ligand numbers between AE and ME patients	T cell CD4 Exhausted - MoMac PLIN2	0.00929822	243.8	91.8571
receptor-ligand numbers between AE and ME patients	T cell CD4 Exhausted - MoMac RETN	0.0772778	74	0
receptor-ligand numbers between AE and ME patients	T cell CD4 Exhausted - Mono conv	0.406774	120.6	164.571
receptor-ligand numbers between AE and ME patients	T cell CD4 Exhausted - Mono nonconv	0.639429	92.6	112.286
receptor-ligand numbers between AE and ME patients	T cell CD4 Exhausted - NK cell	0.894798	201.6	207.429
receptor-ligand numbers between AE and ME patients	T cell CD4 Exhausted - iNKTs	0.424114	0	12.5714
receptor-ligand numbers between AE and ME patients	T cell CD4 Exhausted - T cell CD4 CM	0.726014	153	164.857
receptor-ligand numbers between AE and ME patients	T cell CD4 Exhausted - T cell CD4 EM	0.461241	145.4	173.429
receptor-ligand numbers between AE and ME patients	T cell CD4 Exhausted - T cell CD4 Exhausted	0.629335	126.8	151.571
receptor-ligand numbers between AE and ME patients	T cell CD4 Exhausted - T cell CD4 Naive	0.240472	152.2	201.143
receptor-ligand numbers between AE and ME patients	T cell CD4 Exhausted - T cell CD4 Senescent	0.881755	50.4	54.5714
receptor-ligand numbers between AE and ME patients	T cell CD4 Exhausted - T cell CD4 Tfh	0.399579	200	250.429
receptor-ligand numbers between AE and ME patients	T cell CD4 Exhausted - T cell CD4 Th1	0.492317	82	61.8571
receptor-ligand numbers between AE and ME patients	T cell CD4 Exhausted - T cell CD4 Th17	0.68764	188.2	207.143
receptor-ligand numbers between AE and ME patients	T cell CD4 Exhausted - T cell CD4 Th2	0.512096	184.6	214.429
receptor-ligand numbers between AE and ME patients	T cell CD4 Exhausted - T cell CD4 Treg	0.887568	224.6	232.714
receptor-ligand numbers between AE and ME patients	T cell CD4 Exhausted - T cell CD8 CM	0.619345	87.6	72.4286
receptor-ligand numbers between AE and ME patients	T cell CD4 Exhausted - T cell CD8 EM	0.274774	250.8	316.857
receptor-ligand numbers between AE and ME patients	T cell CD4 Exhausted - T cell CD8 Exhausted	0.402004	146.4	191.714
receptor-ligand numbers between AE and ME patients	T cell CD4 Exhausted - T cell CD8 Naive	0.0861305	70	118.571
receptor-ligand numbers between AE and ME patients	T cell CD4 Exhausted - T cell CD8 Senescent	0.179463	113	161
receptor-ligand numbers between AE and ME patients	T cell CD4 Exhausted - T cell MAIT	0.92876	132	136
receptor-ligand numbers between AE and ME patients	T cell CD4 Exhausted - T cell gdT	0.393216	155.4	118.857
receptor-ligand numbers between AE and ME patients	T cell CD4 Naive - B cell ASC	0.771818	206.6	195.429
receptor-ligand numbers between AE and ME patients	T cell CD4 Naive - B cell GC	0.103873	78.6	159.714
receptor-ligand numbers between AE and ME patients	T cell CD4 Naive - B cell memory	0.0500036	240.4	362
receptor-ligand numbers between AE and ME patients	T cell CD4 Naive - B cell MZ	0.0062053	34.8	141.143
receptor-ligand numbers between AE and ME patients	T cell CD4 Naive - B cell activated pre-memory	0.00263642	57.2	166.143
receptor-ligand numbers between AE and ME patients	T cell CD4 Naive - B cell naive	0.0217918	87.2	229.429
receptor-ligand numbers between AE and ME patients	T cell CD4 Naive - ILC	0.528673	333.2	362.429
receptor-ligand numbers between AE and ME patients	T cell CD4 Naive - DC DC2A	0.0635645	282.2	154.571
receptor-ligand numbers between AE and ME patients	T cell CD4 Naive - DC DC1	0.120126	94.8	25.4286
receptor-ligand numbers between AE and ME patients	T cell CD4 Naive - DC DC2B	0.128667	309	250.429
receptor-ligand numbers between AE and ME patients	T cell CD4 Naive - DC moDC	0.156348	322.2	232.714
receptor-ligand numbers between AE and ME patients	T cell CD4 Naive - DC mregDC	0.211478	197.4	107.571
receptor-ligand numbers between AE and ME patients	T cell CD4 Naive - DC pDC	0.832141	75.4	63.8571
receptor-ligand numbers between AE and ME patients	T cell CD4 Naive - Mast	0.0495139	271.2	186.714
receptor-ligand numbers between AE and ME patients	T cell CD4 Naive - Myeloid granulocyte	0.443281	290.8	256.143
receptor-ligand numbers between AE and ME patients	T cell CD4 Naive - MoMac TREM2	0.0835639	334.8	200.143
receptor-ligand numbers between AE and ME patients	T cell CD4 Naive - MoMac FCN1	0.055138	336.6	168.857
receptor-ligand numbers between AE and ME patients	T cell CD4 Naive - MoMac FOLR2	0.0792	355.4	267.286
receptor-ligand numbers between AE and ME patients	T cell CD4 Naive - MoMac PLIN2	0.00566958	312.4	113.286
receptor-ligand numbers between AE and ME patients	T cell CD4 Naive - MoMac RETN	0.0865649	114.6	0
receptor-ligand numbers between AE and ME patients	T cell CD4 Naive - Mono conv	0.467317	157.4	196.714
receptor-ligand numbers between AE and ME patients	T cell CD4 Naive - Mono nonconv	0.802852	122.2	134.429
receptor-ligand numbers between AE and ME patients	T cell CD4 Naive - NK cell	0.492003	239.2	258.571
receptor-ligand numbers between AE and ME patients	T cell CD4 Naive - iNKTs	0.424114	0	13.8571
receptor-ligand numbers between AE and ME patients	T cell CD4 Naive - T cell CD4 CM	0.465604	186.8	210.857
receptor-ligand numbers between AE and ME patients	T cell CD4 Naive - T cell CD4 EM	0.213993	176	217.143
receptor-ligand numbers between AE and ME patients	T cell CD4 Naive - T cell CD4 Exhausted	0.41445	148.6	182.571
receptor-ligand numbers between AE and ME patients	T cell CD4 Naive - T cell CD4 Naive	0.103625	184.6	255.143
receptor-ligand numbers between AE and ME patients	T cell CD4 Naive - T cell CD4 Senescent	0.893207	69	64.5714
receptor-ligand numbers between AE and ME patients	T cell CD4 Naive - T cell CD4 Tfh	0.135135	239	319
receptor-ligand numbers between AE and ME patients	T cell CD4 Naive - T cell CD4 Th1	0.309801	99.8	71.7143
receptor-ligand numbers between AE and ME patients	T cell CD4 Naive - T cell CD4 Th17	0.351795	229.4	262.571
receptor-ligand numbers between AE and ME patients	T cell CD4 Naive - T cell CD4 Th2	0.215632	226.4	274.143
receptor-ligand numbers between AE and ME patients	T cell CD4 Naive - T cell CD4 Treg	0.792381	276.6	289.143
receptor-ligand numbers between AE and ME patients	T cell CD4 Naive - T cell CD8 CM	0.289055	115.4	80.5714
receptor-ligand numbers between AE and ME patients	T cell CD4 Naive - T cell CD8 EM	0.04564	314	402.143
receptor-ligand numbers between AE and ME patients	T cell CD4 Naive - T cell CD8 Exhausted	0.181179	172	233.714
receptor-ligand numbers between AE and ME patients	T cell CD4 Naive - T cell CD8 Naive	0.0377285	90.8	147.857
receptor-ligand numbers between AE and ME patients	T cell CD4 Naive - T cell CD8 Senescent	0.0502692	139.2	196.143
receptor-ligand numbers between AE and ME patients	T cell CD4 Naive - T cell MAIT	0.722369	154.2	167.714
receptor-ligand numbers between AE and ME patients	T cell CD4 Naive - T cell gdT	0.191138	186	142.571
receptor-ligand numbers between AE and ME patients	T cell CD4 Senescent - B cell ASC	0.512601	76.4	54
receptor-ligand numbers between AE and ME patients	T cell CD4 Senescent - B cell GC	0.536959	24.8	40
receptor-ligand numbers between AE and ME patients	T cell CD4 Senescent - B cell memory	0.953777	91.4	94.2857
receptor-ligand numbers between AE and ME patients	T cell CD4 Senescent - B cell MZ	0.27929	12.8	34.5714
receptor-ligand numbers between AE and ME patients	T cell CD4 Senescent - B cell activated pre-memory	0.38481	22.4	40.4286
receptor-ligand numbers between AE and ME patients	T cell CD4 Senescent - B cell naive	0.256162	21	55.1429
receptor-ligand numbers between AE and ME patients	T cell CD4 Senescent - ILC	0.646082	124.6	100.143
receptor-ligand numbers between AE and ME patients	T cell CD4 Senescent - DC DC2A	0.131082	105	51.5714
receptor-ligand numbers between AE and ME patients	T cell CD4 Senescent - DC DC1	0.376629	25.8	11
receptor-ligand numbers between AE and ME patients	T cell CD4 Senescent - DC DC2B	0.411632	116.4	77.8571
receptor-ligand numbers between AE and ME patients	T cell CD4 Senescent - DC moDC	0.150087	116	59
receptor-ligand numbers between AE and ME patients	T cell CD4 Senescent - DC mregDC	0.0777165	65.2	24
receptor-ligand numbers between AE and ME patients	T cell CD4 Senescent - DC pDC	0.916522	21.6	24.4286
receptor-ligand numbers between AE and ME patients	T cell CD4 Senescent - Mast	0.304099	94.2	57
receptor-ligand numbers between AE and ME patients	T cell CD4 Senescent - Myeloid granulocyte	0.677616	110.2	89.7143
receptor-ligand numbers between AE and ME patients	T cell CD4 Senescent - MoMac TREM2	0.308475	130.8	80.2857
receptor-ligand numbers between AE and ME patients	T cell CD4 Senescent - MoMac FCN1	0.149831	132.6	61
receptor-ligand numbers between AE and ME patients	T cell CD4 Senescent - MoMac FOLR2	0.43291	137	95
receptor-ligand numbers between AE and ME patients	T cell CD4 Senescent - MoMac PLIN2	0.0422699	124.4	38.4286
receptor-ligand numbers between AE and ME patients	T cell CD4 Senescent - MoMac RETN	0.0931307	53.2	0
receptor-ligand numbers between AE and ME patients	T cell CD4 Senescent - Mono conv	0.911532	66.6	63
receptor-ligand numbers between AE and ME patients	T cell CD4 Senescent - Mono nonconv	0.57279	50.8	36.2857
receptor-ligand numbers between AE and ME patients	T cell CD4 Senescent - NK cell	0.736346	95	80.5714
receptor-ligand numbers between AE and ME patients	T cell CD4 Senescent - T cell CD4 CM	0.468403	73.8	51.4286
receptor-ligand numbers between AE and ME patients	T cell CD4 Senescent - T cell CD4 EM	0.664927	64.4	52.5714
receptor-ligand numbers between AE and ME patients	T cell CD4 Senescent - T cell CD4 Exhausted	0.95454	45.2	43.8571
receptor-ligand numbers between AE and ME patients	T cell CD4 Senescent - T cell CD4 Naive	0.789788	68.2	60
receptor-ligand numbers between AE and ME patients	T cell CD4 Senescent - T cell CD4 Senescent	0.785719	33.4	38.8571
receptor-ligand numbers between AE and ME patients	T cell CD4 Senescent - T cell CD4 Tfh	0.884706	83.2	77.4286
receptor-ligand numbers between AE and ME patients	T cell CD4 Senescent - T cell CD4 Th1	0.829876	34	30.4286
receptor-ligand numbers between AE and ME patients	T cell CD4 Senescent - T cell CD4 Th17	0.777687	78.4	68.2857
receptor-ligand numbers between AE and ME patients	T cell CD4 Senescent - T cell CD4 Th2	0.669683	82.8	67.7143
receptor-ligand numbers between AE and ME patients	T cell CD4 Senescent - T cell CD4 Treg	0.489107	98	71
receptor-ligand numbers between AE and ME patients	T cell CD4 Senescent - T cell CD8 CM	0.452261	45.6	29.4286
receptor-ligand numbers between AE and ME patients	T cell CD4 Senescent - T cell CD8 EM	0.847176	120.2	109.571
receptor-ligand numbers between AE and ME patients	T cell CD4 Senescent - T cell CD8 Exhausted	0.763283	64.6	55.7143
receptor-ligand numbers between AE and ME patients	T cell CD4 Senescent - T cell CD8 Naive	0.933973	37.6	36
receptor-ligand numbers between AE and ME patients	T cell CD4 Senescent - T cell CD8 Senescent	0.864682	59.8	55
receptor-ligand numbers between AE and ME patients	T cell CD4 Senescent - T cell MAIT	0.648785	51.6	40.2857
receptor-ligand numbers between AE and ME patients	T cell CD4 Senescent - T cell gdT	0.263882	67	38.2857
receptor-ligand numbers between AE and ME patients	T cell CD4 Tfh - B cell ASC	0.832482	283	266.714
receptor-ligand numbers between AE and ME patients	T cell CD4 Tfh - B cell GC	0.16815	110.2	226.143
receptor-ligand numbers between AE and ME patients	T cell CD4 Tfh - B cell memory	0.124715	329	488.286
receptor-ligand numbers between AE and ME patients	T cell CD4 Tfh - B cell MZ	0.0128506	47.6	189.857
receptor-ligand numbers between AE and ME patients	T cell CD4 Tfh - B cell activated pre-memory	0.00752972	79.4	226.714
receptor-ligand numbers between AE and ME patients	T cell CD4 Tfh - B cell naive	0.0493827	124	316
receptor-ligand numbers between AE and ME patients	T cell CD4 Tfh - ILC	0.574832	439.8	490.857
receptor-ligand numbers between AE and ME patients	T cell CD4 Tfh - DC DC2A	0.0540357	368.2	194.571
receptor-ligand numbers between AE and ME patients	T cell CD4 Tfh - DC DC1	0.105002	136.2	31.1429
receptor-ligand numbers between AE and ME patients	T cell CD4 Tfh - DC DC2B	0.334698	396	334.857
receptor-ligand numbers between AE and ME patients	T cell CD4 Tfh - DC moDC	0.172941	420.6	305.286
receptor-ligand numbers between AE and ME patients	T cell CD4 Tfh - DC mregDC	0.18853	260	135.571
receptor-ligand numbers between AE and ME patients	T cell CD4 Tfh - DC pDC	0.773358	117	93
receptor-ligand numbers between AE and ME patients	T cell CD4 Tfh - Mast	0.135797	371	255.286
receptor-ligand numbers between AE and ME patients	T cell CD4 Tfh - Myeloid granulocyte	0.50834	375	336.429
receptor-ligand numbers between AE and ME patients	T cell CD4 Tfh - MoMac TREM2	0.094213	436.4	257.143
receptor-ligand numbers between AE and ME patients	T cell CD4 Tfh - MoMac FCN1	0.0502179	431.8	211.286
receptor-ligand numbers between AE and ME patients	T cell CD4 Tfh - MoMac FOLR2	0.108618	468	355.571
receptor-ligand numbers between AE and ME patients	T cell CD4 Tfh - MoMac PLIN2	0.00672131	404.4	144.857
receptor-ligand numbers between AE and ME patients	T cell CD4 Tfh - MoMac RETN	0.0773806	119.4	0
receptor-ligand numbers between AE and ME patients	T cell CD4 Tfh - Mono conv	0.337479	195.6	270.143
receptor-ligand numbers between AE and ME patients	T cell CD4 Tfh - Mono nonconv	0.715977	154.4	179.714
receptor-ligand numbers between AE and ME patients	T cell CD4 Tfh - NK cell	0.532979	312.4	347.857
receptor-ligand numbers between AE and ME patients	T cell CD4 Tfh - iNKTs	0.424114	0	21
receptor-ligand numbers between AE and ME patients	T cell CD4 Tfh - T cell CD4 CM	0.350513	240.2	289.143
receptor-ligand numbers between AE and ME patients	T cell CD4 Tfh - T cell CD4 EM	0.222685	232.6	300
receptor-ligand numbers between AE and ME patients	T cell CD4 Tfh - T cell CD4 Exhausted	0.467915	204.6	256.857
receptor-ligand numbers between AE and ME patients	T cell CD4 Tfh - T cell CD4 Naive	0.135748	249.8	351
receptor-ligand numbers between AE and ME patients	T cell CD4 Tfh - T cell CD4 Senescent	0.969584	84.6	83
receptor-ligand numbers between AE and ME patients	T cell CD4 Tfh - T cell CD4 Tfh	0.223449	322	444.286
receptor-ligand numbers between AE and ME patients	T cell CD4 Tfh - T cell CD4 Th1	0.623262	121.8	102.286
receptor-ligand numbers between AE and ME patients	T cell CD4 Tfh - T cell CD4 Th17	0.478214	313.8	362.143
receptor-ligand numbers between AE and ME patients	T cell CD4 Tfh - T cell CD4 Th2	0.300935	302.6	379.714
receptor-ligand numbers between AE and ME patients	T cell CD4 Tfh - T cell CD4 Treg	0.710103	366.2	398.714
receptor-ligand numbers between AE and ME patients	T cell CD4 Tfh - T cell CD8 CM	0.280869	146.2	107.571
receptor-ligand numbers between AE and ME patients	T cell CD4 Tfh - T cell CD8 EM	0.112701	408	546.429
receptor-ligand numbers between AE and ME patients	T cell CD4 Tfh - T cell CD8 Exhausted	0.251988	227.4	322
receptor-ligand numbers between AE and ME patients	T cell CD4 Tfh - T cell CD8 Naive	0.0370629	109	205.571
receptor-ligand numbers between AE and ME patients	T cell CD4 Tfh - T cell CD8 Senescent	0.11436	180	265.429
receptor-ligand numbers between AE and ME patients	T cell CD4 Tfh - T cell MAIT	0.724402	210.2	233.286
receptor-ligand numbers between AE and ME patients	T cell CD4 Tfh - T cell gdT	0.355121	247	195.429
receptor-ligand numbers between AE and ME patients	T cell CD4 Th1 - B cell ASC	0.246864	101.6	68.8571
receptor-ligand numbers between AE and ME patients	T cell CD4 Th1 - B cell GC	0.432644	36.4	58.1429
receptor-ligand numbers between AE and ME patients	T cell CD4 Th1 - B cell memory	0.99276	121.6	122
receptor-ligand numbers between AE and ME patients	T cell CD4 Th1 - B cell MZ	0.152426	17.4	45.1429
receptor-ligand numbers between AE and ME patients	T cell CD4 Th1 - B cell activated pre-memory	0.26687	30	53.5714
receptor-ligand numbers between AE and ME patients	T cell CD4 Th1 - B cell naive	0.296202	40.6	77.4286
receptor-ligand numbers between AE and ME patients	T cell CD4 Th1 - ILC	0.269117	180	127.143
receptor-ligand numbers between AE and ME patients	T cell CD4 Th1 - DC DC2A	0.007571	153.6	53.8571
receptor-ligand numbers between AE and ME patients	T cell CD4 Th1 - DC DC1	0.128668	50.4	12.8571
receptor-ligand numbers between AE and ME patients	T cell CD4 Th1 - DC DC2B	0.0889544	164.8	91.7143
receptor-ligand numbers between AE and ME patients	T cell CD4 Th1 - DC moDC	0.0136623	170	67.5714
receptor-ligand numbers between AE and ME patients	T cell CD4 Th1 - DC mregDC	0.00708211	95.6	25.2857
receptor-ligand numbers between AE and ME patients	T cell CD4 Th1 - DC pDC	0.7396	38.4	29.5714
receptor-ligand numbers between AE and ME patients	T cell CD4 Th1 - Mast	0.0327733	136	65.1429
receptor-ligand numbers between AE and ME patients	T cell CD4 Th1 - Myeloid granulocyte	0.18354	153.8	96.4286
receptor-ligand numbers between AE and ME patients	T cell CD4 Th1 - MoMac TREM2	0.0329901	179.4	78.5714
receptor-ligand numbers between AE and ME patients	T cell CD4 Th1 - MoMac FCN1	0.0173659	181.6	62.1429
receptor-ligand numbers between AE and ME patients	T cell CD4 Th1 - MoMac FOLR2	0.0585724	190.2	98.7143
receptor-ligand numbers between AE and ME patients	T cell CD4 Th1 - MoMac PLIN2	0.00235865	166.4	40
receptor-ligand numbers between AE and ME patients	T cell CD4 Th1 - MoMac RETN	0.104286	60.8	0
receptor-ligand numbers between AE and ME patients	T cell CD4 Th1 - Mono conv	0.97525	84	83
receptor-ligand numbers between AE and ME patients	T cell CD4 Th1 - Mono nonconv	0.581789	65.2	51.2857
receptor-ligand numbers between AE and ME patients	T cell CD4 Th1 - NK cell	0.361354	131.6	97.4286
receptor-ligand numbers between AE and ME patients	T cell CD4 Th1 - iNKTs	0.424114	0	6
receptor-ligand numbers between AE and ME patients	T cell CD4 Th1 - T cell CD4 CM	0.217896	102.4	66.5714
receptor-ligand numbers between AE and ME patients	T cell CD4 Th1 - T cell CD4 EM	0.286913	94.4	65.4286
receptor-ligand numbers between AE and ME patients	T cell CD4 Th1 - T cell CD4 Exhausted	0.645334	75.6	61.8571
receptor-ligand numbers between AE and ME patients	T cell CD4 Th1 - T cell CD4 Naive	0.570932	95.6	78.8571
receptor-ligand numbers between AE and ME patients	T cell CD4 Th1 - T cell CD4 Senescent	0.995076	35.6	35.7143
receptor-ligand numbers between AE and ME patients	T cell CD4 Th1 - T cell CD4 Tfh	0.601726	125.4	104.286
receptor-ligand numbers between AE and ME patients	T cell CD4 Th1 - T cell CD4 Th1	0.187759	55	34.1429
receptor-ligand numbers between AE and ME patients	T cell CD4 Th1 - T cell CD4 Th17	0.380188	114.2	85
receptor-ligand numbers between AE and ME patients	T cell CD4 Th1 - T cell CD4 Th2	0.371628	116.6	87
receptor-ligand numbers between AE and ME patients	T cell CD4 Th1 - T cell CD4 Treg	0.209168	143	93.1429
receptor-ligand numbers between AE and ME patients	T cell CD4 Th1 - T cell CD8 CM	0.299217	62.8	37.5714
receptor-ligand numbers between AE and ME patients	T cell CD4 Th1 - T cell CD8 EM	0.581162	166	138.714
receptor-ligand numbers between AE and ME patients	T cell CD4 Th1 - T cell CD8 Exhausted	0.587534	95.2	77.4286
receptor-ligand numbers between AE and ME patients	T cell CD4 Th1 - T cell CD8 Naive	0.888064	51	48.2857
receptor-ligand numbers between AE and ME patients	T cell CD4 Th1 - T cell CD8 Senescent	0.786818	76.8	70
receptor-ligand numbers between AE and ME patients	T cell CD4 Th1 - T cell MAIT	0.32333	80.8	53.8571
receptor-ligand numbers between AE and ME patients	T cell CD4 Th1 - T cell gdT	0.0995681	98	52.8571
receptor-ligand numbers between AE and ME patients	T cell CD4 Th17 - B cell ASC	0.481904	270.6	231.714
receptor-ligand numbers between AE and ME patients	T cell CD4 Th17 - B cell GC	0.16036	102	190.429
receptor-ligand numbers between AE and ME patients	T cell CD4 Th17 - B cell memory	0.142473	314	419.571
receptor-ligand numbers between AE and ME patients	T cell CD4 Th17 - B cell MZ	0.00657122	43.2	163.143
receptor-ligand numbers between AE and ME patients	T cell CD4 Th17 - B cell activated pre-memory	0.00316651	71.8	195
receptor-ligand numbers between AE and ME patients	T cell CD4 Th17 - B cell naive	0.0426245	117.2	266.143
receptor-ligand numbers between AE and ME patients	T cell CD4 Th17 - ILC	0.900773	426.8	419.571
receptor-ligand numbers between AE and ME patients	T cell CD4 Th17 - DC DC2A	0.0268219	364.2	181.571
receptor-ligand numbers between AE and ME patients	T cell CD4 Th17 - DC DC1	0.118463	127.4	33
receptor-ligand numbers between AE and ME patients	T cell CD4 Th17 - DC DC2B	0.0599382	397	299.286
receptor-ligand numbers between AE and ME patients	T cell CD4 Th17 - DC moDC	0.0473543	424.6	271.857
receptor-ligand numbers between AE and ME patients	T cell CD4 Th17 - DC mregDC	0.105376	258.8	124.571
receptor-ligand numbers between AE and ME patients	T cell CD4 Th17 - DC pDC	0.723326	103.8	78.5714
receptor-ligand numbers between AE and ME patients	T cell CD4 Th17 - Mast	0.0217139	360	219.571
receptor-ligand numbers between AE and ME patients	T cell CD4 Th17 - Myeloid granulocyte	0.210115	373.4	304
receptor-ligand numbers between AE and ME patients	T cell CD4 Th17 - MoMac TREM2	0.0420359	442.6	242.429
receptor-ligand numbers between AE and ME patients	T cell CD4 Th17 - MoMac FCN1	0.0245668	434.2	199.143
receptor-ligand numbers between AE and ME patients	T cell CD4 Th17 - MoMac FOLR2	0.0375535	467	321.714
receptor-ligand numbers between AE and ME patients	T cell CD4 Th17 - MoMac PLIN2	0.00216729	410.2	136.286
receptor-ligand numbers between AE and ME patients	T cell CD4 Th17 - MoMac RETN	0.080979	140.4	0
receptor-ligand numbers between AE and ME patients	T cell CD4 Th17 - Mono conv	0.54847	198.8	238.429
receptor-ligand numbers between AE and ME patients	T cell CD4 Th17 - Mono nonconv	0.9909	159.2	159.857
receptor-ligand numbers between AE and ME patients	T cell CD4 Th17 - NK cell	0.875942	309.6	303.286
receptor-ligand numbers between AE and ME patients	T cell CD4 Th17 - iNKTs	0.424114	0	16.4286
receptor-ligand numbers between AE and ME patients	T cell CD4 Th17 - T cell CD4 CM	0.928902	243.8	247.143
receptor-ligand numbers between AE and ME patients	T cell CD4 Th17 - T cell CD4 EM	0.484205	230.4	257.571
receptor-ligand numbers between AE and ME patients	T cell CD4 Th17 - T cell CD4 Exhausted	0.731264	199.4	219.143
receptor-ligand numbers between AE and ME patients	T cell CD4 Th17 - T cell CD4 Naive	0.221512	244.2	300.571
receptor-ligand numbers between AE and ME patients	T cell CD4 Th17 - T cell CD4 Senescent	0.839836	85.6	77.5714
receptor-ligand numbers between AE and ME patients	T cell CD4 Th17 - T cell CD4 Tfh	0.294131	309.4	375
receptor-ligand numbers between AE and ME patients	T cell CD4 Th17 - T cell CD4 Th1	0.278411	129	89.4286
receptor-ligand numbers between AE and ME patients	T cell CD4 Th17 - T cell CD4 Th17	0.965712	307.8	309.714
receptor-ligand numbers between AE and ME patients	T cell CD4 Th17 - T cell CD4 Th2	0.560505	295.2	321.571
receptor-ligand numbers between AE and ME patients	T cell CD4 Th17 - T cell CD4 Treg	0.762183	355.6	338.143
receptor-ligand numbers between AE and ME patients	T cell CD4 Th17 - T cell CD8 CM	0.18853	150.4	98
receptor-ligand numbers between AE and ME patients	T cell CD4 Th17 - T cell CD8 EM	0.209588	401.4	466.286
receptor-ligand numbers between AE and ME patients	T cell CD4 Th17 - T cell CD8 Exhausted	0.370793	222.4	274.571
receptor-ligand numbers between AE and ME patients	T cell CD4 Th17 - T cell CD8 Naive	0.0469589	110.2	174.714
receptor-ligand numbers between AE and ME patients	T cell CD4 Th17 - T cell CD8 Senescent	0.164673	179.8	231.571
receptor-ligand numbers between AE and ME patients	T cell CD4 Th17 - T cell MAIT	0.881764	207.8	200.286
receptor-ligand numbers between AE and ME patients	T cell CD4 Th17 - T cell gdT	0.106368	246.8	171.143
receptor-ligand numbers between AE and ME patients	T cell CD4 Th2 - B cell ASC	0.476168	272.2	230.429
receptor-ligand numbers between AE and ME patients	T cell CD4 Th2 - B cell GC	0.181362	103.6	190.714
receptor-ligand numbers between AE and ME patients	T cell CD4 Th2 - B cell memory	0.177585	325.2	427.857
receptor-ligand numbers between AE and ME patients	T cell CD4 Th2 - B cell MZ	0.010044	45.4	164.143
receptor-ligand numbers between AE and ME patients	T cell CD4 Th2 - B cell activated pre-memory	0.00668944	78.4	195.571
receptor-ligand numbers between AE and ME patients	T cell CD4 Th2 - B cell naive	0.0474168	116.4	268.714
receptor-ligand numbers between AE and ME patients	T cell CD4 Th2 - ILC	0.882674	435.8	426.857
receptor-ligand numbers between AE and ME patients	T cell CD4 Th2 - DC DC2A	0.0249045	369.8	181.143
receptor-ligand numbers between AE and ME patients	T cell CD4 Th2 - DC DC1	0.0818852	132.2	29.2857
receptor-ligand numbers between AE and ME patients	T cell CD4 Th2 - DC DC2B	0.0388655	399.2	296.571
receptor-ligand numbers between AE and ME patients	T cell CD4 Th2 - DC moDC	0.0587665	428.8	278.286
receptor-ligand numbers between AE and ME patients	T cell CD4 Th2 - DC mregDC	0.121486	265.2	128.714
receptor-ligand numbers between AE and ME patients	T cell CD4 Th2 - DC pDC	0.751817	104.8	81.7143
receptor-ligand numbers between AE and ME patients	T cell CD4 Th2 - Mast	0.0185648	360	221
receptor-ligand numbers between AE and ME patients	T cell CD4 Th2 - Myeloid granulocyte	0.147797	382.2	303.429
receptor-ligand numbers between AE and ME patients	T cell CD4 Th2 - MoMac TREM2	0.043741	447	242.429
receptor-ligand numbers between AE and ME patients	T cell CD4 Th2 - MoMac FCN1	0.0243811	438.8	200.571
receptor-ligand numbers between AE and ME patients	T cell CD4 Th2 - MoMac FOLR2	0.0282697	475	320.714
receptor-ligand numbers between AE and ME patients	T cell CD4 Th2 - MoMac PLIN2	0.0023913	411.8	136.429
receptor-ligand numbers between AE and ME patients	T cell CD4 Th2 - MoMac RETN	0.0793711	134.2	0
receptor-ligand numbers between AE and ME patients	T cell CD4 Th2 - Mono conv	0.609386	204.4	238.286
receptor-ligand numbers between AE and ME patients	T cell CD4 Th2 - Mono nonconv	0.991391	162.2	161.571
receptor-ligand numbers between AE and ME patients	T cell CD4 Th2 - NK cell	0.736053	318.6	304.429
receptor-ligand numbers between AE and ME patients	T cell CD4 Th2 - iNKTs	0.424114	0	16.7143
receptor-ligand numbers between AE and ME patients	T cell CD4 Th2 - T cell CD4 CM	0.994081	250.6	250.286
receptor-ligand numbers between AE and ME patients	T cell CD4 Th2 - T cell CD4 EM	0.490983	234.4	260.286
receptor-ligand numbers between AE and ME patients	T cell CD4 Th2 - T cell CD4 Exhausted	0.747219	203	220.286
receptor-ligand numbers between AE and ME patients	T cell CD4 Th2 - T cell CD4 Naive	0.27709	248.4	306.714
receptor-ligand numbers between AE and ME patients	T cell CD4 Th2 - T cell CD4 Senescent	0.724525	90	75.8571
receptor-ligand numbers between AE and ME patients	T cell CD4 Th2 - T cell CD4 Tfh	0.343478	318.6	380.857
receptor-ligand numbers between AE and ME patients	T cell CD4 Th2 - T cell CD4 Th1	0.253658	128.8	88.1429
receptor-ligand numbers between AE and ME patients	T cell CD4 Th2 - T cell CD4 Th17	0.997575	312	312.143
receptor-ligand numbers between AE and ME patients	T cell CD4 Th2 - T cell CD4 Th2	0.684287	306.8	327
receptor-ligand numbers between AE and ME patients	T cell CD4 Th2 - T cell CD4 Treg	0.739314	362.6	343
receptor-ligand numbers between AE and ME patients	T cell CD4 Th2 - T cell CD8 CM	0.111518	153	94.7143
receptor-ligand numbers between AE and ME patients	T cell CD4 Th2 - T cell CD8 EM	0.241633	410.4	473.571
receptor-ligand numbers between AE and ME patients	T cell CD4 Th2 - T cell CD8 Exhausted	0.38413	225.4	275
receptor-ligand numbers between AE and ME patients	T cell CD4 Th2 - T cell CD8 Naive	0.0656211	115.4	178.143
receptor-ligand numbers between AE and ME patients	T cell CD4 Th2 - T cell CD8 Senescent	0.205078	184	231.429
receptor-ligand numbers between AE and ME patients	T cell CD4 Th2 - T cell MAIT	0.882557	208.6	201.429
receptor-ligand numbers between AE and ME patients	T cell CD4 Th2 - T cell gdT	0.0785249	251.8	168.571
receptor-ligand numbers between AE and ME patients	T cell CD4 Treg - B cell ASC	0.287999	311	233.429
receptor-ligand numbers between AE and ME patients	T cell CD4 Treg - B cell GC	0.242704	114.6	197.429
receptor-ligand numbers between AE and ME patients	T cell CD4 Treg - B cell memory	0.394566	357.2	431.571
receptor-ligand numbers between AE and ME patients	T cell CD4 Treg - B cell MZ	0.00939134	47.2	168.857
receptor-ligand numbers between AE and ME patients	T cell CD4 Treg - B cell activated pre-memory	0.0155951	84.6	201
receptor-ligand numbers between AE and ME patients	T cell CD4 Treg - B cell naive	0.0737316	127.4	274.714
receptor-ligand numbers between AE and ME patients	T cell CD4 Treg - ILC	0.473019	488.2	430.429
receptor-ligand numbers between AE and ME patients	T cell CD4 Treg - DC DC2A	0.0188301	408.4	183.857
receptor-ligand numbers between AE and ME patients	T cell CD4 Treg - DC DC1	0.0797232	153.6	31.4286
receptor-ligand numbers between AE and ME patients	T cell CD4 Treg - DC DC2B	0.033551	446.6	307.286
receptor-ligand numbers between AE and ME patients	T cell CD4 Treg - DC moDC	0.0364304	479.2	282.429
receptor-ligand numbers between AE and ME patients	T cell CD4 Treg - DC mregDC	0.0944689	291	133.714
receptor-ligand numbers between AE and ME patients	T cell CD4 Treg - DC pDC	0.569379	123.6	77.8571
receptor-ligand numbers between AE and ME patients	T cell CD4 Treg - Mast	0.01624	413.8	219.429
receptor-ligand numbers between AE and ME patients	T cell CD4 Treg - Myeloid granulocyte	0.0740871	424.2	310
receptor-ligand numbers between AE and ME patients	T cell CD4 Treg - MoMac TREM2	0.0225538	496.6	239.286
receptor-ligand numbers between AE and ME patients	T cell CD4 Treg - MoMac FCN1	0.0134729	493.6	203.714
receptor-ligand numbers between AE and ME patients	T cell CD4 Treg - MoMac FOLR2	0.0116104	527.2	325
receptor-ligand numbers between AE and ME patients	T cell CD4 Treg - MoMac PLIN2	0.00189731	465	140.429
receptor-ligand numbers between AE and ME patients	T cell CD4 Treg - MoMac RETN	0.0862276	147	0
receptor-ligand numbers between AE and ME patients	T cell CD4 Treg - Mono conv	0.752169	224.8	247.286
receptor-ligand numbers between AE and ME patients	T cell CD4 Treg - Mono nonconv	0.889904	178.4	169.429
receptor-ligand numbers between AE and ME patients	T cell CD4 Treg - NK cell	0.404795	348.6	306.286
receptor-ligand numbers between AE and ME patients	T cell CD4 Treg - iNKTs	0.424114	0	17.5714
receptor-ligand numbers between AE and ME patients	T cell CD4 Treg - T cell CD4 CM	0.573601	279.4	252.429
receptor-ligand numbers between AE and ME patients	T cell CD4 Treg - T cell CD4 EM	0.956083	265.8	263.143
receptor-ligand numbers between AE and ME patients	T cell CD4 Treg - T cell CD4 Exhausted	0.989176	225	225.857
receptor-ligand numbers between AE and ME patients	T cell CD4 Treg - T cell CD4 Naive	0.557079	273.8	308.286
receptor-ligand numbers between AE and ME patients	T cell CD4 Treg - T cell CD4 Senescent	0.541092	98.6	73.8571
receptor-ligand numbers between AE and ME patients	T cell CD4 Treg - T cell CD4 Tfh	0.759124	357.2	382.143
receptor-ligand numbers between AE and ME patients	T cell CD4 Treg - T cell CD4 Th1	0.180977	141.2	88.7143
receptor-ligand numbers between AE and ME patients	T cell CD4 Treg - T cell CD4 Th17	0.553891	351.6	316
receptor-ligand numbers between AE and ME patients	T cell CD4 Treg - T cell CD4 Th2	0.907878	339.4	332.429
receptor-ligand numbers between AE and ME patients	T cell CD4 Treg - T cell CD4 Treg	0.429158	411	350.286
receptor-ligand numbers between AE and ME patients	T cell CD4 Treg - T cell CD8 CM	0.101783	172.6	98.4286
receptor-ligand numbers between AE and ME patients	T cell CD4 Treg - T cell CD8 EM	0.856328	461.4	474.429
receptor-ligand numbers between AE and ME patients	T cell CD4 Treg - T cell CD8 Exhausted	0.708016	256.6	282.571
receptor-ligand numbers between AE and ME patients	T cell CD4 Treg - T cell CD8 Naive	0.151293	126.8	182
receptor-ligand numbers between AE and ME patients	T cell CD4 Treg - T cell CD8 Senescent	0.46247	204.2	235.857
receptor-ligand numbers between AE and ME patients	T cell CD4 Treg - T cell MAIT	0.668532	235.8	210
receptor-ligand numbers between AE and ME patients	T cell CD4 Treg - T cell gdT	0.0591721	273.6	175
receptor-ligand numbers between AE and ME patients	T cell CD8 CM - B cell ASC	0.0904944	149.6	86.8571
receptor-ligand numbers between AE and ME patients	T cell CD8 CM - B cell GC	0.317723	42.6	67.7143
receptor-ligand numbers between AE and ME patients	T cell CD8 CM - B cell memory	0.73109	163	151
receptor-ligand numbers between AE and ME patients	T cell CD8 CM - B cell MZ	0.0257915	18.2	56.1429
receptor-ligand numbers between AE and ME patients	T cell CD8 CM - B cell activated pre-memory	0.0591827	32.8	67
receptor-ligand numbers between AE and ME patients	T cell CD8 CM - B cell naive	0.0608509	43.6	94.2857
receptor-ligand numbers between AE and ME patients	T cell CD8 CM - ILC	0.043697	241.2	158.429
receptor-ligand numbers between AE and ME patients	T cell CD8 CM - DC DC2A	0.00195312	200	66.7143
receptor-ligand numbers between AE and ME patients	T cell CD8 CM - DC DC1	0.0956227	61.8	13.4286
receptor-ligand numbers between AE and ME patients	T cell CD8 CM - DC DC2B	0.0236818	231.2	110.429
receptor-ligand numbers between AE and ME patients	T cell CD8 CM - DC moDC	0.00624162	236	97.2857
receptor-ligand numbers between AE and ME patients	T cell CD8 CM - DC mregDC	0.00545416	134.8	41.2857
receptor-ligand numbers between AE and ME patients	T cell CD8 CM - DC pDC	0.439353	50.2	25.2857
receptor-ligand numbers between AE and ME patients	T cell CD8 CM - Mast	0.00303093	197	79.8571
receptor-ligand numbers between AE and ME patients	T cell CD8 CM - Myeloid granulocyte	0.0479821	218	116
receptor-ligand numbers between AE and ME patients	T cell CD8 CM - MoMac TREM2	0.00906431	248.8	92.2857
receptor-ligand numbers between AE and ME patients	T cell CD8 CM - MoMac FCN1	0.0118807	256.6	74.5714
receptor-ligand numbers between AE and ME patients	T cell CD8 CM - MoMac FOLR2	0.00998194	258.8	122.857
receptor-ligand numbers between AE and ME patients	T cell CD8 CM - MoMac PLIN2	0.00624218	244.4	48.2857
receptor-ligand numbers between AE and ME patients	T cell CD8 CM - MoMac RETN	0.146914	98.6	0
receptor-ligand numbers between AE and ME patients	T cell CD8 CM - Mono conv	0.596866	115.8	94.7143
receptor-ligand numbers between AE and ME patients	T cell CD8 CM - Mono nonconv	0.211333	102	58.8571
receptor-ligand numbers between AE and ME patients	T cell CD8 CM - NK cell	0.120223	169.6	120.143
receptor-ligand numbers between AE and ME patients	T cell CD8 CM - iNKTs	0.424114	0	6.28571
receptor-ligand numbers between AE and ME patients	T cell CD8 CM - T cell CD4 CM	0.106933	140.8	87.8571
receptor-ligand numbers between AE and ME patients	T cell CD8 CM - T cell CD4 EM	0.251134	124.2	92.2857
receptor-ligand numbers between AE and ME patients	T cell CD8 CM - T cell CD4 Exhausted	0.631083	92.4	80.8571
receptor-ligand numbers between AE and ME patients	T cell CD8 CM - T cell CD4 Naive	0.397039	126.2	105.857
receptor-ligand numbers between AE and ME patients	T cell CD8 CM - T cell CD4 Senescent	0.416261	52.8	34.4286
receptor-ligand numbers between AE and ME patients	T cell CD8 CM - T cell CD4 Tfh	0.295922	162	132.429
receptor-ligand numbers between AE and ME patients	T cell CD8 CM - T cell CD4 Th1	0.100519	69	36.5714
receptor-ligand numbers between AE and ME patients	T cell CD8 CM - T cell CD4 Th17	0.0790933	155.6	109.857
receptor-ligand numbers between AE and ME patients	T cell CD8 CM - T cell CD4 Th2	0.132718	155.2	113.286
receptor-ligand numbers between AE and ME patients	T cell CD8 CM - T cell CD4 Treg	0.0775643	197	121.429
receptor-ligand numbers between AE and ME patients	T cell CD8 CM - T cell CD8 CM	0.16504	98.8	44.1429
receptor-ligand numbers between AE and ME patients	T cell CD8 CM - T cell CD8 EM	0.30288	223.8	180.429
receptor-ligand numbers between AE and ME patients	T cell CD8 CM - T cell CD8 Exhausted	0.562163	120.2	102.286
receptor-ligand numbers between AE and ME patients	T cell CD8 CM - T cell CD8 Naive	0.89416	66.4	63.7143
receptor-ligand numbers between AE and ME patients	T cell CD8 CM - T cell CD8 Senescent	0.684279	99.4	89.5714
receptor-ligand numbers between AE and ME patients	T cell CD8 CM - T cell MAIT	0.186592	100.6	71
receptor-ligand numbers between AE and ME patients	T cell CD8 CM - T cell gdT	0.0270075	119.6	66.2857
receptor-ligand numbers between AE and ME patients	T cell CD8 EM - B cell ASC	0.716296	359.6	330.143
receptor-ligand numbers between AE and ME patients	T cell CD8 EM - B cell GC	0.12154	132	271
receptor-ligand numbers between AE and ME patients	T cell CD8 EM - B cell memory	0.0705071	412.6	606
receptor-ligand numbers between AE and ME patients	T cell CD8 EM - B cell MZ	0.00444888	55.8	230.714
receptor-ligand numbers between AE and ME patients	T cell CD8 EM - B cell activated pre-memory	0.00250797	96.4	281.429
receptor-ligand numbers between AE and ME patients	T cell CD8 EM - B cell naive	0.0229532	147	380.429
receptor-ligand numbers between AE and ME patients	T cell CD8 EM - ILC	0.470793	557.2	617
receptor-ligand numbers between AE and ME patients	T cell CD8 EM - DC DC2A	0.0563951	468.6	259
receptor-ligand numbers between AE and ME patients	T cell CD8 EM - DC DC1	0.122644	171.6	46.7143
receptor-ligand numbers between AE and ME patients	T cell CD8 EM - DC DC2B	0.151854	514.2	422.429
receptor-ligand numbers between AE and ME patients	T cell CD8 EM - DC moDC	0.168797	548	404.143
receptor-ligand numbers between AE and ME patients	T cell CD8 EM - DC mregDC	0.198063	334	184.143
receptor-ligand numbers between AE and ME patients	T cell CD8 EM - DC pDC	0.806653	135.4	111.571
receptor-ligand numbers between AE and ME patients	T cell CD8 EM - Mast	0.0765409	469	334
receptor-ligand numbers between AE and ME patients	T cell CD8 EM - Myeloid granulocyte	0.463244	488.4	433.857
receptor-ligand numbers between AE and ME patients	T cell CD8 EM - MoMac TREM2	0.117344	574.6	357.429
receptor-ligand numbers between AE and ME patients	T cell CD8 EM - MoMac FCN1	0.0560915	566.8	285.286
receptor-ligand numbers between AE and ME patients	T cell CD8 EM - MoMac FOLR2	0.110728	608	467.429
receptor-ligand numbers between AE and ME patients	T cell CD8 EM - MoMac PLIN2	0.00768345	533.4	196.571
receptor-ligand numbers between AE and ME patients	T cell CD8 EM - MoMac RETN	0.086885	176	0
receptor-ligand numbers between AE and ME patients	T cell CD8 EM - Mono conv	0.330519	255.8	348.286
receptor-ligand numbers between AE and ME patients	T cell CD8 EM - Mono nonconv	0.840019	210.6	227.429
receptor-ligand numbers between AE and ME patients	T cell CD8 EM - NK cell	0.49593	400.4	439
receptor-ligand numbers between AE and ME patients	T cell CD8 EM - iNKTs	0.424114	0	23.1429
receptor-ligand numbers between AE and ME patients	T cell CD8 EM - T cell CD4 CM	0.424835	320.6	363.571
receptor-ligand numbers between AE and ME patients	T cell CD8 EM - T cell CD4 EM	0.147905	306.2	383.714
receptor-ligand numbers between AE and ME patients	T cell CD8 EM - T cell CD4 Exhausted	0.401084	258.2	323.143
receptor-ligand numbers between AE and ME patients	T cell CD8 EM - T cell CD4 Naive	0.0871001	324.2	445.714
receptor-ligand numbers between AE and ME patients	T cell CD8 EM - T cell CD4 Senescent	0.906846	115.8	109.429
receptor-ligand numbers between AE and ME patients	T cell CD8 EM - T cell CD4 Tfh	0.107012	411	556.857
receptor-ligand numbers between AE and ME patients	T cell CD8 EM - T cell CD4 Th1	0.492631	163.8	130.857
receptor-ligand numbers between AE and ME patients	T cell CD8 EM - T cell CD4 Th17	0.366218	406.6	460.429
receptor-ligand numbers between AE and ME patients	T cell CD8 EM - T cell CD4 Th2	0.228653	395.4	477.857
receptor-ligand numbers between AE and ME patients	T cell CD8 EM - T cell CD4 Treg	0.750991	472.2	498.429
receptor-ligand numbers between AE and ME patients	T cell CD8 EM - T cell CD8 CM	0.284857	191.8	136.429
receptor-ligand numbers between AE and ME patients	T cell CD8 EM - T cell CD8 EM	0.0435085	530.6	687
receptor-ligand numbers between AE and ME patients	T cell CD8 EM - T cell CD8 Exhausted	0.205889	292.4	404.429
receptor-ligand numbers between AE and ME patients	T cell CD8 EM - T cell CD8 Naive	0.0257986	148.8	256
receptor-ligand numbers between AE and ME patients	T cell CD8 EM - T cell CD8 Senescent	0.102719	238.8	334.714
receptor-ligand numbers between AE and ME patients	T cell CD8 EM - T cell MAIT	0.729351	270.2	293.429
receptor-ligand numbers between AE and ME patients	T cell CD8 EM - T cell gdT	0.224812	318	243.857
receptor-ligand numbers between AE and ME patients	T cell CD8 Exhausted - B cell ASC	0.922837	201.8	196.714
receptor-ligand numbers between AE and ME patients	T cell CD8 Exhausted - B cell GC	0.0967154	66.8	163
receptor-ligand numbers between AE and ME patients	T cell CD8 Exhausted - B cell memory	0.0895455	230	357.571
receptor-ligand numbers between AE and ME patients	T cell CD8 Exhausted - B cell MZ	0.00392441	29	137.857
receptor-ligand numbers between AE and ME patients	T cell CD8 Exhausted - B cell activated pre-memory	0.00889287	56.6	168
receptor-ligand numbers between AE and ME patients	T cell CD8 Exhausted - B cell naive	0.0302917	75	225.429
receptor-ligand numbers between AE and ME patients	T cell CD8 Exhausted - ILC	0.589321	323.8	362.143
receptor-ligand numbers between AE and ME patients	T cell CD8 Exhausted - DC DC2A	0.108423	276	155.429
receptor-ligand numbers between AE and ME patients	T cell CD8 Exhausted - DC DC1	0.139108	106.2	29.4286
receptor-ligand numbers between AE and ME patients	T cell CD8 Exhausted - DC DC2B	0.444622	295.6	252.571
receptor-ligand numbers between AE and ME patients	T cell CD8 Exhausted - DC moDC	0.27372	314.6	229.286
receptor-ligand numbers between AE and ME patients	T cell CD8 Exhausted - DC mregDC	0.279835	182.2	106.714
receptor-ligand numbers between AE and ME patients	T cell CD8 Exhausted - DC pDC	0.726887	83.8	63.2857
receptor-ligand numbers between AE and ME patients	T cell CD8 Exhausted - Mast	0.146957	267.8	184.571
receptor-ligand numbers between AE and ME patients	T cell CD8 Exhausted - Myeloid granulocyte	0.681895	278.8	256.286
receptor-ligand numbers between AE and ME patients	T cell CD8 Exhausted - MoMac TREM2	0.151304	333	197.714
receptor-ligand numbers between AE and ME patients	T cell CD8 Exhausted - MoMac FCN1	0.082669	328	166.143
receptor-ligand numbers between AE and ME patients	T cell CD8 Exhausted - MoMac FOLR2	0.29946	345.8	270
receptor-ligand numbers between AE and ME patients	T cell CD8 Exhausted - MoMac PLIN2	0.0125859	304.6	112.429
receptor-ligand numbers between AE and ME patients	T cell CD8 Exhausted - MoMac RETN	0.101755	83	0
receptor-ligand numbers between AE and ME patients	T cell CD8 Exhausted - Mono conv	0.308546	139.6	206.429
receptor-ligand numbers between AE and ME patients	T cell CD8 Exhausted - Mono nonconv	0.655083	115.4	140.143
receptor-ligand numbers between AE and ME patients	T cell CD8 Exhausted - NK cell	0.687471	241.6	262.857
receptor-ligand numbers between AE and ME patients	T cell CD8 Exhausted - iNKTs	0.424114	0	15.4286
receptor-ligand numbers between AE and ME patients	T cell CD8 Exhausted - T cell CD4 CM	0.637318	187	208.714
receptor-ligand numbers between AE and ME patients	T cell CD8 Exhausted - T cell CD4 EM	0.325317	173.8	219.857
receptor-ligand numbers between AE and ME patients	T cell CD8 Exhausted - T cell CD4 Exhausted	0.461885	148.6	192.857
receptor-ligand numbers between AE and ME patients	T cell CD8 Exhausted - T cell CD4 Naive	0.135926	178.6	254.571
receptor-ligand numbers between AE and ME patients	T cell CD8 Exhausted - T cell CD4 Senescent	0.987525	64.8	64.2857
receptor-ligand numbers between AE and ME patients	T cell CD8 Exhausted - T cell CD4 Tfh	0.255289	235.4	316.571
receptor-ligand numbers between AE and ME patients	T cell CD8 Exhausted - T cell CD4 Th1	0.517655	99.6	77.4286
receptor-ligand numbers between AE and ME patients	T cell CD8 Exhausted - T cell CD4 Th17	0.519874	227.8	263.286
receptor-ligand numbers between AE and ME patients	T cell CD8 Exhausted - T cell CD4 Th2	0.342645	221.4	273.857
receptor-ligand numbers between AE and ME patients	T cell CD8 Exhausted - T cell CD4 Treg	0.716892	267.8	292.143
receptor-ligand numbers between AE and ME patients	T cell CD8 Exhausted - T cell CD8 CM	0.496719	112.2	86.5714
receptor-ligand numbers between AE and ME patients	T cell CD8 Exhausted - T cell CD8 EM	0.200248	305.2	398.571
receptor-ligand numbers between AE and ME patients	T cell CD8 Exhausted - T cell CD8 Exhausted	0.352856	181.4	242.571
receptor-ligand numbers between AE and ME patients	T cell CD8 Exhausted - T cell CD8 Naive	0.0807228	84.2	148.286
receptor-ligand numbers between AE and ME patients	T cell CD8 Exhausted - T cell CD8 Senescent	0.198166	140.6	199.143
receptor-ligand numbers between AE and ME patients	T cell CD8 Exhausted - T cell MAIT	0.808542	160	173
receptor-ligand numbers between AE and ME patients	T cell CD8 Exhausted - T cell gdT	0.494497	185	151.429
receptor-ligand numbers between AE and ME patients	T cell CD8 Naive - B cell ASC	0.837406	118.8	124.571
receptor-ligand numbers between AE and ME patients	T cell CD8 Naive - B cell GC	0.080903	44.2	104.143
receptor-ligand numbers between AE and ME patients	T cell CD8 Naive - B cell memory	0.0263393	138.6	229.714
receptor-ligand numbers between AE and ME patients	T cell CD8 Naive - B cell MZ	0.00410082	20.8	91
receptor-ligand numbers between AE and ME patients	T cell CD8 Naive - B cell activated pre-memory	0.00293109	36	104.857
receptor-ligand numbers between AE and ME patients	T cell CD8 Naive - B cell naive	0.0139565	47.4	147
receptor-ligand numbers between AE and ME patients	T cell CD8 Naive - ILC	0.323971	196.6	230.714
receptor-ligand numbers between AE and ME patients	T cell CD8 Naive - DC DC2A	0.102029	166.8	97.5714
receptor-ligand numbers between AE and ME patients	T cell CD8 Naive - DC DC1	0.131069	58.2	15.4286
receptor-ligand numbers between AE and ME patients	T cell CD8 Naive - DC DC2B	0.604003	179	162.714
receptor-ligand numbers between AE and ME patients	T cell CD8 Naive - DC moDC	0.209269	186.8	140.714
receptor-ligand numbers between AE and ME patients	T cell CD8 Naive - DC mregDC	0.249926	110.2	63.7143
receptor-ligand numbers between AE and ME patients	T cell CD8 Naive - DC pDC	0.863673	47.2	41.2857
receptor-ligand numbers between AE and ME patients	T cell CD8 Naive - Mast	0.146205	161	116.857
receptor-ligand numbers between AE and ME patients	T cell CD8 Naive - Myeloid granulocyte	0.911537	168.4	165
receptor-ligand numbers between AE and ME patients	T cell CD8 Naive - MoMac TREM2	0.129659	197.8	123.286
receptor-ligand numbers between AE and ME patients	T cell CD8 Naive - MoMac FCN1	0.0972286	197.4	106.714
receptor-ligand numbers between AE and ME patients	T cell CD8 Naive - MoMac FOLR2	0.275989	205.2	168.714
receptor-ligand numbers between AE and ME patients	T cell CD8 Naive - MoMac PLIN2	0.0120739	184.2	71.8571
receptor-ligand numbers between AE and ME patients	T cell CD8 Naive - MoMac RETN	0.0981703	63.4	0
receptor-ligand numbers between AE and ME patients	T cell CD8 Naive - Mono conv	0.281858	89.8	129.286
receptor-ligand numbers between AE and ME patients	T cell CD8 Naive - Mono nonconv	0.593446	71.8	89
receptor-ligand numbers between AE and ME patients	T cell CD8 Naive - NK cell	0.303618	143	167.571
receptor-ligand numbers between AE and ME patients	T cell CD8 Naive - iNKTs	0.424114	0	9.71429
receptor-ligand numbers between AE and ME patients	T cell CD8 Naive - T cell CD4 CM	0.28958	108	130.143
receptor-ligand numbers between AE and ME patients	T cell CD8 Naive - T cell CD4 EM	0.124197	101.2	134.571
receptor-ligand numbers between AE and ME patients	T cell CD8 Naive - T cell CD4 Exhausted	0.22776	82.2	118
receptor-ligand numbers between AE and ME patients	T cell CD8 Naive - T cell CD4 Naive	0.0333288	103.8	159.714
receptor-ligand numbers between AE and ME patients	T cell CD8 Naive - T cell CD4 Senescent	0.811436	39	44.2857
receptor-ligand numbers between AE and ME patients	T cell CD8 Naive - T cell CD4 Tfh	0.106378	136.6	199.429
receptor-ligand numbers between AE and ME patients	T cell CD8 Naive - T cell CD4 Th1	0.58512	58	47.7143
receptor-ligand numbers between AE and ME patients	T cell CD8 Naive - T cell CD4 Th17	0.137456	124.8	162.571
receptor-ligand numbers between AE and ME patients	T cell CD8 Naive - T cell CD4 Th2	0.0936741	127	170.143
receptor-ligand numbers between AE and ME patients	T cell CD8 Naive - T cell CD4 Treg	0.467087	157.6	181.571
receptor-ligand numbers between AE and ME patients	T cell CD8 Naive - T cell CD8 CM	0.549907	70	56.8571
receptor-ligand numbers between AE and ME patients	T cell CD8 Naive - T cell CD8 EM	0.0343553	183.2	257.286
receptor-ligand numbers between AE and ME patients	T cell CD8 Naive - T cell CD8 Exhausted	0.142911	102.2	149.429
receptor-ligand numbers between AE and ME patients	T cell CD8 Naive - T cell CD8 Naive	0.0260531	53.4	94.4286
receptor-ligand numbers between AE and ME patients	T cell CD8 Naive - T cell CD8 Senescent	0.0210034	81.8	127.857
receptor-ligand numbers between AE and ME patients	T cell CD8 Naive - T cell MAIT	0.500717	87	105.143
receptor-ligand numbers between AE and ME patients	T cell CD8 Naive - T cell gdT	0.597793	106	94.1429
receptor-ligand numbers between AE and ME patients	T cell CD8 Senescent - B cell ASC	0.976938	146.4	147.571
receptor-ligand numbers between AE and ME patients	T cell CD8 Senescent - B cell GC	0.0934896	51.4	122.286
receptor-ligand numbers between AE and ME patients	T cell CD8 Senescent - B cell memory	0.0400719	162.6	271.857
receptor-ligand numbers between AE and ME patients	T cell CD8 Senescent - B cell MZ	0.00226145	23	104.143
receptor-ligand numbers between AE and ME patients	T cell CD8 Senescent - B cell activated pre-memory	0.00433887	41	123.429
receptor-ligand numbers between AE and ME patients	T cell CD8 Senescent - B cell naive	0.010802	51.8	170
receptor-ligand numbers between AE and ME patients	T cell CD8 Senescent - ILC	0.264005	229.6	275.429
receptor-ligand numbers between AE and ME patients	T cell CD8 Senescent - DC DC2A	0.104094	194.4	119
receptor-ligand numbers between AE and ME patients	T cell CD8 Senescent - DC DC1	0.175099	68	21.8571
receptor-ligand numbers between AE and ME patients	T cell CD8 Senescent - DC DC2B	0.509432	214	190.714
receptor-ligand numbers between AE and ME patients	T cell CD8 Senescent - DC moDC	0.256559	216.8	169.429
receptor-ligand numbers between AE and ME patients	T cell CD8 Senescent - DC mregDC	0.250404	130	76.1429
receptor-ligand numbers between AE and ME patients	T cell CD8 Senescent - DC pDC	0.952517	55.2	52.5714
receptor-ligand numbers between AE and ME patients	T cell CD8 Senescent - Mast	0.221232	184.6	139.714
receptor-ligand numbers between AE and ME patients	T cell CD8 Senescent - Myeloid granulocyte	0.887533	203.2	197.571
receptor-ligand numbers between AE and ME patients	T cell CD8 Senescent - MoMac TREM2	0.189974	235	154.286
receptor-ligand numbers between AE and ME patients	T cell CD8 Senescent - MoMac FCN1	0.126612	235.6	132.286
receptor-ligand numbers between AE and ME patients	T cell CD8 Senescent - MoMac FOLR2	0.389814	244.8	207
receptor-ligand numbers between AE and ME patients	T cell CD8 Senescent - MoMac PLIN2	0.0168418	220.8	84.2857
receptor-ligand numbers between AE and ME patients	T cell CD8 Senescent - MoMac RETN	0.103857	78	0
receptor-ligand numbers between AE and ME patients	T cell CD8 Senescent - Mono conv	0.272025	107.8	157.857
receptor-ligand numbers between AE and ME patients	T cell CD8 Senescent - Mono nonconv	0.654503	88.4	106.714
receptor-ligand numbers between AE and ME patients	T cell CD8 Senescent - NK cell	0.237072	166	204.714
receptor-ligand numbers between AE and ME patients	T cell CD8 Senescent - iNKTs	0.424114	0	12.7143
receptor-ligand numbers between AE and ME patients	T cell CD8 Senescent - T cell CD4 CM	0.28115	129.4	158
receptor-ligand numbers between AE and ME patients	T cell CD8 Senescent - T cell CD4 EM	0.10552	120.2	164.286
receptor-ligand numbers between AE and ME patients	T cell CD8 Senescent - T cell CD4 Exhausted	0.223719	95	141.714
receptor-ligand numbers between AE and ME patients	T cell CD8 Senescent - T cell CD4 Naive	0.0384457	125.2	191.571
receptor-ligand numbers between AE and ME patients	T cell CD8 Senescent - T cell CD4 Senescent	0.82711	48.6	54.4286
receptor-ligand numbers between AE and ME patients	T cell CD8 Senescent - T cell CD4 Tfh	0.0685278	159	238.857
receptor-ligand numbers between AE and ME patients	T cell CD8 Senescent - T cell CD4 Th1	0.790546	65.4	59.5714
receptor-ligand numbers between AE and ME patients	T cell CD8 Senescent - T cell CD4 Th17	0.13113	151.6	198.286
receptor-ligand numbers between AE and ME patients	T cell CD8 Senescent - T cell CD4 Th2	0.111812	151.6	203.714
receptor-ligand numbers between AE and ME patients	T cell CD8 Senescent - T cell CD4 Treg	0.43799	187.6	219.429
receptor-ligand numbers between AE and ME patients	T cell CD8 Senescent - T cell CD8 CM	0.6159	80.8	66.1429
receptor-ligand numbers between AE and ME patients	T cell CD8 Senescent - T cell CD8 EM	0.0447024	215.6	305.714
receptor-ligand numbers between AE and ME patients	T cell CD8 Senescent - T cell CD8 Exhausted	0.179221	120.8	179.714
receptor-ligand numbers between AE and ME patients	T cell CD8 Senescent - T cell CD8 Naive	0.0533243	62.8	112.429
receptor-ligand numbers between AE and ME patients	T cell CD8 Senescent - T cell CD8 Senescent	0.084976	99.6	154.286
receptor-ligand numbers between AE and ME patients	T cell CD8 Senescent - T cell MAIT	0.430508	102.4	127.571
receptor-ligand numbers between AE and ME patients	T cell CD8 Senescent - T cell gdT	0.690625	126	113.571
receptor-ligand numbers between AE and ME patients	T cell MAIT - B cell ASC	0.401915	186.8	146.571
receptor-ligand numbers between AE and ME patients	T cell MAIT - B cell GC	0.182519	65	124.143
receptor-ligand numbers between AE and ME patients	T cell MAIT - B cell memory	0.341294	210.8	268
receptor-ligand numbers between AE and ME patients	T cell MAIT - B cell MZ	0.00615803	27.6	104.714
receptor-ligand numbers between AE and ME patients	T cell MAIT - B cell activated pre-memory	0.0200806	51.6	124
receptor-ligand numbers between AE and ME patients	T cell MAIT - B cell naive	0.0832624	76	169.143
receptor-ligand numbers between AE and ME patients	T cell MAIT - ILC	0.729098	291.8	268.714
receptor-ligand numbers between AE and ME patients	T cell MAIT - DC DC2A	0.0643154	249.4	122.714
receptor-ligand numbers between AE and ME patients	T cell MAIT - DC DC1	0.104657	96.8	22.2857
receptor-ligand numbers between AE and ME patients	T cell MAIT - DC DC2B	0.187961	264.2	193.571
receptor-ligand numbers between AE and ME patients	T cell MAIT - DC moDC	0.109497	283.8	169
receptor-ligand numbers between AE and ME patients	T cell MAIT - DC mregDC	0.185216	165.2	85.5714
receptor-ligand numbers between AE and ME patients	T cell MAIT - DC pDC	0.616801	79.6	53.4286
receptor-ligand numbers between AE and ME patients	T cell MAIT - Mast	0.0765727	245	134.571
receptor-ligand numbers between AE and ME patients	T cell MAIT - Myeloid granulocyte	0.334594	248.2	196
receptor-ligand numbers between AE and ME patients	T cell MAIT - MoMac TREM2	0.0681084	296.4	150.571
receptor-ligand numbers between AE and ME patients	T cell MAIT - MoMac FCN1	0.0541425	287.4	139.571
receptor-ligand numbers between AE and ME patients	T cell MAIT - MoMac FOLR2	0.109374	311.4	202.571
receptor-ligand numbers between AE and ME patients	T cell MAIT - MoMac PLIN2	0.0059094	268.4	91.8571
receptor-ligand numbers between AE and ME patients	T cell MAIT - MoMac RETN	0.0867901	70	0
receptor-ligand numbers between AE and ME patients	T cell MAIT - Mono conv	0.479633	125.2	159
receptor-ligand numbers between AE and ME patients	T cell MAIT - Mono nonconv	0.74098	100.6	114
receptor-ligand numbers between AE and ME patients	T cell MAIT - NK cell	0.773041	210.8	197
receptor-ligand numbers between AE and ME patients	T cell MAIT - iNKTs	0.424114	0	12.1429
receptor-ligand numbers between AE and ME patients	T cell MAIT - T cell CD4 CM	0.791225	164	154
receptor-ligand numbers between AE and ME patients	T cell MAIT - T cell CD4 EM	0.992877	155.8	156.143
receptor-ligand numbers between AE and ME patients	T cell MAIT - T cell CD4 Exhausted	0.87142	133.2	141.143
receptor-ligand numbers between AE and ME patients	T cell MAIT - T cell CD4 Naive	0.516587	157.8	184.571
receptor-ligand numbers between AE and ME patients	T cell MAIT - T cell CD4 Senescent	0.986092	51.2	50.7143
receptor-ligand numbers between AE and ME patients	T cell MAIT - T cell CD4 Tfh	0.733918	211.2	231.429
receptor-ligand numbers between AE and ME patients	T cell MAIT - T cell CD4 Th1	0.312187	86.6	57
receptor-ligand numbers between AE and ME patients	T cell MAIT - T cell CD4 Th17	0.85009	200	190.857
receptor-ligand numbers between AE and ME patients	T cell MAIT - T cell CD4 Th2	0.984825	197	197.857
receptor-ligand numbers between AE and ME patients	T cell MAIT - T cell CD4 Treg	0.684734	237.4	213.857
receptor-ligand numbers between AE and ME patients	T cell MAIT - T cell CD8 CM	0.292239	97.6	66.7143
receptor-ligand numbers between AE and ME patients	T cell MAIT - T cell CD8 EM	0.752988	272.2	291.429
receptor-ligand numbers between AE and ME patients	T cell MAIT - T cell CD8 Exhausted	0.682406	155.6	176.857
receptor-ligand numbers between AE and ME patients	T cell MAIT - T cell CD8 Naive	0.172811	75	111.429
receptor-ligand numbers between AE and ME patients	T cell MAIT - T cell CD8 Senescent	0.431257	122	149.857
receptor-ligand numbers between AE and ME patients	T cell MAIT - T cell MAIT	0.79443	142.4	130.286
receptor-ligand numbers between AE and ME patients	T cell MAIT - T cell gdT	0.259182	162.4	115.286
receptor-ligand numbers between AE and ME patients	T cell gdT - B cell ASC	0.058008	233.8	136.429
receptor-ligand numbers between AE and ME patients	T cell gdT - B cell GC	0.529497	84.8	111.571
receptor-ligand numbers between AE and ME patients	T cell gdT - B cell memory	0.627693	273.8	247.143
receptor-ligand numbers between AE and ME patients	T cell gdT - B cell MZ	0.020152	36	93.8571
receptor-ligand numbers between AE and ME patients	T cell gdT - B cell activated pre-memory	0.073119	64	112.429
receptor-ligand numbers between AE and ME patients	T cell gdT - B cell naive	0.22475	94.2	153.714
receptor-ligand numbers between AE and ME patients	T cell gdT - ILC	0.0242924	374.4	251
receptor-ligand numbers between AE and ME patients	T cell gdT - DC DC2A	0.00259454	320.2	113.429
receptor-ligand numbers between AE and ME patients	T cell gdT - DC DC1	0.0749748	116	24.2857
receptor-ligand numbers between AE and ME patients	T cell gdT - DC DC2B	0.00124645	344.8	179.571
receptor-ligand numbers between AE and ME patients	T cell gdT - DC moDC	0.00268709	370.4	157.714
receptor-ligand numbers between AE and ME patients	T cell gdT - DC mregDC	0.0122788	219	73.8571
receptor-ligand numbers between AE and ME patients	T cell gdT - DC pDC	0.453135	86.6	46.1429
receptor-ligand numbers between AE and ME patients	T cell gdT - Mast	0.00184279	313.6	130.286
receptor-ligand numbers between AE and ME patients	T cell gdT - Myeloid granulocyte	0.00603471	329	185.571
receptor-ligand numbers between AE and ME patients	T cell gdT - MoMac TREM2	0.00440482	388.8	145.714
receptor-ligand numbers between AE and ME patients	T cell gdT - MoMac FCN1	0.00160575	378.4	125.857
receptor-ligand numbers between AE and ME patients	T cell gdT - MoMac FOLR2	0.00329999	409.4	191.429
receptor-ligand numbers between AE and ME patients	T cell gdT - MoMac PLIN2	0.000204548	354.6	83.4286
receptor-ligand numbers between AE and ME patients	T cell gdT - MoMac RETN	0.0788004	111	0
receptor-ligand numbers between AE and ME patients	T cell gdT - Mono conv	0.592091	175.2	150.429
receptor-ligand numbers between AE and ME patients	T cell gdT - Mono nonconv	0.350736	139	102.286
receptor-ligand numbers between AE and ME patients	T cell gdT - NK cell	0.0637123	270.2	185.857
receptor-ligand numbers between AE and ME patients	T cell gdT - iNKTs	0.424114	0	10.8571
receptor-ligand numbers between AE and ME patients	T cell gdT - T cell CD4 CM	0.0697116	211.8	140
receptor-ligand numbers between AE and ME patients	T cell gdT - T cell CD4 EM	0.096629	195	147.571
receptor-ligand numbers between AE and ME patients	T cell gdT - T cell CD4 Exhausted	0.42739	164.2	128.571
receptor-ligand numbers between AE and ME patients	T cell gdT - T cell CD4 Naive	0.26802	206	171
receptor-ligand numbers between AE and ME patients	T cell gdT - T cell CD4 Senescent	0.415418	74.8	51.1429
receptor-ligand numbers between AE and ME patients	T cell gdT - T cell CD4 Tfh	0.257273	265.6	213.429
receptor-ligand numbers between AE and ME patients	T cell gdT - T cell CD4 Th1	0.0720665	104.8	55.8571
receptor-ligand numbers between AE and ME patients	T cell gdT - T cell CD4 Th17	0.0438072	262.8	175.714
receptor-ligand numbers between AE and ME patients	T cell gdT - T cell CD4 Th2	0.0638396	256.2	181.571
receptor-ligand numbers between AE and ME patients	T cell gdT - T cell CD4 Treg	0.0282613	304.4	198
receptor-ligand numbers between AE and ME patients	T cell gdT - T cell CD8 CM	0.0484739	125.8	62.5714
receptor-ligand numbers between AE and ME patients	T cell gdT - T cell CD8 EM	0.148098	349.2	280.857
receptor-ligand numbers between AE and ME patients	T cell gdT - T cell CD8 Exhausted	0.505403	191.8	161.429
receptor-ligand numbers between AE and ME patients	T cell gdT - T cell CD8 Naive	0.765683	93.8	100
receptor-ligand numbers between AE and ME patients	T cell gdT - T cell CD8 Senescent	0.653285	152.8	138.857
receptor-ligand numbers between AE and ME patients	T cell gdT - T cell MAIT	0.13865	174	114.143
receptor-ligand numbers between AE and ME patients	T cell gdT - T cell gdT	0.0214777	211.4	104.571
