# Supplementary material for: Distinct immune cell infiltration patterns in pancreatic ductal adenocarcinoma (PDAC) exhibit divergent immune cell selection and immunosuppressive mechanisms
Source: Nat Commun. 2025 Feb 6;16:1397. doi: 10.1038/s41467-024-55424-2 (PMC11802853; doi:10.1038/s41467-024-55424-2)
Supplement: Supplementary file 12 — Supplementary Data 9 [file 41467_2024_55424_MOESM12_ESM.xlsx]

## Sheet: Sheet1
Item name	Gene_name	Protein name	Total sample count	% samples	Number of CITE-seq reads per sample per Ab	01_PDAC11_biopsy_CD45p1	02_PDAC11_biopsy_CD45p2	03_PDAC11_blood_CD45p1	01_PDAC12_biopsy_CD45p1	02_PDAC12_biopsy_CD45p2	03_PDAC12_blood_CD45p1	01_PDAC2_biopsy_CD45p1	02_PDAC2_biopsy_CD45p2	03_PDAC2_blood_CD45p1	02_PDAC3_biopsy_CD45p2	03_PDAC3_blood_CD45p1	01_PDAC3_biopsy_CD45p1	01_PDAC4_biopsy_CD45p1	03_PDAC4_blood_CD45p1	01_PDAC5_biopsy_CD45p1	03_PDAC5_blood_CD45p1	01_PDAC6_biopsy_CD45p1	02_PDAC6_biopsy_CD45p2	03_PDAC6_blood_CD45p1	04_PDAC7_biopsy_CD45p1	05_PDAC7_biopsy_CD45p2	07_PDAC7_blood_CD45p1	01_PDAC8_biopsy_CD45p1	02_PDAC8_biopsy_CD45p2	03_PDAC8_blood_CD45p1	01_PDAC9_biopsy_CD45p1	02_PDAC9_biopsy_CD45p2	03_PDAC9_blood_CD45p1
CD11b_TotalSeqC	ITGAM	CD11b	28	100		521591	409554	534193	239577	274889	18163	349610	324200	856187	449200	721814	486141	3297206	2706793	225865	82368	216963	191332	195965	117065	125036	82129	188088	152681	112350	307789	290045	617264
CD127_TotalSeqC	IL7R	CD127	28	100		278525	209125	2244543	134099	151087	7427	172550	154650	1679445	880552	1473248	978622	5956270	29359964	909244	442364	589055	535164	587103	187730	218684	194858	108958	85703	373099	390630	364227	861204
CD14_TotalSeqC	CD14	CD14	28	100		523170	418304	3338498	234852	253582	12583	414821	385441	1462377	810696	1824744	893435	5313899	15850429	801311	417056	435859	365658	412764	260264	334363	83245	323860	255109	328435	235357	215039	765415
CD16_TotalSeqC	FCGR3A	CD16	28	100		358894	271461	511853	149220	169303	8620	230426	216503	703611	221165	594919	237971	1011857	2238772	191329	119281	107695	95898	141251	68213	67876	117061	141190	110112	219989	111089	116656	369160
CD197_TotalSeqC	CCR7	CD197	28	100		425293	314926	785064	285246	313615	11133	306952	261363	968538	556046	659417	687375	2339914	3806008	343462	72367	161659	138376	159243	88473	98890	50464	90412	68743	85596	439153	397505	750420
CD279_TotalSeqC	PDCD1	CD279	28	100		324969	249352	752851	155944	188390	8900	213554	199405	599124	379829	774284	438056	2094379	4556130	235609	118781	173298	151238	151278	75119	90741	98531	128669	101489	174344	133518	131590	361800
CD3_TotalSeqC	CD3D	CD3	28	100		451118	327274	4159544	170423	204578	11489	284467	251671	18375624	1516620	10677582	1223915	1862155	21225732	305764	1732990	213734	186288	1375817	59864	63074	1136069	128352	98429	1859559	674250	677236	2469985
CD19_TotalSeqC	CD19	CD19	26	92.8571		397730	295793	457387	193504	216627	11109	329406	321391	1247350	215071	647568	233333	NA	NA	144470	220736	115710	101007	170391	88276	93479	66459	711060	561221	153579	187357	161983	396287
CD25_TotalSeqC	IL2RA	CD25	26	92.8571		5209322	4000505	1659485	416700	465621	8595	4149894	4031333	2892924	444727	5423325	182069	NA	NA	1612651	4944451	152633	137526	702006	307601	338318	8582085	3846621	3023371	7527464	4598	4132	7924
CD278_TotalSeqC	ICOS	CD278	26	92.8571		209855	165311	495338	149926	170312	8180	129128	113520	837391	1047389	1137634	1182071	NA	NA	472297	45327	332976	300596	159466	82199	95458	62582	74236	59938	91543	328356	339743	356731
CD27_TotalSeqC	CD27	CD27	26	92.8571		523834	428656	3514929	292017	336400	15781	318713	298468	1582591	1288286	2003113	1530561	NA	NA	860868	359521	540096	452229	449466	282088	357028	76620	168043	125838	293342	121	90	210
CD28_TotalSeqC	CD28	CD28	26	92.8571		312316	241616	579404	155878	178542	6840	210243	195168	1430300	388019	1001770	433640	NA	NA	288176	129619	160888	137898	164309	96105	119107	76103	194384	153473	151122	2250	2176	5571
CD45RA_TotalSeqC	PTPRC	CD45RA	26	92.8571		144945	109302	208182	78175	80045	5920	89800	78944	351787	138488	292686	156099	NA	NA	82718	26282	78521	70708	79801	29261	31521	27362	45873	36031	45774	78604	76151	196481
CD45RO_TotalSeqC	PTPRC	CD45RO	26	92.8571		4393369	3579800	867569	314539	362750	8911	1477892	1457421	3610272	313065	1784524	285244	NA	NA	812825	2120954	140798	126540	382329	296966	366403	769603	1501075	1215086	1102986	2880955	2782023	3255694
CD45_TotalSeqC	PTPRC	CD45	26	92.8571		498098	430909	538466	152129	169992	11003	192691	171704	592603	526202	514865	590874	NA	NA	260741	77317	211182	188695	144463	111001	141751	47669	105456	82064	89535	1056	1078	1520
CD4_TotalSeqC	CD4	CD4	26	92.8571		215926	168131	250251	162286	184900	10245	117650	104466	347006	293062	329708	342442	NA	NA	220827	54040	135487	117668	106900	60813	63495	45071	68314	54517	41385	47	48	126
CD56_TotalSeqC	NCAM1	CD56	26	92.8571		156455	122910	1475604	80155	93786	3005	75948	71685	308592	669886	787979	781865	NA	NA	425990	144945	243523	201322	120300	87998	108385	28891	51208	39301	106566	96663	93102	248108
CD62L_TotalSeqC	SELL	CD62L	26	92.8571		2213630	1797171	7872254	808015	879941	7092	1708875	1694308	6344249	2962849	4013347	3578607	NA	NA	4582259	2558673	1732118	1475835	1418537	1145867	1540451	728494	1584467	1222222	1394126	311	268	446
CD80_TotalSeqC	CD80	CD80	26	92.8571		1214427	902968	1270315	366506	392023	11652	994594	990961	1836523	2245709	1655379	2552256	NA	NA	3357907	805675	509655	446500	244816	245842	329188	62813	1231509	989578	328554	1732164	1617670	1102122
CD8a_TotalSeqC	CD8A	CD8a	24	85.7143		280748	210392	486634	145574	160553	8814	264535	269309	1215348	284683	758500	306224	NA	NA	120955	113613	110011	98355	164272	51865	55506	53847	154575	122548	111977	0	3	9
CD86_TotalSeqC	CD86	CD86	23	82.1429		116197	93831	323871	75844	85659	5677	76864	68316	385771	160491	380230	184560	NA	NA	101515	60030	91752	81670	80180	36766	39678	36991	43888	34156	59355	1	1	3
HLA-DR_TotalSeqC	HLA-DRB1	HLA-DR	23	82.1429		147989	111313	303380	71365	82068	5349	99626	88181	520102	147187	443140	157775	NA	NA	86340	35219	79945	74114	79511	33262	29934	39571	50753	40857	67424	1	0	2
TIGIT_TotalSeqC	TIGIT	TIGIT	23	82.1429		182845	138131	297886	133147	148834	8122	123404	109284	523648	192591	456971	213664	NA	NA	86600	31438	99416	88498	113090	38476	41168	44212	89065	71144	66197	5	3	3
					Number of CITE-seq Abs per sample	23	23	23	23	23	23	23	23	23	23	23	23	7	7	23	23	23	23	23	23	23	23	23	23	23	19	19	20
