# Supplementary material for: Distinct immune cell infiltration patterns in pancreatic ductal adenocarcinoma (PDAC) exhibit divergent immune cell selection and immunosuppressive mechanisms
Source: Nat Commun. 2025 Feb 6;16:1397. doi: 10.1038/s41467-024-55424-2 (PMC11802853; doi:10.1038/s41467-024-55424-2)
Supplement: Supplementary file 13 — Supplementary Data 10 [file 41467_2024_55424_MOESM13_ESM.xlsx]

## Sheet: Sheet1
Table S9. Cell and Pathway Marker Genes
Group/pathway	Cell type	Marker genes
pAPC pathway	All cells	B2M,CALR,CANX,HLA-A,HLA-B,HLA-C,HSP90AA1,HSP90AA2,HSP90AB1,HSPA2,HSPA5,IFNG,PDIA3,PSME1,TAP1,TAP2,TAPBP,TNF
B cells	Naive	IL4R,ABCB1,FCER2,TCL1A,FOXP1,TXNIP, SELL
B cells	MBC	CD27, PAX5,POU2AF1, SPIB,CR2, CD24, FAS, GPR183,CD44,KLF2,TNFRSF13B,VIM
B cells	Plasmablasts	PRDM1, CD38, FKBP11, SSR4,MZB1,XBP1,CD27
B cells	Plasma cells	PRDM1,IGLL5, MZB1, CD79A, POU2AF1, FCRL5, DERL3, PIM2, SDC1,IRF4, XBP1
B cells	Pre_plasmablast	PRDX4, PRDM1, FGFR1,BTNL9,HOPX,FRZB,RASSF6,CD38,CD27,MARCKSL1,SERPINA9, PRPSAP2
B cells	Activated	CD69,CD44,DUSP2,JUN,EGR1,CD83,IER2,IL6,NR4A2,CCR7,GPR183
B cells	Homing	CXCL13,CXCR4,CXCR5,CXCL2,CXCL8,CCL5
B cells	Transitional	IGHD,MME, CD24, CD38
B cells	Mature naive	FCER2, CD69, CD80, CD86,CD22,CD44,PTPRC
B cells	Marginal	CD9
B cells	GC FT	ISG20,EZR,SUGCT,BCL6,CD38,MARCKSL1,SERPINA9,PRPSAP2,GMDS,LMO2
B cells	LZ GC	HOPX,MARCKSL1,SERPINA9,GMDS,LMO2,BCL2A1,EBI3,MIR155HG
B cells	DZ GC	AICDA,ISG20,EZR,SUGCT,BCL6,CD38,CD27,PRPSAP2
B cells	Exhaustion	CR1,CD22,CD72,LILRB4,CTLA4,FCRL4,LAIR1,PDL1
Blood myeloid cells	megakaryocyte	PPBP, PF4, GNG11, GP9, TMEM40, CAVIN2, GRAP2, ESAM, MMD, MYL9, TUBB1, TUBA4A, TSC22D1,
Blood myeloid cells	neu-like	BCL2A1,BCL6,C5AR1,CEACAM3,CHI3L1,CSF2RB,CSF3R,CXCL8,CXCR1,CXCR2,CYP4F3,CYSTM1,IFIT1,IFITM2,IFRD1,IL1R2,IL1RN,NAMPT,NCF4,NEAT1,NFE2,NFE4,NFIL3,MMP9,PADI4,SOD2,ST20,STEAP4,STX3,TREM1,S100A12,S100P,SOCS3,AREG,RETN
Blood myeloid cells	pDC	LILRA4,IGKC,CLIC3,IRF7,PLD4,SOX4,CXCR3,GZMB,CLEC4C
Blood myeloid cells	monocyte_CD14	CD14, CD163, LYZ, VCAN, FCN1, PLAC8, LGALS2, S100A8, S100A9, FOLR3,PLBD1,RBP7,MNDA,VCAN,NCF1,CYBB,FCN1,CTSD,CES1,
Blood myeloid cells	monocyte_CD16	FCGR3A,EVL,RHOC,ZNF703,SIGLEC10,HES4,SIDT2,LST1,LILRB2,VMO1,LYPD2,NR4A1,CSF1R,KLF2,CX3CR1,
Blood myeloid cells	monocyte_C1Qhi	C1QA,C1QB,C1QC,CD74,CD68,GBP1,
Blood myeloid cells	DC_CD1C DC	CD1C,CD1E,CLEC10A,PPP1R14A,YWHAH,CD207,NET1,SLC38A1,ADAM19,SEPT6,HLA-DQB2, PKIB,INSIG1,NDRG2,FCER1A,FCGR2B,
Blood myeloid cells	DC_moDC_HLAhi	HLA-DQA1, HLA-DPB1, HLA-DRB5, HLA-DQB1, HLA-DRA, HLA-DRB1, CD74,
Blood myeloid cells	DC_CLEC9A DC	CLEC9A, THBD, CADM1, SNX22, BATF3, ZBTB46, CPNE3, NET1,
Blood myeloid cells	DC_cDC1	ACOT7,CD52,AC103591.3,AC245014.3,SLC1A3,RPL37,LTB,TMSB4X,RPL36A,SPI1,C12orf57,RPS26,C12orf75,RPS29,TMEM107,RPL26,AC007952.4,AC004687.1,RPS4Y1,S100B
Blood myeloid cells	granulocyte	S100A12, SERPINB2, SERBINB9, S100A8, S100A9, CSF3, SOD2, G0S2, PLAUR, PADI4, NLRP3, CD55, TNFAIP6, MXD1,
Tumour myeloid cells	ILC_NK	GNLY, CCL3, GZMB, NKG7, HOPX, FCER1G, XCL1, PRF1, KLRD1, NCR1, NCR3,
Tumour myeloid cells	ILC_ILC1	IL7R, GZMK, CCR7, CXCR3, TXNIP, XCL2, TRBV7-9, OASL, IFITM1, IFIT2, ISG15,
Tumour myeloid cells	ILC_ILC3 LTi	IL7R, FOXP3, CD4, CCR8, IL17A, IL17F, IL22, TNFRSF4, CTSH, IL2RA, CCL22, CXCL13, CORO1B,
Tumour myeloid cells	Mast	TPSB2,TPSAB1,CPA3,TPSD1,KIT,LTC4S,RHEX,CLU,CAVIN2,ENPP3,
Tumour myeloid cells	MGK	PECAM1, ITGA2B, GP1BA, ITGAV, ITGB3, SELP
Tumour myeloid cells	BROAD monomac	CD68, CD163
Tumour myeloid cells	monocyte nonconv	FCGR3A, IFITM1, LYPD2, IFITM3, HES4, RHOC, AIF1, MEG3,
Tumour myeloid cells	monocyte conv	CD14, LYZ, VCAN, FCN1, PLAC8, LGALS2, S100A8, S100A9,
Tumour myeloid cells	momac_FOLR2	FOLR2, SELENOP, HLA-DQB2, C1QA, C1QB, C1QC, SLC40A1, CFD, PDK4,
Tumour myeloid cells	momac_TREM2	TREM2, APOE, GPNMB, CD9, LGMN, ACP5, A2M, SYNGR1, SLC2A5, FCGBP,
Tumour myeloid cells	momac_CES1	TREM2, APOE, GPNMB, CD9, LGMN, ACP5, A2M, SYNGR1, CCL18, CCL24, CES1, CHI3L1, LIPA, PLA2G7
Tumour myeloid cells	momac_PLIN2	SPP1, PLIN2, MARCO, VSIG4, MRC1, FBP1, LGALS3, SLAMF9, ENO2, AGRP, IHNBA, ANGPTL4,
Tumour myeloid cells	momac_FCN1	FCN1, TYMP, SL2A3, EREG, S100A4, S100A6, THBS1, PLEK,
Tumour myeloid cells	momac_RETN	AZU1, ELANE, RETN, THBS1, MCEMP1, FCN1,
Tumour myeloid cells	granulocyte	S100A12, SERPINB2, SERBINB9, S100A8, S100A9, CSF3, SOD2, G0S2, PLAUR, PADI4, NLRP3, CD55, TNFAIP6, MXD1,
Tumour myeloid cells	BROAD DC2	CD1C,CD1E,CLEC10A,PPP1R14A,YWHAH,CD207,NET1,SLC38A1,ADAM19,SEPT6,HLA-DQB2, PKIB,INSIG1,NDRG2
Tumour myeloid cells	moDC	CD68,CD1C, FCER1A, C5AR1, IL1R2, FCGR2B, CLEC10A, FN1, THBS1,
Tumour myeloid cells	DC_pDC	GZMB, PTGDS, AREG, JCHAIN, CLIC3, RASD1, SOX4, IGKC, CXCR3,
Tumour myeloid cells	DC_LAMP3+ DC	LAMP3, CCL22, IL7R, CCL19, EBI3, FSCN1, CST7, BIRC3, CCR7, CCL2, NMB, CCL17,
Tumour myeloid cells	DC_CD207+ LC-like DC	CD207, HLA-DQB2, FCGBP, NDRG2, CD1A, ACOT7, TACSTD2, C3, MMP9,
Tumour myeloid cells	DC_DC2B CCL17+	CD1E, CD1C, CLEC10A, CCL17, CCL4L2, CCL5, CCL3,
Tumour myeloid cells	DC_DC2B CXCL2/3+	CD1E, CD1C, CLEC10A, CXCL8, CXCL2, CXCL3, SDS, EREG, AREG,
Tumour myeloid cells	DC_DC1	CLEC9A, CADM1, SNX22, BATF3, ZBTB46, CPNE3, NET1,
Tumour myeloid cells	DC_DC2A	CD1E, CD1C, PPP1R14A, LTB, IL22RA2, CD3E, CD300A,
Tumour myeloid cells	Mast_activated	CDKN1A,LMNA,TUBB2A,TUBB4B,FOSL1,NAMPT,BCL2A1,ICAM1,INSIG1,CD83,CSF1,NFKB2,NFKB1,NFKBID,REL,ARG2,RBBP8,NR4A1,NR4A2,NR4A3,TNF,CREM,IL13,MYADM,BCL3,BIRC3,CXCL2,RASGEF1B,DUSP6,ZNF331,RELB,KLF10,CXCL3,GNA15,PNP,TNFRSF9,TNFAIP3,TNFRSF12A,KPNA2,MAP3K8,HMGA1,MLF1,HSPD1,
Tumour myeloid cells	Mast	SPATC1L,SERPINF1,FHL3,COMTD1,ZNF66,DOK3,DERL3,AL627171.1,OXLD1,SERPINF2,APOC1,RGS18,ASPHD1,SLC4A1,ACADS,ZNF691,RDH14,CALHM6,AMT,HHIP-AS1,RHOB,MT1E,CARD16,TINAGL1,SCHIP1,CASP1,
Tumour myeloid cells	Mast general signature	TPSAB1, TPSB2,CPA3,MS4A2,HDC,GATA2,KIT,MAOB,CLU,SLC18A2, RHEX,
Tumour myeloid cells	DC_cDC1	ACOT7,CD52,AC103591.3,AC245014.3,SLC1A3,RPL37,LTB,TMSB4X,RPL36A,SPI1,C12orf57,RPS26,C12orf75,RPS29,TMEM107,RPL26,AC007952.4,AC004687.1,RPS4Y1,S100B
