# Supplementary material for: Distinct immune cell infiltration patterns in pancreatic ductal adenocarcinoma (PDAC) exhibit divergent immune cell selection and immunosuppressive mechanisms
Source: Nat Commun. 2025 Feb 6;16:1397. doi: 10.1038/s41467-024-55424-2 (PMC11802853; doi:10.1038/s41467-024-55424-2)
Supplement: Supplementary file 14 — Supplementary Data 11 [file 41467_2024_55424_MOESM14_ESM.xlsx]

## Sheet: Sheet1
Phenotype/cell	Marker	Source	Catalog no.	Clone	Species	Dilution
Treg	Foxp3	Abcam	ab20034	236A/E7	Mouse	1/800
	CD4	Abcam	ab133616	EPR6855	Rabbit	1/500
Checkpoint	PDL1	SpringBio	M4420	SP142	Rabbit	1/10'
	PD1	Abcam	ab52587	NAT105	Mouse	1/100
Tc, Tumour	CD8	SpringBio	M3162	SP16	Rabbit	1/200
	panCK	Biocare Medical	CM162B	AE1/AE3+8/18	Mouse	1/800
B / NK cell	CD20	Leica	CD20-L26-L-CE	L26	Mouse	1/1000
	CD56	Cell Marque	156R-94	MRQ-42	Rabbit	1/800
M2 macrophages	c-Maf	Abcam	ab199424	EPR16484	Rabbit	1/300
	CD163	Novus Biologics	NB110-59935	10D6	Mouse	1/800
