# Supplementary material for: Distinct immune cell infiltration patterns in pancreatic ductal adenocarcinoma (PDAC) exhibit divergent immune cell selection and immunosuppressive mechanisms
Source: Nat Commun. 2025 Feb 6;16:1397. doi: 10.1038/s41467-024-55424-2 (PMC11802853; doi:10.1038/s41467-024-55424-2)
Supplement: Supplementary file 16 — Source Data [file 41467_2024_55424_MOESM16_ESM.xlsx]

## Sheet: Figure 1
Figures 1, 2a, 3b, s1	Number of cells per population
																															#REF!
		Steele dataset																																									Peng dataset
Cell_type	Group	GSM4710689_PDAC_TISSUE_1	GSM4710690_PDAC_TISSUE_2	GSM4710691_PDAC_TISSUE_3	GSM4710692_PDAC_TISSUE_4	GSM4710693_PDAC_TISSUE_5	GSM4710694_PDAC_TISSUE_6	GSM4710695_PDAC_TISSUE_7	GSM4710696_PDAC_TISSUE_8	GSM4710697_PDAC_TISSUE_9	GSM4710698_PDAC_TISSUE_10	GSM4710699_PDAC_TISSUE_11A	GSM4710700_PDAC_TISSUE_11B	GSM4710701_PDAC_TISSUE_12	GSM4710702_PDAC_TISSUE_13	GSM4710703_PDAC_TISSUE_14	GSM4710704_PDAC_TISSUE_15	GSM4710705_PDAC_TISSUE_16	GSM4710706_AdjNorm_TISSUE_1	GSM4710707_AdjNorm_TISSUE_2	GSM4710708_AdjNorm_TISSUE_3	GSM4710709_PDAC_PBMC_1	GSM4710710_PDAC_PBMC_2	GSM4710711_PDAC_PBMC_3	GSM4710712_PDAC_PBMC_4	GSM4710713_PDAC_PBMC_5	GSM4710714_PDAC_PBMC_6	GSM4710715_PDAC_PBMC_7	GSM4710716_PDAC_PBMC_8	GSM4710717_PDAC_PBMC_9	GSM4710718_PDAC_PBMC_10A	GSM4710719_PDAC_PBMC_10B	GSM4710720_PDAC_PBMC_11	GSM4710721_PDAC_PBMC_12	GSM4710722_PDAC_PBMC_13	GSM4710723_PDAC_PBMC_14	GSM4710724_PDAC_PBMC_15	GSM4710725_PDAC_PBMC_16	GSM4710726_Healthy_PBMC_1	GSM4710727_Healthy_PBMC_2	GSM4710728_Healthy_PBMC_3	GSM4710729_Healthy_PBMC_4	PDAC_N1	PDAC_N10	PDAC_N11	PDAC_N2	PDAC_N3	PDAC_N4	PDAC_N5
Acinar	Non-immune	1	51	7	95	21	15	12	29	19	5	5	3	27	82	1	7	3	269	637	520	0	0	0	0	0	0	0	0	0	0	0	0	0	0	0	0	0	0	0	0	0	666	1067	1594	2129	242	746	127
Centroacinar	Non-immune	0	0	1	1	2	0	0	1	0	0	3	0	0	0	0	2	0	1	0	1	0	0	0	0	0	0	0	0	0	0	0	0	0	0	0	0	0	0	0	0	0	158	101	98	46	36	139	116
Endocrine	Non-immune	0	14	3	4	7	7	11	10	5	1	17	7	4	40	0	6	2	56	17	3	0	0	0	0	0	0	0	0	0	0	0	0	0	0	0	0	0	0	0	0	0	50	14	20	76	108	39	15
Endothelial cell	Non-immune	0	76	19	60	11	13	102	22	4	3	15	4	2	139	2	10	2	102	58	42	0	0	0	0	0	0	0	0	0	0	0	0	0	0	0	0	0	0	0	0	0	2161	825	1769	1248	188	832	432
Epithelial	Non-immune	259	876	641	187	282	760	117	495	188	28	561	52	11	2259	16	492	763	281	20	57	0	0	0	0	0	0	0	0	0	0	0	0	0	0	0	0	0	0	0	0	0	3124	1273	1988	1211	1000	3819	2429
Fibroblast	Non-immune	1	81	22	83	89	23	409	374	9	12	42	15	0	48	4	117	31	24	4	23	0	0	0	0	0	0	0	0	0	0	0	0	0	0	0	0	0	0	0	0	0	453	21	78	233	30	40	9
Stellate cell	Non-immune	4	13	3	41	6	7	585	51	2	4	5	12	1	22	1	4	3	432	15	5	0	0	0	0	0	0	0	0	0	0	0	0	0	0	0	0	0	0	0	0	0	575	45	102	322	157	86	58
apapCAF	CAF	0	38	1	14	12	8	103	51	0	5	15	7	0	12	2	52	8	0	0	0	0	0	0	0	0	0	0	0	0	0	0	0	0	0	0	0	0	0	0	0	0	22	0	0	3	0	2	0
iCAF	CAF	0	6	9	30	32	2	116	156	2	0	0	2	0	1	1	6	8	9	0	14	0	0	0	0	0	0	0	0	0	0	0	0	0	0	0	0	0	0	0	0	0	253	12	49	148	20	31	7
meCAF	CAF	0	2	3	13	11	0	23	52	4	1	0	0	0	1	1	6	1	7	0	9	0	0	0	0	0	0	0	0	0	0	0	0	0	0	0	0	0	0	0	0	0	36	1	14	23	2	1	0
myCAF	CAF	0	3	3	8	11	1	31	25	0	1	0	0	0	1	0	5	2	0	0	0	0	0	0	0	0	0	0	0	0	0	0	0	0	0	0	0	0	0	0	0	0	17	1	0	9	1	0	0
stalCAF	CAF	1	32	6	18	23	12	136	90	3	5	27	6	0	33	0	48	12	8	4	0	0	0	0	0	0	0	0	0	0	0	0	0	0	0	0	0	0	0	0	0	0	125	7	15	50	7	6	2
B cell plasma cell	B cells	14	10	14	5	6	12	717	248	6	17	2	5	8	8	2	24	4	17	17	6	4	4	15	1	1	6	9	2	1	16	0	5	1	1	18	4	4	36	1	10	7	27	3	11	15	37	12	3
B cell plasmablast	B cells	0	0	0	0	1	0	0	1	0	0	0	0	0	0	0	0	0	0	0	0	0	0	0	0	0	0	0	1	0	0	0	0	0	0	1	0	0	1	0	0	0	0	0	0	0	0	0	0
B cell activated pre-memory	B cells	4	0	18	5	0	45	2	13	10	7	0	2	0	2	7	1	0	6	0	0	14	13	21	1	5	11	6	2	3	1	0	1	20	8	2	2	6	3	6	28	0	0	0	0	0	0	0	0
B cell DZ GC	B cells	0	0	1	0	0	1	0	1	0	0	0	0	0	0	0	0	0	0	0	0	0	0	0	0	0	0	0	0	0	0	0	0	0	0	0	0	0	0	0	0	0	0	0	0	0	0	0	0
B cell GZMB+ memory	B cells	0	0	5	0	0	10	2	0	0	0	0	1	1	1	0	0	0	3	2	0	3	1	4	2	2	3	3	0	3	1	0	0	4	1	1	7	2	5	2	4	0	2	0	2	0	0	0	0
B cell LZ GC	B cells	0	0	9	0	0	12	2	7	0	0	0	1	0	0	0	0	0	0	0	0	1	2	0	1	3	4	6	0	1	1	0	0	3	3	2	0	2	1	2	7	0	0	0	0	0	0	0	0
B cell memory	B cells	3	1	34	4	4	108	44	32	8	4	0	14	2	8	2	6	1	28	3	0	12	24	37	13	6	24	23	1	7	1	0	7	32	7	10	4	40	7	12	53	4	0	0	2	0	0	0	0
B cell memory activated	B cells	1	0	36	2	0	89	26	41	1	17	0	3	1	0	0	2	2	6	0	0	5	19	16	7	11	21	20	1	8	3	1	7	19	8	2	9	10	2	5	25	1	4	0	0	0	2	1	0
B cell MZ	B cells	2	1	5	1	1	10	0	3	1	0	0	0	0	0	0	1	0	0	0	0	0	8	6	6	2	0	5	0	1	0	0	1	2	2	0	2	8	0	0	7	3	0	0	0	0	0	0	0
B cell naive	B cells	2	1	34	1	2	99	8	18	4	4	0	1	0	2	6	1	0	6	0	0	20	19	35	6	8	15	17	7	3	0	1	1	18	10	1	4	19	10	13	44	2	0	0	0	0	0	0	0
Myeloid DC CD207+ LC-like DC	Myeloid	0	0	2	2	1	3	20	2	0	0	1	1	0	1	2	0	0	0	1	0	0	0	0	0	1	0	1	0	0	0	0	0	0	0	0	0	0	0	0	0	0	2	0	0	0	1	0	0
Myeloid DC cDC CD1C+	Myeloid	7	1	7	10	0	1	2	8	0	0	3	5	2	0	32	0	2	0	27	0	3	20	24	21	2	12	17	6	2	14	7	16	37	4	21	1	5	4	8	7	5	9	0	2	7	3	0	0
Myeloid DC CLEC9A+ DC	Myeloid	0	0	1	0	0	1	11	34	1	0	6	2	2	0	2	0	1	2	3	0	0	0	0	0	0	0	0	2	1	2	1	1	1	2	2	1	0	2	0	0	0	7	0	1	3	2	0	0
Myeloid DC DC2A CD1A+	Myeloid	0	0	0	0	1	2	20	18	1	0	0	0	2	2	2	1	0	2	1	1	0	1	0	0	1	0	1	0	0	1	0	1	0	0	2	0	0	0	0	0	0	0	0	0	0	1	0	0
Myeloid DC DC2B CCL17+	Myeloid	0	0	4	7	3	1	20	18	0	0	1	0	3	3	0	4	1	5	2	0	0	0	0	0	1	0	0	0	0	1	0	1	2	1	0	0	0	0	0	0	0	4	1	1	2	3	0	0
Myeloid DC DC2B CXCL2/3+	Myeloid	1	4	4	8	3	2	18	48	2	2	3	2	5	4	2	10	0	9	13	0	0	0	1	0	2	0	2	1	1	1	0	1	1	0	4	0	0	0	0	0	0	3	0	1	3	4	0	0
Myeloid DC moDC	Myeloid	12	12	17	31	28	10	119	61	89	35	43	38	48	70	13	67	3	36	66	9	9	40	101	84	13	49	34	85	47	94	18	46	23	13	86	0	8	9	13	33	9	40	14	19	72	18	0	2
Myeloid DC moDC HLAhi	Myeloid	0	0	3	2	5	0	5	1	9	1	4	2	0	0	0	8	0	0	3	0	5	45	116	75	14	67	50	15	13	13	29	54	43	22	7	0	6	27	39	4	12	0	0	1	2	0	0	0
Myeloid DC mregDC	Myeloid	0	1	0	1	0	0	1	2	0	1	0	0	0	2	0	3	0	0	0	0	0	0	0	0	1	0	1	0	0	0	0	0	0	0	3	0	0	0	0	0	0	0	0	0	0	1	0	0
Myeloid DC pDC	Myeloid	1	0	8	7	2	6	0	7	2	8	0	7	3	4	4	5	2	3	10	0	0	10	7	5	4	5	10	0	0	13	2	6	11	8	1	0	4	0	5	0	1	2	0	2	2	2	0	0
Myeloid granulocyte	Myeloid	24	12	10	26	16	4	56	40	24	86	4	37	21	36	15	77	3	160	35	4	3	6	14	16	9	9	3	17	16	25	6	14	16	1	16	1	1	5	3	8	2	7	2	4	21	4	0	0
Myeloid Mast	Myeloid	0	0	3	2	0	4	383	76	2	2	0	0	1	7	0	1	5	45	0	0	0	0	0	2	0	0	0	10	4	2	0	0	1	0	0	0	1	0	0	0	0	0	0	0	0	0	0	0
Myeloid Mast activated	Myeloid	0	2	9	10	1	29	609	218	14	6	0	4	37	58	1	5	5	119	14	0	2	2	7	16	4	4	0	37	26	25	2	7	4	2	5	2	3	3	3	1	2	1	1	1	2	3	0	0
Myeloid megakaryocyte	Myeloid	0	0	0	0	0	0	0	0	0	0	0	0	0	0	0	0	0	0	0	0	0	1	3	10	2	5	0	2	1	0	0	0	3	3	2	1	1	1	2	2	0	0	0	0	0	0	0	0
Myeloid momac CES1	Myeloid	7	6	0	4	26	3	71	17	10	3	20	13	39	35	0	59	4	16	23	0	0	1	1	14	0	0	0	15	0	11	0	20	0	0	44	0	1	0	0	12	0	2	3	5	7	2	0	0
Myeloid momac FCN1	Myeloid	20	11	3	22	16	3	141	46	18	29	31	15	53	40	4	34	1	72	73	11	3	1	15	5	5	5	12	11	6	18	1	12	9	0	30	4	4	15	2	13	1	17	5	8	14	2	0	1
Myeloid momac FCN1 cycling	Myeloid	0	0	1	0	1	1	7	3	0	0	1	0	0	0	0	6	1	20	1	0	0	1	0	0	0	1	0	0	0	0	0	0	0	0	5	0	1	0	0	1	0	3	0	3	2	3	0	0
Myeloid momac FOLR2	Myeloid	1	3	2	5	6	6	355	123	5	10	6	2	5	11	2	51	3	145	22	0	2	0	3	1	4	1	4	9	2	9	1	1	1	1	68	0	0	0	1	5	0	25	2	8	48	7	2	1
Myeloid momac FOLR2 cycling	Myeloid	24	2	0	5	0	1	72	12	18	23	2	9	2	22	0	17	1	25	3	0	0	4	8	4	3	6	2	27	13	17	1	0	1	0	16	0	0	7	2	2	0	15	4	12	36	1	0	0
Myeloid momac PLIN2	Myeloid	60	120	6	16	91	20	252	78	28	39	26	14	291	518	2	109	1	93	164	2	1	4	31	43	9	15	11	32	1	21	0	53	7	1	87	1	1	5	0	15	4	18	4	7	15	2	0	0
Myeloid momac RETN	Myeloid	0	1	0	3	8	0	24	0	1	0	3	1	13	3	0	36	2	1	8	0	0	0	0	1	0	0	0	3	0	1	0	2	0	0	20	0	0	0	0	2	0	1	0	0	1	1	0	0
Myeloid momac TREM2	Myeloid	49	51	20	47	81	17	519	184	42	11	26	24	92	309	0	174	11	227	91	8	1	14	21	38	9	13	23	46	6	28	1	32	4	2	130	1	1	4	1	26	0	41	22	17	51	5	0	0
Myeloid momac TREM2 cycling	Myeloid	0	0	0	0	4	0	16	4	2	0	4	2	2	5	0	4	0	6	1	0	0	0	0	0	0	1	0	4	0	0	0	2	0	0	3	0	0	0	0	1	0	4	0	0	4	0	0	0
Myeloid monocyte CD14	Myeloid	31	7	45	80	64	10	2	2	1341	50	8	171	5	6	6	63	0	31	48	0	117	375	474	1207	710	491	276	2037	1268	1890	119	203	189	110	529	6	34	111	177	55	270	0	0	2	5	0	0	0
Myeloid monocyte CD14 FOLR3lo	Myeloid	34	13	48	54	30	7	1	6	1031	73	31	143	13	6	15	73	0	31	85	12	80	214	253	823	546	288	123	1316	950	1217	51	80	65	32	367	1	41	50	82	31	204	3	1	5	13	1	0	0
Myeloid monocyte CD14CD16	Myeloid	0	3	6	12	4	2	0	0	35	0	1	6	4	7	1	28	0	1	44	0	5	14	89	30	18	28	25	24	14	26	5	27	21	10	17	2	22	40	13	15	4	3	0	1	1	1	0	0
Myeloid monocyte CD16	Myeloid	3	1	11	12	6	7	0	0	6	0	1	9	2	13	3	28	0	0	29	0	13	10	92	12	72	50	55	15	1	11	14	25	35	38	18	14	80	106	45	40	11	0	0	1	0	2	0	0
Myeloid monocyte conv	Myeloid	29	21	22	21	20	11	10	8	23	29	19	23	25	37	14	63	0	26	33	17	0	5	8	4	2	4	2	1	4	2	2	4	1	1	2	0	1	3	0	0	0	2	1	2	6	0	0	0
Myeloid monocyte nonconv	Myeloid	2	2	5	1	3	2	11	2	3	0	2	1	1	6	1	16	0	4	7	1	0	1	0	0	0	1	1	0	0	1	0	0	0	0	0	0	0	1	0	1	0	1	0	0	0	0	0	0
NK cell iNKTs	T cells	0	0	0	0	0	0	0	0	0	0	0	0	0	0	0	0	0	0	0	0	0	1	3	0	0	0	1	0	0	1	1	0	1	1	0	0	1	3	0	3	0	0	0	0	0	0	0	0
NK cell NK active	T cells	0	3	10	11	30	2	9	12	17	0	3	8	3	13	7	11	0	8	12	0	46	17	24	183	89	40	63	15	19	17	19	17	93	21	8	368	209	61	66	159	15	6	0	6	5	10	0	0
NK cell NK CD56bright	T cells	31	1	5	10	3	22	6	5	5	1	0	2	2	12	1	5	0	4	4	0	32	8	5	28	28	13	14	11	5	4	4	8	11	7	5	41	46	13	27	77	11	5	0	1	0	2	0	0
NK cell NK like NK cell	T cells	3	4	20	10	9	6	19	23	21	6	0	2	4	15	2	16	1	16	4	0	14	8	24	72	55	6	122	10	21	4	1	5	15	14	8	244	92	50	18	185	6	9	0	6	1	2	1	0
NK cell NK mature	T cells	0	4	20	26	33	6	5	3	35	2	0	11	9	19	8	30	0	29	18	1	54	23	30	135	112	44	60	22	28	14	21	32	104	38	21	212	220	66	90	244	28	7	0	2	1	2	0	0
NK cell NK terminal	T cells	2	7	8	17	11	4	12	12	10	0	0	7	6	13	3	18	0	12	8	1	33	15	24	63	60	32	36	10	25	8	12	21	52	17	8	133	98	32	37	92	13	1	0	4	0	2	1	1
NK cell NK transitional	T cells	41	7	7	9	3	21	42	34	16	8	0	4	11	14	1	18	3	41	9	1	21	10	25	23	43	19	35	11	9	3	3	17	14	11	11	48	60	18	20	85	10	6	0	2	5	0	5	1
T cell CD4 CM	T cells	10	4	64	40	4	39	67	59	56	11	0	11	17	48	34	23	1	25	1	0	84	101	50	43	79	97	106	35	37	18	25	54	122	54	47	86	320	180	75	349	23	2	2	1	5	0	0	0
T cell CD4 CM Activated	T cells	0	1	5	1	1	5	7	1	12	1	2	5	0	6	3	4	0	3	0	0	8	15	3	8	33	4	15	10	18	22	5	5	27	11	17	13	12	19	32	61	12	1	1	1	1	2	4	5
T cell CD4 EM	T cells	5	2	28	23	5	21	78	35	11	19	3	10	7	29	15	16	0	58	5	0	43	64	31	13	52	39	48	10	8	20	20	30	90	36	45	50	73	104	50	140	16	16	6	3	9	8	22	11
T cell CD4 Exhausted	T cells	1	2	9	15	1	4	29	9	7	20	1	5	5	18	0	2	6	23	36	0	5	7	1	0	4	4	5	0	2	4	0	2	4	4	6	16	10	16	5	14	1	10	15	6	35	7	15	9
T cell CD4 Naive	T cells	28	12	144	39	13	71	41	46	31	9	2	88	20	50	109	103	0	22	1	0	279	228	115	82	191	207	549	39	130	84	119	78	552	85	153	119	947	820	263	1240	55	4	3	1	9	0	2	1
T cell CD4 Senescent	T cells	0	5	1	4	6	2	18	23	23	3	0	0	1	1	0	2	0	2	11	2	2	9	40	7	33	1	208	13	32	0	0	0	0	3	1	185	76	58	62	49	29	2	0	0	4	0	0	0
T cell CD4 Tfh	T cells	9	0	27	17	4	14	62	61	9	29	0	4	2	16	9	12	5	14	4	0	28	26	16	7	11	30	29	11	14	3	5	19	35	18	10	29	34	33	23	69	7	9	0	1	7	1	3	0
T cell CD4 Tfh Activated	T cells	3	1	14	4	6	10	30	47	7	6	0	3	7	13	10	11	1	16	4	0	24	19	13	6	23	15	36	6	15	6	9	17	23	13	11	24	95	33	14	55	11	5	0	0	7	0	2	0
T cell CD4 Th1	T cells	0	5	1	4	1	10	11	21	2	3	0	0	4	3	3	1	0	8	13	0	7	5	12	24	23	5	183	6	25	0	1	1	10	6	3	145	39	33	56	54	15	4	0	0	2	0	0	0
T cell CD4 Th17	T cells	7	3	59	33	6	9	105	36	34	24	0	9	10	27	38	38	1	38	6	0	109	164	60	33	86	81	105	45	67	4	8	64	148	69	34	82	249	104	73	265	29	2	0	0	6	0	0	0
T cell CD4 Th17 Activated	T cells	5	2	19	21	15	10	125	42	16	24	0	6	8	28	11	20	3	14	7	1	42	52	9	17	66	16	40	11	21	2	1	16	38	10	16	24	31	35	35	76	8	8	1	0	7	0	0	0
T cell CD4 Th2	T cells	16	5	55	27	6	19	100	71	34	30	0	6	12	43	22	25	3	29	3	0	67	108	53	27	70	81	102	37	43	9	16	45	139	61	16	81	238	92	90	268	17	1	0	0	5	0	1	0
T cell CD4 Treg	T cells	4	2	25	6	4	25	152	78	8	45	1	12	7	13	10	23	1	6	1	1	48	31	27	11	31	34	67	24	23	3	8	26	47	15	17	37	91	68	38	123	19	2	1	1	1	0	0	0
T cell CD4 Treg Activated	T cells	5	2	15	3	4	14	229	73	3	27	1	8	6	12	3	13	5	17	6	2	28	12	19	5	10	8	33	6	13	7	2	16	27	10	9	17	54	21	13	64	4	2	0	0	4	0	0	0
T cell CD8 CM Activated	T cells	0	4	10	9	2	3	18	10	18	4	5	5	3	14	5	6	1	32	1	0	23	8	9	23	25	18	46	15	41	18	5	22	29	17	12	59	65	33	17	39	10	4	2	3	8	1	1	0
T cell CD8 EM	T cells	19	19	95	63	17	89	323	294	42	102	0	9	17	80	18	59	4	186	85	10	60	54	61	28	80	30	185	28	55	7	4	25	65	49	52	400	89	93	63	273	18	41	2	6	45	6	4	0
T cell CD8 EM Activated	T cells	10	3	23	8	2	22	81	99	13	35	0	2	3	18	6	24	1	76	20	0	8	4	17	4	24	3	21	6	13	4	3	3	5	4	7	42	18	13	7	35	4	15	0	3	7	1	0	0
T cell CD8 EMRA	T cells	0	8	23	25	10	18	48	99	30	15	0	6	5	16	11	25	0	49	37	1	50	30	58	35	90	19	210	30	42	1	1	12	46	22	26	437	194	54	57	163	23	16	1	1	20	0	0	0
T cell CD8 Exhausted	T cells	69	14	52	39	9	71	136	104	57	45	2	19	24	48	9	63	3	139	88	15	16	20	32	44	77	16	24	23	18	18	4	10	28	8	27	66	14	44	24	95	14	22	21	30	22	16	46	29
T cell CD8 Naive	T cells	12	0	42	3	2	16	7	10	40	3	0	3	5	12	33	21	0	24	0	0	96	45	23	15	42	35	59	66	15	8	7	20	140	12	32	35	65	174	171	141	31	1	0	0	3	0	0	0
T cell CD8 Senescent	T cells	0	16	6	21	11	12	54	87	69	10	0	1	3	8	3	9	0	34	13	2	20	22	35	16	72	6	204	38	49	0	1	1	9	11	11	217	80	81	75	151	27	9	0	2	10	1	0	0
T cell gdT	T cells	75	3	10	6	4	46	17	29	14	2	0	8	3	31	3	22	3	24	3	0	7	1	4	2	6	1	7	2	3	0	0	0	4	3	6	15	4	6	2	14	2	2	0	1	2	0	0	0
T cell MAIT	T cells	10	4	66	14	6	17	63	18	12	21	1	2	6	22	16	12	2	17	5	0	62	14	4	5	64	20	23	10	17	0	0	12	36	9	5	34	29	22	28	51	3	19	1	3	23	1	2	1
B cells	broad immune	26	13	156	18	14	386	801	364	30	49	2	27	12	21	17	35	7	66	22	6	59	90	134	37	38	84	89	14	27	23	2	22	99	40	37	32	91	65	41	178	17	33	3	15	15	39	13	3
Myeloid cells	broad immune	305	273	237	388	420	153	2745	1018	2707	408	246	531	671	1205	121	942	46	1079	807	65	244	769	1268	2411	1432	1055	653	3715	2376	3443	260	608	475	251	1485	35	215	393	396	274	525	210	60	103	317	69	2	4
T cells	broad immune	288	117	793	425	139	547	1801	1352	548	488	18	222	175	556	371	534	40	856	350	34	1116	1039	692	455	1192	770	2305	471	701	238	244	478	1624	530	563	2213	2827	2136	1273	3789	378	197	56	63	242	44	102	56
NK cells	broad immune	77	26	70	83	89	61	93	89	104	17	3	34	35	86	22	98	4	110	55	3	200	82	135	504	387	154	331	79	107	51	61	100	290	109	61	1046	726	243	258	845	83	34	0	21	12	18	7	2
Acinar	broad all	1	51	7	95	21	15	12	29	19	5	5	3	27	82	1	7	3	269	637	520	0	0	0	0	0	0	0	0	0	0	0	0	0	0	0	0	0	0	0	0	0	666	1067	1594	2129	242	746	127
Centroacinar	broad all	0	0	1	1	2	0	0	1	0	0	3	0	0	0	0	2	0	1	0	1	0	0	0	0	0	0	0	0	0	0	0	0	0	0	0	0	0	0	0	0	0	158	101	98	46	36	139	116
Endocrine	broad all	0	14	3	4	7	7	11	10	5	1	17	7	4	40	0	6	2	56	17	3	0	0	0	0	0	0	0	0	0	0	0	0	0	0	0	0	0	0	0	0	0	50	14	20	76	108	39	15
Endothelial cell	broad all	0	76	19	60	11	13	102	22	4	3	15	4	2	139	2	10	2	102	58	42	0	0	0	0	0	0	0	0	0	0	0	0	0	0	0	0	0	0	0	0	0	2161	825	1769	1248	188	832	432
Epithelial	broad all	259	876	641	187	282	760	117	495	188	28	561	52	11	2259	16	492	763	281	20	57	0	0	0	0	0	0	0	0	0	0	0	0	0	0	0	0	0	0	0	0	0	3124	1273	1988	1211	1000	3819	2429
Fibroblast	broad all	1	81	22	83	89	23	409	374	9	12	42	15	0	48	4	117	31	24	4	23	0	0	0	0	0	0	0	0	0	0	0	0	0	0	0	0	0	0	0	0	0	453	21	78	233	30	40	9
Stellate cell	broad all	4	13	3	41	6	7	585	51	2	4	5	12	1	22	1	4	3	432	15	5	0	0	0	0	0	0	0	0	0	0	0	0	0	0	0	0	0	0	0	0	0	575	45	102	322	157	86	58
B cells	broad all	26	13	156	18	14	386	801	364	30	49	2	27	12	21	17	35	7	66	22	6	59	90	134	37	38	84	89	14	27	23	2	22	99	40	37	32	91	65	41	178	17	33	3	15	15	39	13	3
Myeloid cells	broad all	305	273	237	388	420	153	2745	1018	2707	408	246	531	671	1205	121	942	46	1079	807	65	244	769	1268	2411	1432	1055	653	3715	2376	3443	260	608	475	251	1485	35	215	393	396	274	525	210	60	103	317	69	2	4
T cells	broad all	288	117	793	425	139	547	1801	1352	548	488	18	222	175	556	371	534	40	856	350	34	1116	1039	692	455	1192	770	2305	471	701	238	244	478	1624	530	563	2213	2827	2136	1273	3789	378	197	56	63	242	44	102	56
NK cells	broad all	77	26	70	83	89	61	93	89	104	17	3	34	35	86	22	98	4	110	55	3	200	82	135	504	387	154	331	79	107	51	61	100	290	109	61	1046	726	243	258	845	83	34	0	21	12	18	7	2
[truncated: 52 more columns]

## Sheet: Figure 2-3
Figures 2-3, S2-3	Repertoire metrics
Repertoire measurement	Cell group	PDAC1_biopsy	PDAC1_blood	PDAC10_biopsy	PDAC10_blood	PDAC11_biopsy	PDAC11_blood	PDAC12_biopsy	PDAC12_blood	PDAC2_biopsy	PDAC2_blood	PDAC3_biopsy	PDAC3_blood	PDAC4_biopsy	PDAC4_blood	PDAC5_biopsy	PDAC5_blood	PDAC6_biopsy	PDAC6_blood	PDAC7_biopsy	PDAC7_blood	PDAC8_biopsy	PDAC8_blood	PDAC9_biopsy	PDAC9_blood
BCR nduplicate clones intra	B cell GC	NA	NA	11.14	20	0	0	0	0	NA	0	0.44	0	21.18	0	0.52	NA	1.88	NA	0.74	NA	NA	NA	0.28	1.32
BCR nduplicate clones intra	B cell memory	0	0	3.26	20	0	0.06	0.16	0	NA	0.18	0	0.02	11.74	0	0.02	1.08	0.1	0.24	0.04	0	0.16	0.14	0.08	0.04
BCR nduplicate clones intra	B cell MZ	0	0	0	2.6	NA	1.1	5.12	0.34	NA	2.64	0	0	NA	0.08	0.22	20	0.74	0	0	0	NA	0	5.46	17.5
BCR nduplicate clones intra	B cell naive	0	0	0.32	0	0	0	0.02	0	NA	0.08	0	0	0	0.06	0	NA	0.08	0	0.02	0.02	NA	0	0	0
BCR nduplicate clones intra	PB PC	0	1.96	1.5	5.36	3.46	1.48	0.64	0.94	0	5.88	0.22	0	26.06	NA	0.52	2.88	1.06	14.46	6.02	0	2.92	20	0.26	0
BCR nduplicate clones intra	non naive	0	0	2.84	20	0.06	0.02	0.18	0	0	0.04	0	0	17.12	0	0.02	7.66	0.1	0.32	0.02	0	0.18	0.12	0.04	0.24
BCR nduplicate clones intra	all	0	0.06	2.96	20.02	0.06	0.04	0.16	0.04	0	0.06	0	0	16.76	0	0.02	7.5	0.08	0.18	0.04	0	0.18	0.06	0.12	0.38
BCR nduplicate clones inter	B cell GC	25.2101	13.4783	29.737	12.6955	0.311203	20.6452	34.2294	15.9375	NA	15.7464	36.036	22.4299	11.6017	17.7273	20.9945	3.18118	14.6724	18.3114	9.95851	25.3968	8.63198	9.81644	24.8884	6.64653
BCR nduplicate clones inter	B cell memory	22.6891	19.7826	36.4268	58.896	2.17842	20.6452	17.5627	40.3125	NA	38.8548	15.3153	35.514	14.5722	25	47.7901	26.4704	59.2593	14.2857	15.5602	22.7513	13.2563	47.7255	43.5268	31.8563
BCR nduplicate clones inter	B cell MZ	20.1681	9.78261	2.2984	1.84957	8.40249	6.45161	8.78136	22.5	NA	17.7914	6.30631	8.41121	20.1233	21.8182	4.97238	54.879	6.98006	0.0712504	8.50622	10.0529	22.0809	2.31445	3.23661	44.2766
BCR nduplicate clones inter	B cell naive	7.56303	21.087	16.3178	7.04727	54.5643	17.4194	17.9809	7.8125	NA	9.67962	19.8198	18.6916	40.2076	20	9.66851	2.55974	5.62678	26.9327	31.1203	21.6931	38.1118	15.5626	11.0491	3.18899
BCR nduplicate clones inter	PB PC	24.3697	35.8696	15.22	19.5116	34.5436	34.8387	21.4456	13.4375	NA	17.9277	22.5225	14.9533	13.4951	15.4545	16.5746	12.9097	13.4615	40.399	34.8548	20.1058	17.9191	24.581	17.2991	14.0316
BCR gini	B cell GC	NA	NA	0.256531	0.0884	NA	NA	NA	NA	NA	NA	0.0117441	NA	NA	NA	0.0215479	NA	0.0509757	NA	0.025381	NA	NA	NA	0.0105238	0.0458161
BCR gini	B cell memory	0	0.000928571	0.0957471	0.372774	0	0.000557143	0.00389469	0.000990476	NA	0.00399011	6.19048e-05	0.00012381	0.254122	6.19048e-05	0.000866667	0.0360747	0.0054315	0.00598132	0.000495238	0.000928571	0.00241429	0.0050033	0.00290952	0.00307033
BCR gini	B cell MZ	NA	NA	NA	0.0673719	NA	0.0403993	0.123077	0.00672564	NA	0.0859826	0	NA	NA	0.00326996	0.00741758	NA	0.0244161	0	0	NA	NA	NA	0.130545	0.391825
BCR gini	B cell naive	0	0	0.0126324	0	0	0	0.00148571	0	NA	0.00284762	0.000185714	0	0	0.00160952	0.000371429	NA	0.000804762	0	0.0012381	0.000804762	NA	0	0	0.000928571
BCR gini	PB PC	0	NA	0.0522097	0.141711	0.095541	0.0479514	0.0206557	0.022719	NA	NA	0.00906026	NA	0.325209	NA	0.0149212	NA	0.0362436	0.310082	0.144226	NA	0.0749559	NA	0.00699524	NA
BCR gini	all	8.18182e-05	0.0009	0.0569822	0.382618	0.0018	0.000490909	0.0028596	0.000572727	0	0.00294545	0.000163636	0	0.239832	0.000327273	0.0009	0.157343	0.00171818	0.00561111	0.000818182	8.18182e-05	0.00539192	0.00235051	0.00146869	0.00928081
BCR renyi	B cell GC	NA	NA	2.17157	0	NA	NA	NA	NA	NA	NA	2.33837	NA	NA	NA	2.61563	NA	2.61563	NA	2.61563	NA	NA	NA	2.61563	2.48833
BCR renyi	B cell memory	2.70805	2.70805	2.52321	0.24493	2.70805	2.70805	2.70805	2.70805	NA	2.70805	2.70805	2.70805	2.07915	2.70805	2.70805	2.48833	2.70805	2.70805	2.70805	2.70805	2.70805	2.61563	2.70805	2.70805
BCR renyi	B cell MZ	NA	NA	NA	2.70805	NA	2.61563	2.48833	2.70805	NA	2.61563	2.70805	NA	NA	2.70805	2.70805	NA	2.70805	2.70805	2.70805	NA	NA	NA	2.48833	1.2973
BCR renyi	B cell naive	2.70805	2.70805	2.70805	2.70805	2.70805	2.70805	2.70805	2.70805	NA	2.70805	2.70805	2.70805	2.70805	2.70805	2.70805	NA	2.70805	2.70805	2.70805	2.70805	NA	2.70805	2.70805	2.70805
BCR renyi	PB PC	2.70805	NA	2.70805	2.48833	2.70805	2.48833	2.70805	2.70805	NA	NA	2.70805	NA	1.21056	NA	2.70805	NA	2.61563	1.79996	2.52321	NA	2.70805	NA	2.70805	NA
BCR renyi	all	2.3979	2.3979	2.09827	0.304636	2.3979	2.3979	2.3979	2.3979	2.3979	2.3979	2.3979	2.3979	2.01981	2.3979	2.3979	1.89379	2.3979	2.3979	2.3979	2.3979	2.3979	2.3979	2.3979	2.27187
BCR d5	B cell GC	NA	NA	49.2733	100	NA	NA	NA	NA	NA	NA	21.28	NA	NA	NA	22.3467	NA	25.6467	NA	22.7333	NA	NA	NA	21.1333	24.9467
BCR d5	B cell memory	20	20.1	30.4933	98.48	20	20.06	20.42	20.1067	NA	20.4333	20.0067	20.0133	50.4267	20.0067	20.0933	23.8933	20.5867	20.6467	20.0533	20.1	20.26	20.54	20.3133	20.3333
BCR d5	B cell MZ	NA	NA	NA	27.5	NA	24.4667	33.3333	20.7267	NA	29.94	20	NA	NA	20.3533	20.8	NA	22.6733	20	20	NA	NA	NA	34.2133	66.3267
BCR d5	B cell naive	20	20	21.3667	20	20	20	20.16	20	NA	20.3067	20.02	20	20	20.1733	20.04	NA	20.0867	20	20.1333	20.0867	NA	20	20	20.1
BCR d5	PB PC	20	NA	25.9133	36.3267	30.9267	25.3	22.2267	22.4467	NA	NA	20.9867	NA	85.3	NA	21.62	NA	24.0333	54.58	37.2867	NA	28.1133	NA	20.7533	NA
BCR d5	all	33.1085	37.2572	40.9156	52.6852	51.5134	50.6557	50.0453	49.5423	49.1335	48.8288	48.5491	48.3111	50.7123	50.3642	50.0636	50.8523	50.5631	50.3272	50.0881	49.8679	49.6946	49.5217	49.359	49.2443
TCR CD4 nduplicate clones intra	T cell CD4 CM	NA	NA	0.856	1.54	0	0.62	0.362	0.728	NA	0.972	0.462	1.114	0	0.9	0.348	0.784	0.466	0.588	0	NA	NA	0	NA	0.46
TCR CD4 nduplicate clones intra	T cell CD4 CM Activated	NA	NA	NA	NA	NA	NA	NA	NA	NA	NA	NA	NA	NA	NA	NA	NA	NA	NA	NA	NA	NA	NA	NA	NA
TCR CD4 nduplicate clones intra	T cell CD4 EM	NA	NA	NA	NA	NA	1.11	NA	NA	NA	NA	NA	NA	NA	2.242	NA	1.532	NA	NA	NA	NA	NA	NA	NA	NA
TCR CD4 nduplicate clones intra	T cell CD4 Exhausted	NA	NA	12.108	NA	9.928	NA	NA	NA	NA	NA	16.952	NA	NA	NA	NA	NA	NA	NA	NA	NA	NA	NA	NA	NA
TCR CD4 nduplicate clones intra	T cell CD4 Naive	NA	1.684	1.176	0.528	1.016	0.374	0.762	0.574	NA	1.156	0.592	0.534	0.56	0.466	0.744	0.568	0.27	0.622	0.72	0.8	NA	0.534	0.782	0.592
TCR CD4 nduplicate clones intra	T cell CD4 Senescent	NA	NA	NA	NA	NA	NA	NA	4.188	NA	19.118	NA	21.836	NA	13.208	NA	NA	NA	13.898	NA	NA	NA	NA	NA	17.324
TCR CD4 nduplicate clones intra	T cell CD4 Tfh	1.21	NA	1.108	1.728	0.712	0.446	0.796	1.554	NA	0	1.544	0.336	0.49	0.358	1.002	1.788	1.608	0.822	0.626	NA	3.586	NA	0.896	0
TCR CD4 nduplicate clones intra	T cell CD4 Tfh Activated	NA	NA	12.712	NA	3.744	0	1.778	NA	NA	NA	3.514	NA	NA	NA	5.334	NA	8.552	NA	1.014	NA	NA	NA	NA	NA
TCR CD4 nduplicate clones intra	T cell CD4 Th1	NA	NA	NA	NA	NA	NA	NA	3.444	NA	20.152	NA	16.354	NA	14.618	NA	NA	NA	15.288	NA	NA	NA	NA	NA	19.366
TCR CD4 nduplicate clones intra	T cell CD4 Th17	NA	NA	1.9	1.682	2.068	0.962	0	2.61	1.6	0.95	1.778	0.55	1.512	0.894	5.002	4.258	0.828	2.422	5.37	NA	1.26	2.696	0	1.308
TCR CD4 nduplicate clones intra	T cell CD4 Th17 Activated	NA	NA	9.88	NA	10.366	NA	14.03	NA	NA	NA	6.756	NA	12.836	NA	9.47	4	8	NA	NA	NA	NA	NA	NA	NA
TCR CD4 nduplicate clones intra	T cell CD4 Th2	NA	NA	1.288	0.598	0.656	0.676	0.5	0.842	1.14	1.428	0.686	0.682	0.774	0.512	1.984	3.146	0.736	0.506	0.588	NA	0.918	0.84	0.578	0.276
TCR CD4 nduplicate clones intra	T cell CD4 Treg	NA	NA	2.888	0.514	1.508	0.862	1.302	3.374	NA	0	0.632	1.434	2.13	0.75	1.008	0.3	1.034	0	0.98	NA	4.68	0	0.948	3.362
TCR CD4 nduplicate clones intra	T cell CD4 Treg Activated	NA	NA	5.81	1.632	4.034	1.76	7.714	NA	9.28	NA	3.178	NA	7.668	0	5.698	NA	3.14	NA	4.83	NA	6.152	NA	NA	NA
TCR CD4 nduplicate clones intra	non naive	2.782	4.91	2.158	1.362	1.452	0.45	1.324	2.524	2.094	4.322	1.196	1.602	1.406	1.308	1.622	2.314	0.78	1.956	1.556	0.732	1.92	0.656	0.774	5.592
TCR CD4 nduplicate clones intra	all	2.776	4.972	2.178	1.45	1.422	0.414	1.412	2.482	2.046	4.338	1.18	1.588	1.394	1.332	1.662	2.298	0.718	2.004	1.516	0.696	1.898	0.634	0.778	5.77
TCR CD8 nduplicate clones intra	T cell CD8 EM	14.048	13.324	12.35	9.56	10.912	6.314	11.192	10.29	8.748	12.878	10.27	13.882	10.042	11.91	14.182	5.87	10.804	11.91	5.03	NA	9.842	7.72	10.456	12.748
TCR CD8 nduplicate clones intra	T cell CD8 EM Activated	13.332	NA	11.614	NA	8.546	4	12.33	NA	10.048	12.414	12.224	11.67	9.028	NA	15.62	NA	13.004	NA	7.74	NA	8.702	NA	11.234	NA
TCR CD8 nduplicate clones intra	T cell CD8 EMRA	NA	14.158	13.236	12.546	13.342	11.858	10.762	12.234	NA	13.868	10.896	17.74	NA	16.02	13.168	7.812	13.22	17.422	8.28	NA	NA	14.412	NA	18.764
TCR CD8 nduplicate clones intra	T cell CD8 Exhausted	NA	NA	8.932	NA	15.852	NA	19.042	NA	NA	NA	13.916	NA	11.008	NA	17.716	NA	NA	NA	NA	NA	NA	NA	NA	NA
TCR CD8 nduplicate clones intra	T cell CD8 Naive	NA	NA	NA	NA	NA	0.63	NA	1.026	NA	4.152	2.838	0	NA	0.654	NA	0.46	NA	NA	NA	NA	NA	1.804	NA	1.288
TCR CD8 nduplicate clones intra	T cell CD8 Senescent	NA	NA	9.7	NA	NA	NA	NA	11.612	NA	15.104	15.374	15.394	NA	16.682	NA	NA	NA	13.582	NA	NA	NA	NA	15.498	14.334
TCR CD8 nduplicate clones intra	T cell gdT	NA	NA	NA	NA	NA	NA	NA	NA	NA	NA	NA	NA	NA	NA	NA	NA	NA	NA	NA	NA	NA	NA	NA	NA
TCR CD8 nduplicate clones intra	T cell MAIT	NA	NA	9.724	NA	10.182	9.486	NA	NA	NA	NA	9.7	NA	NA	NA	10.424	NA	NA	NA	NA	NA	NA	NA	NA	NA
TCR CD8 nduplicate clones intra	non naive	13.488	13.856	12.494	11.694	9.416	4.652	11.114	9.764	10.19	12.642	10.338	14.558	9.978	12.808	13.762	4.552	11.398	15.34	6.404	NA	9.352	11.642	10.374	16.282
TCR CD8 nduplicate clones intra	all	13.656	14.028	12.636	11.554	9.278	4.662	11.1	9.806	10.074	12.616	10.246	14.674	9.908	12.752	13.91	4.526	11.52	15.124	6.324	NA	9.398	11.662	10.374	15.968
TCR CD4 nduplicate clones inter	T cell CD4 CM	2.6007	0	1.02082	3.0993	0.872483	5.38462	2.49816	0.558854	6.18938	0.941982	1.15652	1.47625	1.69622	1.92582	2.17662	1.67688	6.75355	1.66886	1.14596	7.03448	1.75867	2.75482	3.70861	0.53756
TCR CD4 nduplicate clones inter	T cell CD4 CM Activated	0	0	0	0	0	0.25641	0	0.454069	0	0	0	0.192555	0	0.0713267	0	0.322477	0	0.351339	0.120627	0	0	0.137741	0	0.34459
TCR CD4 nduplicate clones inter	T cell CD4 EM	3.71075	0.626548	2.08248	0.822264	0.469799	2.82051	1.10213	0.0698568	0.692841	1.19889	0.539707	0.12837	0.462606	0.499287	0.870647	1.99936	0.7109	0.17567	0.361882	0	0.341964	1.10193	0.794702	0.53756
TCR CD4 nduplicate clones inter	T cell CD4 Exhausted	10.8468	0	28.2156	0	13.2215	0	7.86187	0	3.4642	0	20.1234	0	1.23362	0	5.97015	0.709449	1.06635	0	11.2183	0	2.24719	0	1.98675	0.19297
TCR CD4 nduplicate clones inter	T cell CD4 Naive	1.36378	12.4435	3.87913	17.3308	1.87919	68.7179	11.2417	6.06008	1.38568	3.46821	4.39476	13.7356	2.08173	21.612	3.79353	7.73944	13.5071	9.3105	6.33293	47.1724	1.27015	48.7603	11.9205	3.33563
TCR CD4 nduplicate clones inter	T cell CD4 Senescent	0	37.7532	0.081666	6.83112	0	0.769231	0	55.2917	0	47.5915	0	34.4031	0.154202	38.3738	0.621891	0.096743	0	37.242	0.542823	3.72414	1.46556	5.50964	6.09272	51.0682
TCR CD4 nduplicate clones inter	T cell CD4 Tfh	9.92705	0.772257	5.83912	1.51803	6.30872	2.82051	7.34754	0.279427	6.83603	0.363948	20.8944	1.41207	6.55359	0.570613	14.1791	1.90261	27.3697	1.93237	5.00603	0	6.74157	3.44353	30.596	0.0964852
TCR CD4 nduplicate clones inter	T cell CD4 Tfh Activated	0	0	16.7007	0.0632511	4.56376	0.769231	2.05731	0.0349284	2.30947	0.0214087	19.1981	0.770218	1.69622	0.570613	6.59204	0.128991	11.6114	0.351339	2.47286	3.17241	1.90523	4.13223	2.11921	0.179187
TCR CD4 nduplicate clones inter	T cell CD4 Th1	3.42531	45.3009	0.449163	56.7362	0.872483	0.512821	0.440852	34.2822	3.37182	40.7836	0	37.4198	0	29.6006	0.870647	1.80587	0.118483	33.7286	1.7491	15.4483	0.97704	6.61157	0.397351	41.5438
TCR CD4 nduplicate clones inter	T cell CD4 Th17	11.386	0	8.45243	4.61733	5.63758	7.94872	3.82072	0.977995	14.2725	1.77692	3.23824	3.78691	6.63069	1.78317	9.82587	36.7623	3.43602	3.95257	25.6936	11.7241	8.35369	11.0193	7.01987	0.992419
TCR CD4 nduplicate clones inter	T cell CD4 Th17 Activated	16.1751	0	11.4741	0	13.2886	1.02564	34.9008	0.261963	11.1778	0.599443	8.40401	0.256739	5.70547	1.0699	38.2463	21.4124	2.48815	4.787	3.49819	0	9.57499	0.137741	4.50331	0.068918
TCR CD4 nduplicate clones inter	T cell CD4 Th2	36.8221	0	6.85994	3.47881	5.2349	4.10256	6.46583	0.925603	12.1478	2.11946	8.55821	3.59435	10.2544	2.71041	11.3806	23.96	11.019	4.34783	8.08203	4.13793	10.1612	9.22865	16.9536	0.730531
TCR CD4 nduplicate clones inter	T cell CD4 Treg	1.33206	2.3022	6.90078	3.0993	16.2416	4.35897	5.3637	0.593783	7.43649	0.706487	6.24518	2.18228	15.4202	1.0699	2.11443	0.96743	10.1896	1.53711	5.3076	7.58621	19.7851	5.78512	5.82781	0.275672
TCR CD4 nduplicate clones inter	T cell CD4 Treg Activated	2.4104	0.801399	8.0441	2.40354	31.4094	0.512821	16.8993	0.20957	30.7159	0.428174	7.24749	0.641849	48.111	0.142653	3.35821	0.515963	11.7299	0.614844	28.468	0	35.4177	1.37741	8.07947	0.0964852
TCR CD8 nduplicate clones inter	T cell CD8 CM Activated	0	2.16715	0.0883605	0	0	0.128972	0	0.229525	1.45208	0.33071	0	0.0106078	0	0.0679102	0	0	0	0	0	NA	0	0	0	0.483199
TCR CD8 nduplicate clones inter	T cell CD8 EM	71.2769	20.9201	42.646	11.7879	38.4853	24.0474	77.5377	15.447	48.9432	26.2288	51.1288	10.3356	59.7176	21.9667	51.1157	46.5818	64.1442	15.3533	31.5081	NA	36.0267	22.8185	63.1362	12.4488
TCR CD8 nduplicate clones inter	T cell CD8 EM Activated	13.9967	0.868056	15.5434	0.8575	14.7296	7.80865	11.1877	0.925749	16.6183	3.21017	35.2734	1.93416	17.723	1.68417	33.8956	14.0264	19.0061	1.09777	13.1292	NA	23.209	0.761048	28.5964	1.37583
TCR CD8 nduplicate clones inter	T cell CD8 EMRA	4.68569	53.5291	2.74319	77.8485	6.32192	22.5232	6.63963	60.6557	9.23685	45.6609	2.13005	58.633	4.06557	54.9393	4.17898	21.1221	13.0558	64.4172	36.2441	NA	12.6362	52.4907	3.03115	56.0547
TCR CD8 nduplicate clones inter	T cell CD8 Exhausted	6.45226	0	30.4884	0	8.11997	0.0820729	2.34067	0	19.2239	0.319307	5.63264	0	11.3446	0.244477	3.90657	1.46157	2.33083	0.0342082	1.13006	NA	5.71146	0	0.623031	0.398362
TCR CD8 nduplicate clones inter	T cell CD8 Naive	0	1.06861	0.37754	0.0699249	0.0143843	1.36007	0.0405562	0.41697	0.47596	0.125442	0.255006	0.0530391	0.300252	0.371242	0.0463687	2.00377	0.092412	0.264336	0.297925	NA	0.11555	0.389172	0	0.228689
TCR CD8 nduplicate clones inter	T cell CD8 Senescent	3.206	21.3422	5.20122	9.14912	2.34465	1.12557	1.58749	22.0764	3.00097	24.1248	2.22006	28.4891	1.59864	20.7171	0.817249	0.18859	1.00113	18.6808	14.2696	NA	1.22153	21.6596	3.06615	27.8116
TCR CD8 nduplicate clones inter	T cell gdT	0	0	0	0	0	0	0	0	0	0	0	0	0	0	0	0	0	0	0	NA	0	0	0	0
TCR CD8 nduplicate clones inter	T cell MAIT	0.382505	0.104765	2.91188	0.28706	29.9842	42.9241	0.66628	0.248652	1.04873	0	3.36008	0.544535	5.25034	0.00905469	6.03953	14.6157	0.369648	0.152382	3.421	NA	21.0796	1.881	1.54708	1.19878

## Sheet: Figure 2.1
Figure 2 and S2	% APCs per population
Dataset	Cell group	Total % of cells as APCs	PDAC1-biopsy	PDAC1-blood	PDAC10-biopsy	PDAC10-blood	PDAC11-biopsy	PDAC11-blood	PDAC12-biopsy	PDAC12-blood	PDAC2-biopsy	PDAC2-blood	PDAC3-biopsy	PDAC3-blood	PDAC4-biopsy	PDAC4-blood	PDAC5-biopsy	PDAC5-blood	PDAC6-biopsy	PDAC6-blood	PDAC7-biopsy	PDAC7-blood	PDAC8-biopsy	PDAC8-blood	PDAC9-biopsy	PDAC9-blood
PancrImmune	B cell antigen-experienced	67.8689	56.405	19.4737	56.3515	92.8431	11.5244	48.0944	46.8278	74.3644	0.372671	50.805	61.4133	38.3957	10.6408	42.7822	62.6341	3.56872	73.3937	18.0142	35.4096	47.6303	1.82903	30.0725	64.9849	66.5871
PancrImmune	B cell ASC	17.1964	0	0.175439	0.095511	0	0.218818	0.544465	1.61128	0	0	0.536673	0.773333	0.534759	4.05644	0.0874891	2.34146	0.22779	0.823723	0	0.170648	0.236967	0.0397614	0	0.828313	0.477327
PancrImmune	B cell naive	93.8523	14.6694	5.08772	6.68577	4.46487	5.76222	18.3303	12.5881	17.161	0	18.9624	35.3333	20.3209	1.41093	14.4357	23.2683	0.15186	22.9819	6.09929	8.95904	31.9905	0.0397614	16.3043	18.5994	29.4749
PancrImmune	DC DC1	100	0	0	0.286533	0	1.16703	1.27042	0	0	0	0.178891	0	0.427807	0.881834	0.174978	0.0487805	1.13895	0.164745	0.70922	0.170648	1.18483	0.238569	1.08696	0.301205	0
PancrImmune	DC DC2	98.3073	3.92562	5.61404	7.06781	0.656599	15.7549	11.6152	5.03525	0.847458	11.5528	4.29338	0.48	5.45455	12.9336	6.3867	3.60976	9.71906	0.906096	6.38298	12.372	4.2654	2.7833	11.9565	2.78614	0.119332
PancrImmune	DC moDC	80.092	2.06612	0.350877	2.29226	0.393959	23.2677	3.62976	7.95569	0.635593	4.96894	1.78891	0.0266667	2.13904	2.17519	2.62467	0.487805	16.1731	0.576606	28.227	4.18089	2.36967	4.29423	5.07246	0.60241	0
PancrImmune	DC mregDC	95.1389	0	0	0.668577	0	1.75055	0	4.1289	0	0.993789	0	0	0	1.29336	0	0.195122	0	0	0	2.13311	0	0.119284	0	0.225904	0
PancrImmune	DC pDC	67.4342	0	2.45614	0	0.0656599	0.656455	1.45191	0.100705	0.211864	0.124224	1.78891	0.16	1.49733	1.76367	1.48731	0.439024	2.88535	0.164745	2.12766	0.170648	0.947867	0	2.17391	1.12952	0.238663
PancrImmune	ILC	1.05229	0.206612	0	0.095511	0	0.218818	0	0.100705	0	0.124224	0	0.106667	0	0.705467	0	0.243902	0	0	0	0.255973	0	0.0397614	0	0	0
PancrImmune	Mast	0.1001	0	0	0	0	0	0	0	0	0	0	0.0266667	0	0.117578	0	0	0	0	0	0	0	0	0	0	0
PancrImmune	Megakaryocyte	0	0	0	0	0	0	0	0	0	0	0	0	0	0	0	0	0	0	0	0	0	0	0	0	0
PancrImmune	MoMac	75.6975	16.9421	0	21.7765	0	36.0321	0	16.2135	0	76.1491	0	0.133333	0	54.9089	0	4.39024	0	0.494234	0	33.1911	0	88.1113	0	9.56325	0
PancrImmune	Monocyte	14.3845	1.03306	63.5088	1.43266	0.722259	0	14.5191	2.31621	5.72034	0	20.2147	0.4	30.8021	0.646678	31.1461	0.195122	65.3759	0	37.4468	0.0853242	10.9005	0.0795229	32.6087	0.0753012	2.98329
PancrImmune	Myeloid granulocyte	17.8954	1.03306	0	1.43266	0	3.06346	0	1.71198	0	4.34783	0	0	0	5.05585	0	1.02439	0	0.0823723	0	1.62116	0	0.795229	0	0.451807	0
PancrImmune	NK-like cell	0.0769165	0	0.175439	0	0.0656599	0	0	0	0	0	0.178891	0.133333	0	0.0587889	0	0	0	0	0	0	0	0	0	0	0
PancrImmune	T cell CD4	0.206737	0.413223	0.526316	0.477555	0.328299	0.218818	0	0.302115	0	0.745342	0.536673	0.4	0.106952	1.70488	0.0874891	0.439024	0.379651	0	0.141844	0.938567	0.236967	0.83499	0.362319	0	0.119332
PancrImmune	T cell CD8	0.452598	3.30579	2.63158	1.33715	0.459619	0.364697	0.362976	1.10775	1.05932	0.621118	0.715564	0.56	0.320856	1.64609	0.787402	0.682927	0.379651	0.411862	0.851064	0.341297	0.236967	0.795229	0.362319	0.451807	0
PancrImmune	T cell gdT	0.154799	0	0	0	0	0	0	0	0	0	0	0.0266667	0	0	0	0	0	0	0	0	0	0	0	0	0
PancrImmune	T cell MAIT	0.257069	0	0	0	0	0	0.181488	0	0	0	0	0.0266667	0	0	0	0	0	0	0	0	0	0	0	0	0
Dataset	Cell group	Total % of cells as APCs	PDAC_N1	PDAC_N10	PDAC_N11	PDAC_N2	PDAC_N3	PDAC_N4	PDAC_N5	PDAC_N6	PDAC_N7	PDAC_N8	PDAC_N9	PDAC_T1	PDAC_T10	PDAC_T11	PDAC_T12	PDAC_T13	PDAC_T14	PDAC_T15	PDAC_T16	PDAC_T17	PDAC_T18	PDAC_T19	PDAC_T2	PDAC_T20	PDAC_T21	PDAC_T22	PDAC_T23	PDAC_T24	PDAC_T3	PDAC_T4	PDAC_T5	PDAC_T6	PDAC_T7	PDAC_T8	PDAC_T9
Pang et al	Acinar	0.344234	0	0	0.519481	0	0	0	0	0	0	0	0	0	0	0	0	0.268097	0	0	0	0.147059	0	0	0.352609	0	0	1.15774	0.388098	0.194175	0	0	0	0	0	0	0.766871
Pang et al	B cell Ag.-exp.	82.1326	0	0	0	0	0	0	0	0	0	0.746269	0	12.9496	34.2412	2.12766	27.3512	2.41287	3.18471	29.477	3.96158	9.70588	27.2727	5.07197	54.866	11.0169	18.1004	30.3907	6.8564	6.21359	9.18367	22.5	1.74825	4.96454	6.41026	35.5731	0.153374
Pang et al	B cell ASC	14.5146	0.182149	0	0	0.455927	0	0	0	0	3.22581	0.373134	0	0.719424	0.77821	0.886525	8.25336	0	1.27389	5.86371	1.56062	0.588235	0.956938	1.43934	3.03244	0	1.25448	2.89436	2.45796	0.38835	0.510204	2.25	0.699301	0.945626	0.854701	2.37154	0.460123
Pang et al	B cell naive	96.2025	0	0	0	0	0	0	0	0	0	0	0	0	3.89105	0.177305	1.43954	0.536193	0.636943	3.64501	0.480192	2.05882	2.87081	0.685401	12.835	4.23729	2.50896	6.07815	0.776197	0.194175	1.27551	3.5	0.34965	0.472813	1.28205	7.50988	0
Pang et al	Centroacinar	0.162946	0	0	0	0	0	0	0	0	0	0	0	0.719424	0	0	1.15163	0	0	0	0	0	0	0	0	0	0.179211	0	0.129366	0	0.255102	0	0	0.472813	0	0	0.306748
Pang et al	DC DC1	98.3871	1.27505	0	0.25974	0.455927	1.3986	0	0	0.436681	0	1.1194	0	1.43885	0	0.177305	0.191939	0	0	0.158479	0.360144	1.02941	0.478469	0.13708	0.282087	0	0.179211	0.578871	1.16429	0.582524	0	0.25	0.34965	0	0	0.790514	0
Pang et al	DC DC2	99.7124	3.27869	0.502513	1.03896	1.82371	8.39161	0	0	0.436681	8.06452	6.71642	0.502513	18.705	3.50195	10.8156	3.35893	8.57909	3.82166	6.81458	10.8043	11.6176	7.17703	8.15627	5.85331	10.1695	5.01792	4.77569	9.70246	7.57282	16.8367	7.75	5.59441	8.03783	6.83761	0.790514	2.76074
Pang et al	DC moDC	84.2946	7.10383	7.03518	4.93506	10.7903	11.8881	0	6.06061	1.31004	12.9032	12.6866	7.03518	9.35252	10.8949	17.5532	9.50096	18.4987	8.9172	9.50872	15.7263	15.4412	9.56938	17.5463	4.86601	8.47458	10.0358	11.7221	15.1358	17.8641	17.0918	11.5	19.2308	16.3121	14.9573	12.253	8.74233
Pang et al	DC mregDC	95.6522	0	0	0	0	0.699301	0	0	0	0	0.373134	0	0.719424	0.77821	0.531915	0.0959693	0	0	0.475436	1.20048	1.17647	0	0.479781	0.211566	0	0	1.01302	0.646831	0.582524	0.765306	1	0	0.236407	0.42735	0.395257	0.153374
Pang et al	DC pDC	94	0.364299	0	0.519481	0.303951	1.3986	0	0	0	1.6129	0.373134	0	1.43885	0.77821	0.35461	0.383877	0	0.636943	0.316957	0.240096	0.294118	0	0	0.352609	0	0.179211	0.144718	0.129366	0.970874	0.765306	0.5	0.34965	0.236407	0	0	0
Pang et al	Endocrine	0.478469	0	0	0	0	0	0	0	0	0	0	0	0	0	0	0	0	0	0.316957	0	0	0	0.13708	0	0	0	0	0	0	0	0	0	0	0	0	0.306748
Pang et al	Endothelial cell	11.754	67.031	71.8593	76.3636	55.3191	53.8462	98.6395	90.9091	93.4498	51.6129	35.4478	71.8593	17.9856	7.00389	0.177305	2.01536	4.02145	31.8471	4.91284	3.2413	2.05882	7.17703	8.29335	2.2567	28.8136	0.358423	0.144718	0.646831	20	0.510204	1.25	4.8951	4.96454	24.7863	0	0.766871
Pang et al	Epithelial	1.48596	0.182149	1.00503	0	0.303951	0.699301	0	0	0	0	0	1.00503	0	3.11284	0.531915	10.2687	2.14477	0	3.96197	3.60144	9.85294	0.478469	2.60452	2.46827	4.23729	0.179211	3.90738	0.905563	0.970874	0.255102	0.5	0.34965	2.60047	1.28205	1.97628	49.0798
Pang et al	Fibroblast	0.163399	0	0	0	0	0	0	0	0	0	0	0	0	0.389105	0.70922	0	0.268097	0	0.158479	0.120048	0	0	0	0	0	0	0	0.517464	0	0	0	0	0	0	0	0.766871
Pang et al	Mast	32.5342	0	0.502513	0.25974	0	0	0	0	0	0	0.373134	0.502513	0.719424	1.16732	0	0	0	10.1911	0	1.68067	1.02941	1.91388	0.13708	0	0	0.179211	0.868307	0.129366	0	3.82653	4.75	0	0	0	0.790514	0
Pang et al	MoMac	59.4821	18.9435	17.5879	13.2468	24.1641	14.6853	1.36054	3.0303	3.49345	14.5161	36.9403	17.5879	25.1799	29.572	56.5603	25.144	53.0831	38.2166	26.7829	45.018	36.3235	29.1866	44.2769	7.96897	25.4237	55.914	31.259	45.4075	33.2039	42.8571	37.25	60.8392	53.6643	29.9145	32.8063	34.3558
Pang et al	Monocyte	48.6425	0.910747	1.00503	2.5974	3.49544	2.7972	0	0	0.873362	4.83871	3.35821	1.00503	7.91367	1.55642	1.59574	4.22265	7.23861	0.636943	1.10935	2.88115	3.67647	2.39234	3.70117	3.03244	2.54237	1.25448	1.88133	2.84605	4.27184	1.53061	2.5	1.04895	2.83688	5.55556	1.18577	0.306748
Pang et al	Myeloid granulocyte	28.5433	0.728597	0.502513	0.25974	2.73556	2.7972	0	0	0	3.22581	0.746269	0.502513	1.43885	0.389105	1.77305	1.91939	2.68097	0.636943	1.10935	3.36134	4.41176	1.91388	2.12474	0.423131	1.69492	3.04659	1.01302	2.71669	3.68932	2.29592	0.75	0.699301	2.83688	3.4188	1.18577	0.613497
Pang et al	NK-like cell	1.35571	0	0	0	0	0	0	0	0	0	0	0	0	0.389105	0.35461	0.479846	0	0	0	0	0	0	0.20562	0.141044	0	0.537634	0.144718	0.388098	0	0	0	0.34965	0	0	0	0
Pang et al	Stellate cell	0.832555	0	0	0	0.151976	0	0	0	0	0	0.373134	0	0.719424	0.77821	1.41844	0.0959693	0	0	1.58479	3.48139	0.294118	1.43541	1.64496	0.282087	0	0	0	0.517464	0.194175	0.510204	0.25	0	0.236407	0.854701	0	0.153374
Pang et al	T cell CD4	1.65011	0	0	0	0	0	0	0	0	0	0	0	0	0.77821	1.41844	0.575816	0	0	2.37718	0.480192	0	2.87081	0.3427	0.352609	0	0	1.30246	2.97542	0.38835	0.765306	2	0.34965	0.70922	0.42735	0.395257	0.153374
Pang et al	T cell CD8	3.51729	0	0	0	0	1.3986	0	0	0	0	0.373134	0	0	0	2.83688	3.35893	0.268097	0	1.42631	1.80072	0.294118	4.30622	2.94722	0.423131	3.38983	0.716846	0.723589	5.30401	2.71845	0.765306	1.5	3.14685	0.472813	2.99145	1.58103	0.153374
Pang et al	T cell gdT	1.76322	0	0	0	0	0	0	0	0	0	0	0	0	0	0	0.191939	0	0	0	0	0	0	0.0685401	0	0	0.358423	0	0.129366	0	0	0	0	0	0	0.395257	0
Pang et al	T cell MAIT	0.189394	0	0	0	0	0	0	0	0	0	0	0	0	0	0	0	0	0	0	0	0	0	0	0	0	0	0	0.129366	0	0	0	0	0	0	0	0

## Sheet: Figure 4.1
Figure 4, S4	Normalised clonal overlap between blood and tumour
	Sample	Clonal type	B cell plasma cell	B cell plasmablast	B cell activated pre-memory	B cell DZ GC	B cell GZMB+ memory	B cell LZ GC	B cell memory	B cell memory activated	B cell MZ	B cell naive	T cell CD8 CM Activated	T cell CD8 EM	T cell CD8 EM Activated	T cell CD8 EMRA	T cell CD8 Exhausted	T cell CD8 Memory	T cell CD8 Naive	T cell CD8 Senescent	T cell MAIT	T cell CD4 CM	T cell CD4 CM Activated	T cell CD4 EM	T cell CD4 Exhausted	T cell CD4 Memory	T cell CD4 Naive	T cell CD4 Senescent	T cell CD4 Tfh	T cell CD4 Tfh Activated	T cell CD4 Th	T cell CD4 Th1	T cell CD4 Th17	T cell CD4 Th17 Activated	T cell CD4 Th2	T cell CD4 Treg	T cell CD4 Treg Activated
	PDAC1-biopsy	shared clones between blood and tumour	4.5045	0	10.8108	0	3.6036	0.900901	18.018	16.2162	0.900901	45.045	0	44.4444	30	14.4444	1.11111	0	7.77778	2.22222	6.25	0	6.25	0	6.25	0	18.75	0	12.5	25	0	18.75	0	6.25
	PDAC10-biopsy	shared clones between blood and tumour	2.69608	0	8.57843	0.490196	6.37255	2.20588	40.4412	24.0196	0.245098	14.951	0.56899	55.3343	15.505	7.39687	0.711238	1.13798	15.2205	4.12518	4.80769	0	2.88462	9.13462	12.9808	1.44231	9.61538	5.76923	1.44231	17.3077	5.28846	15.8654	6.73077	6.73077
	PDAC11-biopsy	shared clones between blood and tumour	2.8169	0.704225	5.6338	1.40845	0	4.92958	21.831	14.7887	1.40845	46.4789	0	59.3333	26.8889	5.77778	2.22222	0.222222	1.11111	4.44444	1.9347	0	1.33011	5.56227	5.92503	0	11.0036	3.62757	0.967352	7.37606	6.28779	14.0266	18.7424	23.2164
	PDAC12-biopsy	shared clones between blood and tumour	2.51256	0.251256	5.27638	0.753769	4.27136	1.50754	33.4171	24.1206	0.753769	27.1357	0.0760456	73.4601	15.8175	7.98479	0.0760456	0.228137	2.05323	0.304183	5.34591	0.314465	2.20126	1.25786	20.7547	0.314465	14.4654	3.45912	0	6.28931	6.60377	15.0943	13.8365	10.0629
	PDAC2-biopsy	shared clones between blood and tumour	NA	NA	NA	NA	NA	NA	NA	NA	NA	NA	0.909091	62.2727	17.7273	11.3636	0.454545	0.454545	6.81818	0	2.40964	1.20482	0	3.61446	6.0241	3.61446	7.22892	3.61446	6.0241	15.6627	6.0241	26.506	7.22892	10.8434
	PDAC3-biopsy	shared clones between blood and tumour	1.52262	0.134348	2.64219	2.55262	2.82132	3.71697	20.5105	12.5392	0.850873	52.7094	0	55.2364	30.3411	3.41113	0.598444	0.718133	7.30102	2.39378	3.83481	0	0.589971	4.27729	8.11209	0.147493	25.0737	10.767	0	6.34218	2.50737	14.7493	12.3894	11.2094
	PDAC4-biopsy	shared clones between blood and tumour	9.09091	0	2.27273	0	2.27273	0	34.0909	2.27273	0	50	0.320513	58.3333	25.9615	6.41026	0.320513	0.320513	8.01282	0.320513	5.51181	0	1.5748	1.1811	7.08661	1.1811	15.748	2.3622	0.393701	11.811	3.54331	18.1102	12.2047	19.2913
	PDAC5-biopsy	shared clones between blood and tumour	1.36054	0	3.40136	0.680272	1.36054	2.72109	16.3265	12.9252	0.680272	60.5442	0.282087	53.5966	35.6841	6.91114	1.26939	0.564175	1.12835	0.564175	7.28477	0	1.3245	2.64901	11.2583	0	27.1523	5.07726	0.220751	10.3753	2.42826	16.5563	8.60927	7.06402
	PDAC6-biopsy	shared clones between blood and tumour	1.20773	0	2.657	1.69082	2.41546	3.38164	18.599	30.6763	3.38164	35.9903	0	66.0377	19.9161	11.1111	0.419287	0.209644	1.67715	0.628931	5.49451	0	1.64835	0.549451	10.4396	0	18.1319	7.14286	0	9.89011	6.04396	17.033	9.89011	13.7363
	PDAC7-biopsy	shared clones between blood and tumour	1.22324	0.30581	5.19878	0.30581	1.22324	2.75229	27.2171	15.2905	0.917431	45.5657	0	62.9032	29.0323	4.83871	0	1.6129	1.6129	0	4.65116	0	0	2.32558	20.9302	0	13.9535	0	0	11.6279	2.32558	20.9302	4.65116	18.6047
	PDAC8-biopsy	shared clones between blood and tumour	0	0	0	0	14.2857	14.2857	14.2857	42.8571	0	14.2857	0	44.2478	25.6637	22.1239	0	0	6.19469	1.76991	1.75439	0	1.75439	3.50877	7.01754	3.50877	7.01754	1.75439	3.50877	8.77193	5.26316	14.0351	22.807	19.2982
	PDAC9-biopsy	shared clones between blood and tumour	1.04384	0.417537	6.68058	0.626305	2.50522	2.08768	15.2401	22.1294	1.87891	47.3904	0	43.1655	36.4508	7.43405	0.239808	0	12.47	0.239808	3.88889	0	0	0	6.11111	10.5556	23.3333	1.66667	1.11111	9.44444	5.55556	26.1111	9.44444	2.77778
	PDAC1-biopsy	private to either blood or tumour	5.05415	0	5.41516	0	0	1.44404	36.8231	39.7112	2.52708	9.02527	0	71.5458	17.6471	5.60876	3.28317	0.410397	1.36799	0.136799	5.55556	0	1.85185	1.5873	10.8466	1.0582	27.5132	2.38095	1.5873	9.25926	2.38095	16.4021	8.73016	10.8466
	PDAC10-biopsy	private to either blood or tumour	7.14286	0.117096	3.39578	0.117096	1.87354	0.819672	32.5527	49.0632	1.28806	3.62998	0.0520291	50.1561	17.9501	2.75754	24.974	1.04058	0.676379	2.39334	4.34243	0.186104	2.23325	6.32754	12.2208	0.124069	14.206	4.15633	0.310174	14.8263	4.96278	16.7494	8.80893	10.5459
	PDAC11-biopsy	private to either blood or tumour	21.1538	1.44231	0.480769	0	0	2.88462	25.4808	40.3846	0.480769	7.69231	0.275862	40	20.9655	3.44828	19.0345	1.24138	2.34483	12.6897	2.33766	0.207792	0.935065	3.58442	5.03896	0.103896	14.3896	4.88312	0.311688	7.79221	5.09091	12.5714	20.0519	22.7013
	PDAC12-biopsy	private to either blood or tumour	3.14033	0.0981354	1.6683	0	3.82728	0	37.0952	49.3621	1.17763	3.63101	0.0575374	69.5052	14.8446	4.7756	5.81128	2.24396	1.3809	1.3809	5.65858	0.0951022	1.52164	0.998573	26.2958	0	18.9253	3.09082	0.0951022	5.80124	3.13837	15.1213	8.32145	10.9368
	PDAC2-biopsy	private to either blood or tumour	83.3333	0	0	0	0	0	8.33333	8.33333	0	0	1.52905	50.4587	19.8777	9.17431	13.1498	0.917431	2.75229	2.14067	6.23377	0.519481	2.85714	1.03896	7.27273	0.519481	11.9481	2.33766	1.2987	12.7273	2.85714	22.3377	11.6883	16.3636
	PDAC3-biopsy	private to either blood or tumour	2.75779	0.29976	0.839329	5.45564	1.07914	7.85372	32.0743	39.3285	0.479616	9.83213	0.0310559	52.4534	29.1925	1.8323	13.0745	1.73913	0.434783	1.24224	3.80544	0	1.14449	4.69242	8.3834	0	25.1216	11.8741	0.0858369	6.69528	2.66094	15.2504	10.9013	9.38484
	PDAC4-biopsy	private to either blood or tumour	11.8299	48.244	0.924214	0.184843	1.66359	1.66359	27.1719	7.20887	0.739372	0.369686	0.133869	62.249	21.5529	3.07898	8.166	1.47256	0.535475	2.81124	4.2077	0	0.895255	1.34288	7.69919	0	18.4423	3.13339	0.179051	8.0573	4.2077	17.9051	14.6822	19.248
	PDAC5-biopsy	private to either blood or tumour	2.78607	0.199005	2.33831	1.09453	1.74129	1.54229	29.9005	37.6119	2.78607	20	0	56.5574	24.0437	3.62022	6.07923	3.4153	1.02459	5.25956	6.08658	0	0.900129	1.80026	13.2447	0.471496	33.6477	6.68667	0.428633	4.92928	4.45778	14.1877	7.67252	5.4865
	PDAC6-biopsy	private to either blood or tumour	2.09699	0	1.57274	0.982962	3.66972	1.96592	29.0301	46.9856	3.73526	9.96068	0	54.1893	25.0272	13.6017	4.46137	1.41458	0.652884	0.652884	7.16209	0	1.40011	0.269251	20.0862	0	24.1249	3.93107	0.0538503	6.94669	2.31556	14.3242	11.2009	8.18525
	PDAC7-biopsy	private to either blood or tumour	6.58537	0.243902	1.09756	0.121951	1.21951	1.70732	35.4878	48.6585	1.82927	3.04878	0.120627	55.971	22.0748	13.3896	1.44753	1.20627	3.49819	2.29192	3.10707	0.286807	1.19503	2.10325	13.3843	0.334608	18.6424	4.1109	0.525813	11.3767	2.48566	16.9694	11.3289	14.1491
	PDAC8-biopsy	private to either blood or tumour	26.4706	0	3.92157	0	0.980392	0.980392	31.3725	34.3137	1.96078	0	0	47.4359	27.8388	4.94505	9.34066	0.732601	2.74725	6.95971	3.59712	0	0.719424	2.15827	4.89209	0.28777	8.20144	1.72662	1.29496	12.8058	6.18705	23.741	13.0935	21.295
	PDAC9-biopsy	private to either blood or tumour	3.23625	0	2.02265	0.0809061	1.21359	1.86084	36.7314	50.5663	1.61812	2.6699	0	63.664	28.7449	2.53036	1.61943	1.31579	0.303644	1.82186	4.45205	0.114155	1.59817	1.0274	12.8995	0	32.1918	3.08219	0.342466	9.24658	3.3105	17.9224	8.56164	5.25114

## Sheet: Figure 4.2
Figure 4, S4	Overlap between blood and tumour
Populations	PDAC1	PDAC10	PDAC11	PDAC12	PDAC2	PDAC3	PDAC4	PDAC5	PDAC6	PDAC7	PDAC8	PDAC9
B cell plasma cell - B cell plasma cell	0	0	0	0	0	0	0	0	0	0	0	0
B cell plasma cell - B cell plasmablast	0	0	0	0	0	0	0	0	0	0	0	0
B cell plasma cell - B cell activated pre-memory	0	0	0	0	0	0	0	0	0	0	0	0
B cell plasma cell - B cell DZ GC	0	0	0	0	0	0	0	0	0	0	0	0
B cell plasma cell - B cell GZMB+ memory	0	0	0	0	0	0	0	0	0	0	0	0
B cell plasma cell - B cell LZ GC	0	0	0	0	0	0	0	0	0	0	0	0
B cell plasma cell - B cell memory	1.92308	0	0	0	0	4.54545	0	0	0	1.19048	0	0
B cell plasma cell - B cell memory activated	0	0	0	0	0	0.909091	0	0	0	0	0	0
B cell plasma cell - B cell MZ	0	0	0	0	0	0.909091	0	0	0	0	0	0
B cell plasma cell - B cell naive	0	0	0	0	0	4.54545	0	0	0	1.19048	0	0
B cell plasmablast - B cell plasma cell	0	0	0	0	0	0	0	0	0	0	0	0
B cell plasmablast - B cell plasmablast	0	0	0	0	0	0	0	0	0	0	0	0
B cell plasmablast - B cell activated pre-memory	0	0	0	0	0	0	0	0	0	0	0	0.436681
B cell plasmablast - B cell DZ GC	0	0	0	0	0	0	0	0	0	0	0	0
B cell plasmablast - B cell GZMB+ memory	0	0	0	0	0	0	0	0	0	0	0	0.436681
B cell plasmablast - B cell LZ GC	0	0	0	0	0	0	0	0	0	0	0	0
B cell plasmablast - B cell memory	0	0	0	0	0	0	0	0	0	0	0	0
B cell plasmablast - B cell memory activated	0	0	0	0	0	0	0	0	0	0	0	0.436681
B cell plasmablast - B cell MZ	0	0	0	0	0	0	0	0	0	0	0	0
B cell plasmablast - B cell naive	0	0	0	0	0	0.909091	0	0	0	0	0	0.436681
B cell activated pre-memory - B cell plasma cell	0	0	0	0	0	0	0	0	0	0	0	0
B cell activated pre-memory - B cell plasmablast	0	0	0	0	0	0	0	0	0	0	0	0
B cell activated pre-memory - B cell activated pre-memory	1.92308	0.25641	1.03093	0	0	0	0	0	0	1.19048	0	0.873362
B cell activated pre-memory - B cell DZ GC	0	0	0	0	0	0	0	0	0	0	0	0
B cell activated pre-memory - B cell GZMB+ memory	0	0.25641	0	0	0	0	0	0	0	0	0	0.436681
B cell activated pre-memory - B cell LZ GC	0	0.25641	0	0	0	0	0	0	0	0	0	0.436681
B cell activated pre-memory - B cell memory	0	0.25641	1.03093	2.06186	0	6.36364	0	0	0	2.38095	0	1.31004
B cell activated pre-memory - B cell memory activated	0	0.25641	0	0	0	2.72727	0	0	0	2.38095	0	0.873362
B cell activated pre-memory - B cell MZ	0	0.25641	0	0	0	0.909091	0	0	0	0	0	0.436681
B cell activated pre-memory - B cell naive	3.84615	0	1.03093	2.06186	0	5.45455	0	0	0	3.57143	0	1.74672
B cell DZ GC - B cell plasma cell	0	0	0	0	0	0	0	0	0	0	0	0
B cell DZ GC - B cell plasmablast	0	0	0	0	0	0	0	0	0	0	0	0
B cell DZ GC - B cell activated pre-memory	0	0	0	0	0	0	0	0	0	0	0	0.436681
B cell DZ GC - B cell DZ GC	0	0	0	0	0	0	0	0	0	0	0	0
B cell DZ GC - B cell GZMB+ memory	0	0	0	0	0	0	0	0	0	0	0	0
B cell DZ GC - B cell LZ GC	0	0	0	0	0	0	0	0	0	0	0	0
B cell DZ GC - B cell memory	0	0	0	0	0	3.63636	0	0	0	0	0	0.436681
B cell DZ GC - B cell memory activated	0	0	0	0	0	0.909091	0	0	0	0	0	0
B cell DZ GC - B cell MZ	0	0	0	0	0	0	0	0	0	0	0	0
B cell DZ GC - B cell naive	0	0	1.03093	0	0	6.36364	0	0	0	0	0	0.436681
B cell GZMB+ memory - B cell plasma cell	0	0	0	0	0	0	0	0	0	0	0	0
B cell GZMB+ memory - B cell plasmablast	0	0	0	0	0	0	0	0	0	0	0	0
B cell GZMB+ memory - B cell activated pre-memory	0	0.25641	0	2.06186	0	0	0	0	0	0	0	0
B cell GZMB+ memory - B cell DZ GC	0	0	0	0	0	0	0	0	0	0	0	0
B cell GZMB+ memory - B cell GZMB+ memory	0	0.25641	0	1.03093	0	0	0	0	0	0	0	0
B cell GZMB+ memory - B cell LZ GC	0	0.25641	0	0	0	0	0	0	0	0	0	0
B cell GZMB+ memory - B cell memory	1.92308	0.512821	0	1.03093	0	7.27273	0	0	0	0	0	0.436681
B cell GZMB+ memory - B cell memory activated	0	0.512821	0	0	0	0.909091	0	0	0	0	0	0
B cell GZMB+ memory - B cell MZ	0	0.512821	0	0	0	1.81818	0	0	0	0	0	0.436681
B cell GZMB+ memory - B cell naive	0	0.25641	0	2.06186	0	5.45455	0	0	0	0	0	0
B cell LZ GC - B cell plasma cell	0	0	0	0	0	0	0	0	0	0	0	0
B cell LZ GC - B cell plasmablast	0	0	0	0	0	0	0	0	0	0	0	0
B cell LZ GC - B cell activated pre-memory	0	0.25641	0	0	0	0	0	7.14286	0	0	0	0
B cell LZ GC - B cell DZ GC	0	0	0	0	0	0	0	0	0	0	0	0
B cell LZ GC - B cell GZMB+ memory	0	0.25641	0	0	0	0	0	0	0	0	0	0
B cell LZ GC - B cell LZ GC	0	0.25641	0	0	0	0	0	0	0	0	0	0
B cell LZ GC - B cell memory	0	0.25641	0	1.03093	0	5.45455	0	0	0	0	0	0
B cell LZ GC - B cell memory activated	0	0.25641	0	0	0	0.909091	0	0	0	0	0	0
B cell LZ GC - B cell MZ	0	0.25641	0	0	0	0.909091	0	0	0	0	0	0
B cell LZ GC - B cell naive	0	0	1.03093	1.03093	0	6.36364	0	0	2	0	0	0.436681
B cell memory - B cell plasma cell	0	0	0	0	0	0	0	0	0	0	0	0
B cell memory - B cell plasmablast	0	0	0	0	0	0	0	0	0	0	0	0
B cell memory - B cell activated pre-memory	0	0.512821	1.03093	0	0	0.909091	0	7.14286	0	0	0	0.436681
B cell memory - B cell DZ GC	0	0	0	0	0	0	0	0	0	0	0	0
B cell memory - B cell GZMB+ memory	0	0.25641	0	0	0	0	0	0	0	0	0	0
B cell memory - B cell LZ GC	1.92308	0.25641	0	1.03093	0	0	0	0	0	0	0	0.436681
B cell memory - B cell memory	7.69231	0.512821	3.09278	3.09278	0	20	1.48148	7.14286	4	7.14286	0	2.62009
B cell memory - B cell memory activated	0	0.512821	1.03093	1.03093	0	5.45455	0	0	4	2.38095	0	0.436681
B cell memory - B cell MZ	0	0.512821	0	0	0	1.81818	0.740741	0	0	0	0	0
B cell memory - B cell naive	1.92308	0.25641	2.06186	5.15464	0	17.2727	0	0	4	9.52381	0	2.62009
B cell memory activated - B cell plasma cell	0	0	0	0	0	0	0	0	0	0	0	0
B cell memory activated - B cell plasmablast	0	0	0	0	0	0	0	0	0	0	0	0
B cell memory activated - B cell activated pre-memory	1.92308	0.512821	1.03093	1.03093	0	0.909091	0	0	0	1.19048	0	1.74672
B cell memory activated - B cell DZ GC	0	0	0	0	0	0	0	0	0	0	0	0
B cell memory activated - B cell GZMB+ memory	0	0.25641	0	0	0	0	0	0	0	0	0	0.436681
B cell memory activated - B cell LZ GC	1.92308	0.25641	0	1.03093	0	0	0	0	0	0	0	0
B cell memory activated - B cell memory	3.84615	0.769231	5.15464	3.09278	0	12.7273	0	7.14286	6	4.7619	0	3.49345
B cell memory activated - B cell memory activated	0	1.02564	1.03093	2.06186	0	3.63636	0	0	0	3.57143	0	1.31004
B cell memory activated - B cell MZ	0	0.769231	0	3.09278	0	1.81818	0	0	0	0	0	0
B cell memory activated - B cell naive	0	1.28205	1.03093	4.12371	0	16.3636	0	0	2	9.52381	0	4.36681
B cell MZ - B cell plasma cell	0	0	0	0	0	0	0	0	0	0	0	0
B cell MZ - B cell plasmablast	0	0	0	0	0	0	0	0	0	0	0	0
B cell MZ - B cell activated pre-memory	0	0	0	0	0	0.909091	0	0	0	0	0	0
B cell MZ - B cell DZ GC	0	0	0	0	0	0	0	0	0	0	0	0
B cell MZ - B cell GZMB+ memory	0	0	0	0	0	0	0	0	0	0	0	0
B cell MZ - B cell LZ GC	0	0	0	0	0	0	0	0	0	0	0	0
B cell MZ - B cell memory	0	0	0	0	0	1.81818	0	0	2	0	0	0
B cell MZ - B cell memory activated	0	0	0	0	0	1.81818	0	0	0	0	0	0
B cell MZ - B cell MZ	0	0	0	0	0	0	0	0	0	0	0	0.436681
B cell MZ - B cell naive	0	0	0	0	0	1.81818	0	0	0	0	0	0
B cell naive - B cell plasma cell	0	0	0	0	0	0	0	0	0	0	0	0
B cell naive - B cell plasmablast	0	0	0	0	0	0	0	0	0	0	0	0.436681
B cell naive - B cell activated pre-memory	0	0.25641	3.09278	1.03093	0	0.909091	0	7.14286	0	1.19048	0	1.31004
B cell naive - B cell DZ GC	0	0	0	0	0	0	0	0	0	0	0	0
B cell naive - B cell GZMB+ memory	0	0	0	0	0	0	0	0	0	0	0	0.436681
B cell naive - B cell LZ GC	0	0	0	1.03093	0	0	0	0	0	0	0	0
B cell naive - B cell memory	5.76923	0	7.21649	6.18557	0	25.4545	0.740741	7.14286	4	13.0952	0	8.29694
B cell naive - B cell memory activated	0	0	1.03093	2.06186	0	6.36364	0	0	0	3.57143	0	1.31004
B cell naive - B cell MZ	0	0	0	2.06186	0	2.72727	0.740741	0	2	0	0	0
B cell naive - B cell naive	1.92308	0.25641	6.18557	5.15464	0	22.7273	0	0	10	16.6667	0	7.86026
T cell CD8 CM Activated - T cell CD8 CM Activated	0	0	0	0	0.182815	0	0	0	0	0	0	0
T cell CD8 CM Activated - T cell CD8 EM	0.730816	0	0	0.0327547	1.82815	0	0.0944287	0	0	0	0	0.498221
T cell CD8 CM Activated - T cell CD8 EM Activated	0.365408	0	0	0.0327547	0.365631	0	0.0944287	0	0	0	0	0.284698
T cell CD8 CM Activated - T cell CD8 EMRA	0.243605	0	0	0.0327547	0.914077	0	0	0	0	0	0	0.427046
T cell CD8 CM Activated - T cell CD8 Exhausted	0	0	0	0.0327547	0	0	0	0	0	0	0	0.0711744
T cell CD8 CM Activated - T cell CD8 Naive	0	0	0	0	0	0	0	0	0	0	0	0
T cell CD8 CM Activated - T cell CD8 Senescent	0.243605	0	0	0.0655093	0.914077	0	0	0	0	0	0	0.284698
T cell CD8 CM Activated - T cell MAIT	0	0	0	0	0	0	0	0	0	0	0	0
T cell CD8 EM - T cell CD8 CM Activated	0	0.114286	0	0.0327547	0.365631	0	0.0944287	0	0	0	0	0
T cell CD8 EM - T cell CD8 EM	0.852619	1.06667	3.65957	1.21192	11.1517	1.28808	3.77715	1.10446	2.22063	0.561167	1.82094	4.05694
T cell CD8 EM - T cell CD8 EM Activated	1.21803	0.647619	2.89362	0.917131	4.7532	1.02229	2.92729	0.782329	1.64756	0.224467	1.21396	2.7758
T cell CD8 EM - T cell CD8 EMRA	0.609013	0.457143	0.510638	0.818867	2.55941	0.511143	1.13314	0.276116	0.859599	0.112233	0.60698	1.20996
T cell CD8 EM - T cell CD8 Exhausted	0	0.152381	0.340426	0.0327547	0.182815	0.122674	0	0.0920387	0.0716332	0	0	0.0711744
T cell CD8 EM - T cell CD8 Naive	0	0.190476	0	0.0327547	0.182815	0.204457	0.0944287	0.0460193	0.0716332	0.112233	0	0
T cell CD8 EM - T cell CD8 Senescent	0.487211	0.342857	0.0851064	0.360301	1.82815	0.490697	0.944287	0.0460193	0.358166	0	0.30349	1.06762
T cell CD8 EM - T cell MAIT	0.121803	0.152381	0.255319	0	0	0.0613371	0	0.0920387	0.0716332	0	0	0.0711744
T cell CD8 EM Activated - T cell CD8 CM Activated	0	0	0	0	0.365631	0	0	0.0460193	0	0	0	0
T cell CD8 EM Activated - T cell CD8 EM	0.121803	0.266667	1.70213	0.229283	4.02194	0.654263	1.03872	0.230097	0.286533	0	0.151745	0.569395
T cell CD8 EM Activated - T cell CD8 EM Activated	0.243605	0.228571	0.93617	0.229283	1.82815	0.511143	0.944287	0.184077	0.286533	0	0.151745	0.284698
T cell CD8 EM Activated - T cell CD8 EMRA	0	0.0761905	0.0851064	0.163773	1.46252	0.224903	0.661001	0.0460193	0.2149	0	0	0.284698
T cell CD8 EM Activated - T cell CD8 Exhausted	0.121803	0	0.0851064	0.0327547	0.182815	0.102229	0.0944287	0.0460193	0.0716332	0	0	0
T cell CD8 EM Activated - T cell CD8 Naive	0	0	0	0	0	0.14312	0.0944287	0	0	0	0	0
T cell CD8 EM Activated - T cell CD8 Senescent	0	0.0761905	0	0.098264	1.27971	0.184011	0.472144	0.0460193	0	0	0.151745	0.142349
T cell CD8 EM Activated - T cell MAIT	0	0.0761905	0.510638	0	0	0.0613371	0.0944287	0	0	0	0	0
T cell CD8 EMRA - T cell CD8 CM Activated	0	0.0380952	0	0.0327547	0.365631	0	0.0944287	0.0460193	0	0	0	0
T cell CD8 EMRA - T cell CD8 EM	1.09622	0.380952	4.17021	0.98264	8.22669	0.552034	2.07743	0.920387	1.36103	0.785634	1.82094	1.92171
T cell CD8 EMRA - T cell CD8 EM Activated	0.852619	0.304762	2.04255	0.786112	3.83912	0.449806	1.69972	0.69029	0.787966	0.673401	1.36571	1.28114
T cell CD8 EMRA - T cell CD8 EMRA	0.609013	0.419048	0.765957	0.524075	2.3766	0.327131	1.13314	0.598251	0.644699	0.112233	0.758725	1.28114
T cell CD8 EMRA - T cell CD8 Exhausted	0.121803	0.0761905	0	0.0327547	0.182815	0.0613371	0	0.0460193	0	0	0	0.0711744
T cell CD8 EMRA - T cell CD8 Naive	0	0.0761905	0	0	0.182815	0.102229	0	0	0	0	0	0
T cell CD8 EMRA - T cell CD8 Senescent	0.365408	0.571429	0.0851064	0.393056	2.19378	0.490697	1.322	0.138058	0.429799	0	0.60698	1.13879
T cell CD8 EMRA - T cell MAIT	0.121803	0	0	0.0327547	0	0	0	0	0	0	0	0
T cell CD8 Exhausted - T cell CD8 CM Activated	0	0	0	0	0	0	0	0	0	0	0	0
T cell CD8 Exhausted - T cell CD8 EM	0.121803	0.0761905	0	0	0.365631	0	0.0944287	0.0460193	0.143266	0.112233	0	0.355872
T cell CD8 Exhausted - T cell CD8 EM Activated	0	0	0.0851064	0.0327547	0.365631	0	0.0944287	0.0460193	0.143266	0	0	0
T cell CD8 Exhausted - T cell CD8 EMRA	0.121803	0	0	0.0327547	0.182815	0	0	0	0	0.112233	0	0.142349
T cell CD8 Exhausted - T cell CD8 Exhausted	0	0	0.0851064	0	0	0	0	0	0	0	0	0
T cell CD8 Exhausted - T cell CD8 Naive	0	0	0	0	0	0	0	0	0	0	0	0
T cell CD8 Exhausted - T cell CD8 Senescent	0.121803	0	0	0	0	0	0.0944287	0	0	0.112233	0	0.142349
T cell CD8 Exhausted - T cell MAIT	0	0	0	0	0	0	0	0	0	0	0	0
T cell CD8 Naive - T cell CD8 CM Activated	0	0	0	0	0	0	0	0	0	0	0	0
T cell CD8 Naive - T cell CD8 EM	0.243605	0.0380952	0.680851	0.458565	0.182815	0.14312	0.566572	0.322135	0.286533	0	0	0.284698
T cell CD8 Naive - T cell CD8 EM Activated	0.365408	0	0.680851	0.262037	0	0.184011	0.283286	0.230097	0.143266	0	0	0.284698
T cell CD8 Naive - T cell CD8 EMRA	0.121803	0	0.170213	0.0655093	0	0	0.0944287	0	0	0	0	0.142349
T cell CD8 Naive - T cell CD8 Exhausted	0	0	0.170213	0	0	0.0204457	0	0.0460193	0	0	0	0
T cell CD8 Naive - T cell CD8 Naive	0	0	0.0851064	0.0655093	0	0.0204457	0	0.138058	0.0716332	0	0	0
T cell CD8 Naive - T cell CD8 Senescent	0.121803	0	0	0	0	0	0	0	0	0	0	0.213523
T cell CD8 Naive - T cell MAIT	0	0	0.0851064	0.0327547	0	0.0408914	0	0	0	0	0	0
T cell CD8 Senescent - T cell CD8 CM Activated	0	0.0380952	0	0	0.365631	0	0	0.0460193	0	0	0	0
T cell CD8 Senescent - T cell CD8 EM	0.243605	0.190476	0.255319	0.556829	5.66728	0.368023	1.22757	0.0460193	0.716332	0	0.455235	1.56584
T cell CD8 Senescent - T cell CD8 EM Activated	0.365408	0.152381	0.170213	0.425811	2.01097	0.327131	0.849858	0.0460193	0.644699	0	0.30349	0.925267
T cell CD8 Senescent - T cell CD8 EMRA	0	0.152381	0.0851064	0.098264	2.01097	0.204457	0.75543	0.0460193	0.573066	0	0.151745	1.06762
T cell CD8 Senescent - T cell CD8 Exhausted	0.121803	0.0380952	0	0.0327547	0.182815	0.0613371	0	0	0	0	0	0.0711744
T cell CD8 Senescent - T cell CD8 Naive	0	0.0380952	0	0	0	0.102229	0	0	0	0	0	0
T cell CD8 Senescent - T cell CD8 Senescent	0.365408	0.304762	0	0.294792	2.01097	0.42936	1.22757	0	0.2149	0	0.455235	1.13879
T cell CD8 Senescent - T cell MAIT	0	0	0	0.0327547	0	0	0	0	0	0	0	0
T cell MAIT - T cell CD8 CM Activated	0	0.0380952	0	0	0	0	0	0	0	0	0	0
T cell MAIT - T cell CD8 EM	0	0.152381	0.595745	0.0655093	0	0.0204457	0	0	0.0716332	0	0	0
T cell MAIT - T cell CD8 EM Activated	0	0.0761905	0.255319	0.0327547	0	0.0408914	0	0.0460193	0	0	0	0.0711744
T cell MAIT - T cell CD8 EMRA	0	0	0	0	0	0	0	0	0	0	0	0
T cell MAIT - T cell CD8 Exhausted	0	0	0	0	0	0	0	0	0	0	0	0
T cell MAIT - T cell CD8 Naive	0	0	0	0	0	0	0	0	0	0	0	0
T cell MAIT - T cell CD8 Senescent	0	0	0	0.0327547	0	0	0	0	0	0	0	0
T cell MAIT - T cell MAIT	0	0.152381	0.851064	0.0327547	0	0.0408914	0	0.138058	0.0716332	0	0.30349	0
T cell CD4 CM - T cell CD4 CM	0	0.0549451	0	0.0826105	0	0.0718907	0.145879	0.143575	0.0490436	0	0	0
T cell CD4 CM - T cell CD4 CM Activated	0	0	0	0.0413052	0	0	0	0	0	0	0	0
T cell CD4 CM - T cell CD4 EM	0	0.0549451	0.0726744	0.0413052	0	0.0239636	0	0	0	0	0	0
T cell CD4 CM - T cell CD4 Exhausted	0	0	0.145349	0.0413052	0	0.0239636	0	0.0358938	0	0	0	0
T cell CD4 CM - T cell CD4 Naive	0	0.0549451	0.145349	0.247831	0.213675	0.119818	0.145879	0.215363	0.0980873	0.0468384	0	0
T cell CD4 CM - T cell CD4 Senescent	0	0	0	0.0413052	0	0	0	0	0	0	0	0
T cell CD4 CM - T cell CD4 Tfh	0.253807	0.0549451	0.545058	0.247831	0.213675	0.33549	0.364697	0.394831	0.0980873	0	0	0.662879
T cell CD4 CM - T cell CD4 Tfh Activated	0	0.10989	0.109012	0.0413052	0	0.191709	0.145879	0.107681	0	0	0.132979	0
T cell CD4 CM - T cell CD4 Th1	0	0	0.0363372	0	0	0	0	0	0	0	0	0
T cell CD4 CM - T cell CD4 Th17	0	0.0549451	0.0726744	0.206526	0.213675	0.0718907	0	0.0717875	0.0490436	0.0468384	0.132979	0.094697
T cell CD4 CM - T cell CD4 Th17 Activated	0	0	0.181686	0.0826105	0	0.0239636	0	0.0358938	0	0	0	0
T cell CD4 CM - T cell CD4 Th2	0.253807	0.10989	0.399709	0.206526	0	0.0958543	0.145879	0.179469	0.0980873	0	0	0.568182
T cell CD4 CM - T cell CD4 Treg	0	0	0.508721	0.206526	0.213675	0.0718907	0.291758	0.0717875	0.147131	0.0468384	0.132979	0.284091
T cell CD4 CM - T cell CD4 Treg Activated	0.253807	0	0.508721	0.0826105	0	0.0718907	0.145879	0.143575	0.0490436	0.0936768	0	0.094697
T cell CD4 CM Activated - T cell CD4 CM	0	0	0	0	0	0	0	0	0	0	0	0
T cell CD4 CM Activated - T cell CD4 CM Activated	0	0	0	0.0413052	0	0	0	0	0	0	0	0
T cell CD4 CM Activated - T cell CD4 EM	0	0	0	0	0	0	0	0.0358938	0	0	0	0
T cell CD4 CM Activated - T cell CD4 Exhausted	0	0	0	0	0	0	0.0729395	0	0	0	0	0
T cell CD4 CM Activated - T cell CD4 Naive	0	0	0	0	0	0	0	0.0358938	0	0	0	0
T cell CD4 CM Activated - T cell CD4 Senescent	0	0	0	0.0413052	0	0	0	0	0	0	0	0.094697
T cell CD4 CM Activated - T cell CD4 Tfh	0	0	0	0	0	0	0	0	0	0	0	0
T cell CD4 CM Activated - T cell CD4 Tfh Activated	0	0	0	0	0	0	0	0	0	0	0	0
T cell CD4 CM Activated - T cell CD4 Th1	0	0	0	0	0	0	0	0	0	0	0	0
T cell CD4 CM Activated - T cell CD4 Th17	0	0	0	0.0413052	0	0	0.0729395	0.0358938	0	0	0	0
T cell CD4 CM Activated - T cell CD4 Th17 Activated	0	0	0	0	0	0	0	0	0	0	0	0.094697
T cell CD4 CM Activated - T cell CD4 Th2	0	0	0	0.0413052	0	0	0.145879	0.0358938	0	0	0	0.094697
T cell CD4 CM Activated - T cell CD4 Treg	0	0	0.0363372	0.0413052	0	0	0	0	0	0	0	0
T cell CD4 CM Activated - T cell CD4 Treg Activated	0	0	0	0	0	0	0	0	0	0	0	0
T cell CD4 EM - T cell CD4 CM	0	0.0549451	0.0363372	0.0413052	0.213675	0.0239636	0.0729395	0.0717875	0	0	0	0
T cell CD4 EM - T cell CD4 CM Activated	0	0	0	0	0	0	0	0	0	0	0	0
T cell CD4 EM - T cell CD4 EM	0	0	0.0726744	0	0	0	0.0729395	0.0358938	0	0	0.132979	0
T cell CD4 EM - T cell CD4 Exhausted	0	0	0.0363372	0	0	0	0	0	0	0	0	0
T cell CD4 EM - T cell CD4 Naive	0	0.0549451	0.109012	0.0413052	0.213675	0.0239636	0.145879	0.0358938	0	0	0	0.094697
T cell CD4 EM - T cell CD4 Senescent	0	0	0	0	0.213675	0	0	0	0	0	0	0.094697
T cell CD4 EM - T cell CD4 Tfh	0.253807	0.0549451	0.109012	0.0413052	0	0.0479272	0.218818	0.215363	0	0	0	0.189394
T cell CD4 EM - T cell CD4 Tfh Activated	0	0	0.109012	0	0	0.0239636	0	0.0358938	0.0490436	0	0	0
T cell CD4 EM - T cell CD4 Th1	0	0	0	0	0	0	0	0	0	0	0	0
T cell CD4 EM - T cell CD4 Th17	0	0	0.109012	0.0413052	0	0.0479272	0.218818	0.107681	0	0.0468384	0	0.094697
T cell CD4 EM - T cell CD4 Th17 Activated	0	0	0.0726744	0	0	0	0	0	0	0	0	0.094697
T cell CD4 EM - T cell CD4 Th2	0	0	0.290698	0.0413052	0.213675	0.119818	0.0729395	0.143575	0.0490436	0	0	0.378788
T cell CD4 EM - T cell CD4 Treg	0	0.0549451	0.327035	0	0.213675	0.0239636	0.0729395	0.0358938	0.0490436	0	0	0.094697
T cell CD4 EM - T cell CD4 Treg Activated	0	0	0.399709	0	0	0.0479272	0.218818	0.0717875	0	0.0468384	0	0
T cell CD4 Exhausted - T cell CD4 CM	0	0	0	0	0	0	0	0	0	0	0	0
T cell CD4 Exhausted - T cell CD4 CM Activated	0	0	0	0	0	0	0	0	0	0	0	0
T cell CD4 Exhausted - T cell CD4 EM	0	0	0	0	0	0	0	0.0358938	0	0	0	0
T cell CD4 Exhausted - T cell CD4 Exhausted	0	0	0	0	0	0.0239636	0	0	0	0	0	0
T cell CD4 Exhausted - T cell CD4 Naive	0	0	0.0363372	0	0	0	0	0.0358938	0	0	0	0
T cell CD4 Exhausted - T cell CD4 Senescent	0	0	0	0	0	0	0	0	0	0	0	0.189394
T cell CD4 Exhausted - T cell CD4 Tfh	0	0	0	0	0	0	0	0	0	0	0	0
T cell CD4 Exhausted - T cell CD4 Tfh Activated	0	0	0	0	0	0.0239636	0	0	0	0	0	0
T cell CD4 Exhausted - T cell CD4 Th1	0	0	0.0363372	0	0.213675	0	0	0	0	0	0	0
T cell CD4 Exhausted - T cell CD4 Th17	0	0	0	0	0	0	0	0.0358938	0	0	0	0.094697
T cell CD4 Exhausted - T cell CD4 Th17 Activated	0	0	0	0	0	0.0239636	0	0	0	0	0	0
T cell CD4 Exhausted - T cell CD4 Th2	0	0	0.0363372	0	0	0.0239636	0	0.0358938	0	0	0	0.094697
T cell CD4 Exhausted - T cell CD4 Treg	0	0	0.0363372	0	0	0	0	0	0	0	0	0
T cell CD4 Exhausted - T cell CD4 Treg Activated	0	0	0	0	0	0	0	0	0	0	0	0
T cell CD4 Naive - T cell CD4 CM	0.253807	0.32967	0.436047	0.660884	0	0.455308	0.875274	0.646088	0.294262	0.0468384	0.132979	0.284091
T cell CD4 Naive - T cell CD4 CM Activated	0	0	0	0.0413052	0	0	0	0	0	0	0	0
T cell CD4 Naive - T cell CD4 EM	0.253807	0.21978	0.181686	0.247831	0	0.0479272	0.218818	0.143575	0.0980873	0	0	0
T cell CD4 Naive - T cell CD4 Exhausted	0	0.43956	0.763081	0.0826105	0	0.0958543	0.145879	0.143575	0	0	0.265957	0
T cell CD4 Naive - T cell CD4 Naive	0.253807	0.714286	1.30814	1.94135	0.641026	0.647017	0.875274	1.29218	0.637567	0.234192	0.398936	0.757576
T cell CD4 Naive - T cell CD4 Senescent	0	0	0	0.0413052	0	0	0.0729395	0	0	0	0	0.094697
T cell CD4 Naive - T cell CD4 Tfh	0	0.549451	2.25291	1.32177	0.42735	1.82123	2.0423	2.33309	0.882786	0.140515	0.398936	2.84091
T cell CD4 Naive - T cell CD4 Tfh Activated	0	0.164835	0.726744	0.289137	0.641026	0.814762	0.437637	0.430725	0.245218	0	0	0.189394
T cell CD4 Naive - T cell CD4 Th1	0	0	0.218023	0	0	0	0	0.0358938	0	0	0.132979	0
T cell CD4 Naive - T cell CD4 Th17	0.507614	0.714286	1.38081	0.413052	0.42735	0.503235	1.53173	0.502513	0.294262	0.187354	0.398936	0.852273
T cell CD4 Naive - T cell CD4 Th17 Activated	0	0.164835	0.726744	0.289137	0.213675	0.143781	0.583516	0.179469	0.147131	0.0468384	0.132979	0.094697
T cell CD4 Naive - T cell CD4 Th2	0.253807	0.879121	2.28924	1.28046	1.06838	1.29403	2.11524	1.29218	0.637567	0.327869	0.664894	2.08333
T cell CD4 Naive - T cell CD4 Treg	0	0.494505	3.56105	1.15655	0.213675	1.0544	1.75055	0.717875	0.294262	0.0468384	1.06383	0.94697
T cell CD4 Naive - T cell CD4 Treg Activated	0	0.21978	3.77907	0.619579	0.854701	0.862689	2.0423	0.466619	0.53948	0.234192	0.797872	0.189394
T cell CD4 Senescent - T cell CD4 CM	0	0	0	0	0	0	0	0	0	0	0	0
T cell CD4 Senescent - T cell CD4 CM Activated	0	0	0	0.0413052	0.213675	0	0	0	0	0	0	0
T cell CD4 Senescent - T cell CD4 EM	0	0	0	0	0	0	0	0	0	0	0	0
T cell CD4 Senescent - T cell CD4 Exhausted	0	0	0	0	0.213675	0.0479272	0.0729395	0	0	0	0	0
T cell CD4 Senescent - T cell CD4 Naive	0	0	0	0.0413052	0.213675	0	0.0729395	0	0.0490436	0	0	0
T cell CD4 Senescent - T cell CD4 Senescent	0	0.10989	0	0.0413052	0.641026	0.0239636	0.145879	0	0	0	0.132979	1.13636
T cell CD4 Senescent - T cell CD4 Tfh	0	0	0.0363372	0	0.42735	0.0718907	0	0.0358938	0	0	0	0.094697
T cell CD4 Senescent - T cell CD4 Tfh Activated	0	0	0	0.0413052	0	0	0	0	0.0490436	0	0	0
T cell CD4 Senescent - T cell CD4 Th1	0.253807	0.0549451	0	0	0.42735	0	0.0729395	0	0	0	0	0.189394
T cell CD4 Senescent - T cell CD4 Th17	0	0	0	0.0413052	0.641026	0.0718907	0.0729395	0	0.0490436	0	0	0.189394
T cell CD4 Senescent - T cell CD4 Th17 Activated	0	0	0	0.0413052	0	0.0239636	0.0729395	0	0.0490436	0	0	0.189394
T cell CD4 Senescent - T cell CD4 Th2	0	0.0549451	0	0.0826105	0.854701	0.0239636	0.145879	0	0.196175	0	0	0.568182
T cell CD4 Senescent - T cell CD4 Treg	0	0	0	0.0413052	0.213675	0	0	0	0.0490436	0	0	0.094697
T cell CD4 Senescent - T cell CD4 Treg Activated	0	0	0	0	0.213675	0.0239636	0	0	0.0980873	0	0	0
T cell CD4 Tfh - T cell CD4 CM	0	0.0549451	0.0726744	0	0	0.0479272	0	0.143575	0	0	0	0
T cell CD4 Tfh - T cell CD4 CM Activated	0	0	0	0	0	0	0	0	0	0	0	0
T cell CD4 Tfh - T cell CD4 EM	0	0.0549451	0.0363372	0.0413052	0	0	0	0.0358938	0	0	0	0
T cell CD4 Tfh - T cell CD4 Exhausted	0	0	0.181686	0	0	0.0239636	0	0.0358938	0	0	0	0
T cell CD4 Tfh - T cell CD4 Naive	0	0.0549451	0.218023	0.123916	0.213675	0.0718907	0	0.107681	0.147131	0	0	0
T cell CD4 Tfh - T cell CD4 Senescent	0	0	0	0	0	0	0	0	0	0	0	0.094697
T cell CD4 Tfh - T cell CD4 Tfh	0	0.10989	0.363372	0.123916	0	0.287563	0.0729395	0.323044	0	0	0.132979	0.189394
T cell CD4 Tfh - T cell CD4 Tfh Activated	0	0.0549451	0.25436	0	0	0.0958543	0	0	0	0	0	0
T cell CD4 Tfh - T cell CD4 Th1	0	0	0.0363372	0	0	0	0	0	0	0	0	0
T cell CD4 Tfh - T cell CD4 Th17	0	0.10989	0.145349	0	0	0.0718907	0.145879	0.107681	0	0	0	0.189394
T cell CD4 Tfh - T cell CD4 Th17 Activated	0	0	0.218023	0	0	0	0	0	0.0490436	0	0	0
T cell CD4 Tfh - T cell CD4 Th2	0	0.0549451	0.218023	0.0826105	0	0.263599	0.0729395	0.28715	0	0	0	0.189394
T cell CD4 Tfh - T cell CD4 Treg	0	0	0.363372	0.0413052	0	0.191709	0.145879	0.179469	0.147131	0	0	0
T cell CD4 Tfh - T cell CD4 Treg Activated	0	0	0.545058	0	0	0.0958543	0.145879	0.0717875	0	0	0	0.189394
T cell CD4 Tfh Activated - T cell CD4 CM	0	0	0.0363372	0	0	0.0479272	0	0	0	0	0	0
T cell CD4 Tfh Activated - T cell CD4 CM Activated	0	0	0	0	0	0	0	0	0	0	0	0
T cell CD4 Tfh Activated - T cell CD4 EM	0	0	0	0	0	0	0	0	0.0490436	0	0	0
T cell CD4 Tfh Activated - T cell CD4 Exhausted	0	0.0549451	0.145349	0	0	0.0718907	0	0	0	0	0	0
T cell CD4 Tfh Activated - T cell CD4 Naive	0	0.0549451	0.0363372	0	0	0.0479272	0	0	0.0980873	0	0	0
T cell CD4 Tfh Activated - T cell CD4 Senescent	0	0	0	0	0	0	0	0	0	0	0	0
T cell CD4 Tfh Activated - T cell CD4 Tfh	0	0.10989	0.109012	0	0	0.119818	0.0729395	0.0717875	0.147131	0	0	0
T cell CD4 Tfh Activated - T cell CD4 Tfh Activated	0	0.0549451	0.145349	0	0	0.0958543	0	0	0.0980873	0	0	0
T cell CD4 Tfh Activated - T cell CD4 Th1	0	0	0.0363372	0	0	0	0	0	0	0	0	0
T cell CD4 Tfh Activated - T cell CD4 Th17	0	0.10989	0.0363372	0.0413052	0	0.0479272	0	0	0	0	0	0
T cell CD4 Tfh Activated - T cell CD4 Th17 Activated	0	0	0.109012	0	0	0	0	0	0	0	0	0
T cell CD4 Tfh Activated - T cell CD4 Th2	0	0.10989	0.145349	0	0	0.0479272	0.0729395	0.0358938	0.0490436	0	0	0
T cell CD4 Tfh Activated - T cell CD4 Treg	0	0	0.145349	0.0413052	0	0.143781	0	0.0717875	0.0980873	0	0	0
T cell CD4 Tfh Activated - T cell CD4 Treg Activated	0	0	0.181686	0	0	0.0958543	0.145879	0.0358938	0.0490436	0	0	0
T cell CD4 Th1 - T cell CD4 CM	0	0	0	0	0	0	0	0	0	0.0468384	0	0
T cell CD4 Th1 - T cell CD4 CM Activated	0	0	0	0.0413052	0.213675	0	0	0	0	0	0	0
T cell CD4 Th1 - T cell CD4 EM	0	0	0	0	0	0	0	0.0358938	0	0	0	0
T cell CD4 Th1 - T cell CD4 Exhausted	0	0	0	0	0	0.0718907	0	0.0358938	0	0	0	0
T cell CD4 Th1 - T cell CD4 Naive	0	0.0549451	0	0.0413052	0.213675	0	0	0.0358938	0	0	0	0
T cell CD4 Th1 - T cell CD4 Senescent	0	0.10989	0	0.0413052	0.641026	0.0239636	0.218818	0	0	0	0.132979	1.04167
T cell CD4 Th1 - T cell CD4 Tfh	0	0	0	0.0826105	0	0.0718907	0	0.0358938	0.0490436	0	0	0.094697
T cell CD4 Th1 - T cell CD4 Tfh Activated	0	0	0	0	0	0	0	0	0	0	0	0
T cell CD4 Th1 - T cell CD4 Th1	0.507614	0.10989	0	0	0.42735	0	0.0729395	0	0	0	0.132979	0.189394
T cell CD4 Th1 - T cell CD4 Th17	0	0	0	0.0413052	0.213675	0.0479272	0	0.0717875	0.0490436	0	0	0.189394
T cell CD4 Th1 - T cell CD4 Th17 Activated	0	0	0	0	0	0.0239636	0.0729395	0	0	0	0	0.094697
T cell CD4 Th1 - T cell CD4 Th2	0.253807	0	0	0.0826105	0.854701	0.0239636	0.145879	0.107681	0.0980873	0	0	0.568182
T cell CD4 Th1 - T cell CD4 Treg	0	0	0.145349	0.0413052	0	0	0	0	0	0	0	0.094697
T cell CD4 Th1 - T cell CD4 Treg Activated	0	0	0	0	0.641026	0	0	0	0	0	0	0
T cell CD4 Th17 - T cell CD4 CM	0	0.10989	0.109012	0	0.213675	0.0479272	0.145879	0.215363	0.0980873	0	0	0.094697
T cell CD4 Th17 - T cell CD4 CM Activated	0	0	0	0	0	0	0	0	0	0	0	0
T cell CD4 Th17 - T cell CD4 EM	0	0.0549451	0.109012	0	0	0.0479272	0	0.0358938	0	0	0	0
T cell CD4 Th17 - T cell CD4 Exhausted	0	0.274725	0.25436	0.0413052	0.213675	0.119818	0	0	0.0490436	0	0	0
T cell CD4 Th17 - T cell CD4 Naive	0	0.164835	0.363372	0.289137	0	0.215672	0.145879	0.358938	0.0980873	0.0936768	0.132979	0.094697
T cell CD4 Th17 - T cell CD4 Senescent	0	0	0	0	0.213675	0	0	0	0	0	0	0.378788
T cell CD4 Th17 - T cell CD4 Tfh	0	0.274725	0.835756	0.289137	0.42735	0.383417	0.437637	0.466619	0.196175	0.0936768	0	0.757576
T cell CD4 Th17 - T cell CD4 Tfh Activated	0	0.0549451	0.25436	0.0413052	0.213675	0.143781	0.0729395	0.0717875	0	0	0	0.094697
T cell CD4 Th17 - T cell CD4 Th1	0	0	0	0	0	0	0	0	0	0	0	0
T cell CD4 Th17 - T cell CD4 Th17	0	0.384615	0.508721	0.247831	0.42735	0.0958543	0.656455	0.358938	0.294262	0	0	0.284091
T cell CD4 Th17 - T cell CD4 Th17 Activated	0	0.10989	0.145349	0.0413052	0	0.0958543	0.0729395	0	0.196175	0	0.132979	0.378788
T cell CD4 Th17 - T cell CD4 Th2	0	0.21978	1.30814	0.371747	0.854701	0.383417	0.510576	0.502513	0.245218	0.0936768	0.398936	1.51515
T cell CD4 Th17 - T cell CD4 Treg	0	0.0549451	1.09012	0.123916	0.213675	0.383417	0.291758	0.143575	0.0490436	0	0.132979	0
T cell CD4 Th17 - T cell CD4 Treg Activated	0	0.0549451	0.90843	0.123916	0.213675	0.143781	0.437637	0.0358938	0.196175	0	0.265957	0.094697
T cell CD4 Th17 Activated - T cell CD4 CM	0	0	0	0	0	0.0239636	0	0	0	0	0	0
T cell CD4 Th17 Activated - T cell CD4 CM Activated	0	0	0	0	0	0	0	0	0	0	0	0
T cell CD4 Th17 Activated - T cell CD4 EM	0	0	0	0.0413052	0	0	0	0.0358938	0	0	0	0
T cell CD4 Th17 Activated - T cell CD4 Exhausted	0	0	0	0	0.213675	0	0	0.0358938	0.0490436	0	0	0
T cell CD4 Th17 Activated - T cell CD4 Naive	0	0	0	0.0826105	0.213675	0.0239636	0	0.0358938	0	0	0	0
T cell CD4 Th17 Activated - T cell CD4 Senescent	0	0	0	0	0	0	0.145879	0	0	0	0	0
T cell CD4 Th17 Activated - T cell CD4 Tfh	0	0	0	0.123916	0	0.0479272	0	0.0358938	0.0490436	0	0	0
T cell CD4 Th17 Activated - T cell CD4 Tfh Activated	0	0	0.0363372	0	0	0	0	0	0	0	0	0
T cell CD4 Th17 Activated - T cell CD4 Th1	0	0	0	0	0.213675	0	0.0729395	0	0	0	0	0
T cell CD4 Th17 Activated - T cell CD4 Th17	0	0	0.0363372	0.0826105	0.854701	0.0479272	0	0.0717875	0	0	0	0
T cell CD4 Th17 Activated - T cell CD4 Th17 Activated	0	0	0	0.0413052	0.213675	0.0239636	0.0729395	0	0.147131	0	0	0.094697
T cell CD4 Th17 Activated - T cell CD4 Th2	0	0.0549451	0.181686	0.165221	0.641026	0.0239636	0.0729395	0.0717875	0	0	0.132979	0.189394
T cell CD4 Th17 Activated - T cell CD4 Treg	0	0	0.0726744	0.165221	0	0.0239636	0	0.0358938	0.0490436	0	0.132979	0
T cell CD4 Th17 Activated - T cell CD4 Treg Activated	0	0	0.0726744	0	0	0.0479272	0	0.0358938	0	0	0	0
T cell CD4 Th2 - T cell CD4 CM	0	0.0549451	0.109012	0.0413052	0	0.0718907	0.0729395	0.215363	0	0	0	0.189394
T cell CD4 Th2 - T cell CD4 CM Activated	0	0	0	0.0413052	0	0	0	0	0	0	0	0
T cell CD4 Th2 - T cell CD4 EM	0	0	0.0363372	0.0413052	0	0.0239636	0.0729395	0.0358938	0	0	0	0
T cell CD4 Th2 - T cell CD4 Exhausted	0	0.0549451	0.181686	0	0	0.0239636	0	0	0	0	0	0
T cell CD4 Th2 - T cell CD4 Naive	0	0.274725	0.363372	0.330442	0	0.287563	0.218818	0.466619	0.0980873	0.0468384	0	0.189394
T cell CD4 Th2 - T cell CD4 Senescent	0	0	0	0.0413052	0	0	0	0	0	0	0	0.094697
T cell CD4 Th2 - T cell CD4 Tfh	0.253807	0.10989	0.436047	0.206526	0.213675	0.479272	0.364697	0.5743	0.245218	0	0	0.378788
T cell CD4 Th2 - T cell CD4 Tfh Activated	0	0	0.327035	0.0413052	0	0.215672	0	0.143575	0.0490436	0	0	0
T cell CD4 Th2 - T cell CD4 Th1	0	0	0	0	0	0	0	0	0	0	0	0
T cell CD4 Th2 - T cell CD4 Th17	0	0.274725	0.436047	0.0826105	0	0.119818	0.291758	0.28715	0.0980873	0	0.132979	0.189394
T cell CD4 Th2 - T cell CD4 Th17 Activated	0	0.0549451	0.145349	0	0.213675	0.0479272	0	0.0717875	0	0	0	0.094697
T cell CD4 Th2 - T cell CD4 Th2	0	0.10989	0.545058	0.247831	0.641026	0.359454	0.218818	0.646088	0.392349	0.0468384	0.132979	0.852273
T cell CD4 Th2 - T cell CD4 Treg	0	0.164835	0.872093	0.247831	0	0.239636	0.0729395	0.251256	0.0980873	0	0	0.284091
T cell CD4 Th2 - T cell CD4 Treg Activated	0	0.274725	0.835756	0.0826105	0	0.119818	0.145879	0.143575	0.0490436	0	0	0.094697
T cell CD4 Treg - T cell CD4 CM	0	0	0.109012	0	0	0.119818	0	0.107681	0.0490436	0	0	0.094697
T cell CD4 Treg - T cell CD4 CM Activated	0	0	0	0	0	0	0	0	0	0	0	0
T cell CD4 Treg - T cell CD4 EM	0	0	0.0363372	0	0	0	0.0729395	0.107681	0	0	0	0
T cell CD4 Treg - T cell CD4 Exhausted	0	0	0.181686	0	0.213675	0.0239636	0	0.0717875	0	0	0	0
T cell CD4 Treg - T cell CD4 Naive	0	0.164835	0.290698	0.0413052	0	0.0718907	0.145879	0.143575	0.0980873	0.0936768	0	0.094697
T cell CD4 Treg - T cell CD4 Senescent	0	0	0	0	0	0	0	0	0	0	0	0
T cell CD4 Treg - T cell CD4 Tfh	0	0	0.508721	0.0826105	0	0.119818	0.437637	0.430725	0.0980873	0	0	0.284091
T cell CD4 Treg - T cell CD4 Tfh Activated	0	0	0.0726744	0	0	0.0239636	0.145879	0.107681	0.0980873	0	0	0
T cell CD4 Treg - T cell CD4 Th1	0	0	0.0363372	0	0	0	0	0	0	0	0	0
T cell CD4 Treg - T cell CD4 Th17	0.253807	0.0549451	0.181686	0.0413052	0	0.119818	0.145879	0.143575	0	0	0	0.189394
T cell CD4 Treg - T cell CD4 Th17 Activated	0	0	0.181686	0	0	0	0.0729395	0.0717875	0	0	0	0.094697
T cell CD4 Treg - T cell CD4 Th2	0	0.0549451	0.290698	0	0.213675	0.119818	0.218818	0.0717875	0.0980873	0.0468384	0	0.284091
T cell CD4 Treg - T cell CD4 Treg	0	0.0549451	0.799419	0.123916	0.213675	0.119818	0.218818	0.107681	0.147131	0	0.132979	0.189394
T cell CD4 Treg - T cell CD4 Treg Activated	0	0	0.799419	0.0826105	0	0.191709	0.437637	0.0717875	0.147131	0	0	0
T cell CD4 Treg Activated - T cell CD4 CM	0	0	0.109012	0.0413052	0	0	0	0.0358938	0.0490436	0	0	0.094697
T cell CD4 Treg Activated - T cell CD4 CM Activated	0	0	0	0	0	0	0	0	0	0	0	0
T cell CD4 Treg Activated - T cell CD4 EM	0	0	0.0363372	0.0413052	0	0	0	0	0	0	0	0
T cell CD4 Treg Activated - T cell CD4 Exhausted	0	0.0549451	0.0726744	0	0	0.0718907	0	0	0	0.0468384	0	0
T cell CD4 Treg Activated - T cell CD4 Naive	0	0	0.109012	0.0413052	0.213675	0.0958543	0	0	0.0490436	0	0	0
T cell CD4 Treg Activated - T cell CD4 Senescent	0	0	0	0	0	0	0	0	0	0	0	0
T cell CD4 Treg Activated - T cell CD4 Tfh	0	0	0.145349	0	0	0.0718907	0	0	0.0490436	0	0	0.094697
T cell CD4 Treg Activated - T cell CD4 Tfh Activated	0	0	0.0363372	0	0	0.143781	0	0.0358938	0.0490436	0	0	0
T cell CD4 Treg Activated - T cell CD4 Th1	0	0	0	0	0	0	0	0	0	0	0	0
T cell CD4 Treg Activated - T cell CD4 Th17	0	0.0549451	0.0726744	0.0826105	0	0.0479272	0	0	0	0	0	0.094697
T cell CD4 Treg Activated - T cell CD4 Th17 Activated	0	0	0.0726744	0.0826105	0	0	0	0	0	0	0	0.094697
T cell CD4 Treg Activated - T cell CD4 Th2	0	0.164835	0.145349	0.0826105	0.213675	0.0958543	0	0.0358938	0.0980873	0	0	0.189394
T cell CD4 Treg Activated - T cell CD4 Treg	0	0.0549451	0.327035	0.0413052	0	0.0479272	0.291758	0	0	0	0.265957	0
T cell CD4 Treg Activated - T cell CD4 Treg Activated	0	0.0549451	0.545058	0	0.213675	0.119818	0	0.0717875	0.147131	0	0	0

## Sheet: Figure 4.3
Figure 4d	DGE between blood and tumour biopsy between ME and AE patients per lymphocyte cell type
Gene	Patient group	p-value.B cell GZMB+ memory	p-value.B cell LZ GC	p-value.B cell activated pre-memory	p-value.B cell memory	p-value.B cell memory activated	p-value.B cell naive	p-value.ILC ILC NK	p-value.Myeloid DC moDC	p-value.NK cell NK CD56bright	p-value.NK cell NK active	p-value.NK cell NK like NK cell	p-value.NK cell NK mature	p-value.NK cell NK transitional	p-value.T cell CD4 CM	p-value.T cell CD4 EM	p-value.T cell CD4 Exhausted	p-value.T cell CD4 Naive	p-value.T cell CD4 Senescent	p-value.T cell CD4 Tfh	p-value.T cell CD4 Tfh Activated	p-value.T cell CD4 Th1	p-value.T cell CD4 Th17	p-value.T cell CD4 Th17 Activated	p-value.T cell CD4 Th2	p-value.T cell CD4 Treg	p-value.T cell CD4 Treg Activated	p-value.T cell CD8 CM Activated	p-value.T cell CD8 EM	p-value.T cell CD8 EM Activated	p-value.T cell CD8 EMRA	p-value.T cell CD8 Exhausted	p-value.T cell CD8 Naive	p-value.T cell CD8 Senescent	p-value.T cell MAIT	p-value.T cell gdT	LogFC.B cell GZMB+ memory	LogFC.B cell LZ GC	LogFC.B cell activated pre-memory	LogFC.B cell memory	LogFC.B cell memory activated	LogFC.B cell naive	LogFC.ILC ILC NK	LogFC.Myeloid DC moDC	LogFC.NK cell NK CD56bright	LogFC.NK cell NK active	LogFC.NK cell NK like NK cell	LogFC.NK cell NK mature	LogFC.NK cell NK transitional
NOC2L	ME	NA	NA	NA	0.773986	NA	0.851704	NA	NA	NA	NA	NA	NA	NA	NA	NA	NA	0.885275	NA	0.028518	NA	NA	0.0598808	NA	0.0129806	0.0195889	1	NA	0.0245066	0.373059	NA	NA	NA	NA	NA	0.964473	0	0	0	-0.335559	0	0.250184	0	0	0	0	0	0	0
ISG15	ME	NA	NA	NA	0.132686	NA	0.121461	0.46684	0.0158346	NA	0.997777	NA	0.698338	0.333907	0.17845	NA	NA	0.611423	NA	0.118823	0.961349	NA	0.432618	0.345948	0.0377414	0.509484	0.95141	NA	0.0350032	0.0164284	0.0465044	0.451912	NA	NA	NA	1	0	0	0	0.798964	0	1.12112	0.488197	1.86374	0	0.0159388	0	-0.533559	0.571401
TNFRSF18	ME	NA	NA	NA	NA	NA	NA	0.00875384	NA	NA	NA	NA	1	4.16732e-17	NA	NA	0.976332	NA	NA	NA	6.81366e-23	NA	0.194553	NA	0.000381963	2.45292e-17	1.94941e-37	NA	NA	NA	NA	NA	NA	NA	NA	0.000435356	0	0	0	0	0	0	1.81236	0	0	0	0	-0.160838	3.61105
TNFRSF4	ME	NA	NA	NA	NA	NA	NA	NA	NA	NA	NA	NA	NA	NA	NA	NA	NA	NA	NA	0.0178949	2.1882e-10	NA	0.871372	NA	0.0326527	1.63359e-10	1.28174e-24	NA	NA	NA	NA	NA	NA	NA	NA	NA	0	0	0	0	0	0	0	0	0	0	0	0	0
SDF4	ME	NA	NA	NA	0.876105	NA	0.934913	0.0784124	NA	NA	NA	NA	0.955884	0.59307	NA	NA	NA	0.944061	NA	0.664829	NA	NA	0.916807	NA	0.779848	0.473797	0.376528	NA	0.837736	0.49707	0.528234	NA	NA	NA	NA	0.802366	0	0	0	0.162581	0	0.205768	-1.08449	0	0	0	0	-0.306709	-0.443275
UBE2J2	ME	NA	NA	NA	NA	NA	NA	NA	NA	NA	NA	NA	NA	NA	NA	NA	NA	0.0938443	NA	0.00126023	NA	NA	0.0210587	NA	0.0904677	0.24131	0.285776	NA	0.049251	0.543971	NA	NA	NA	NA	NA	1	0	0	0	0	0	0	0	0	0	0	0	0	0
PUSL1	ME	NA	NA	NA	NA	NA	NA	NA	NA	NA	NA	NA	NA	NA	NA	NA	NA	NA	NA	NA	NA	NA	NA	NA	NA	NA	NA	NA	0.460568	NA	NA	NA	NA	NA	NA	NA	0	0	0	0	0	0	0	0	0	0	0	0	0
INTS11	ME	NA	NA	NA	0.538538	NA	NA	NA	NA	NA	NA	NA	0.96697	NA	0.304944	NA	NA	0.630675	NA	0.410196	0.792183	NA	0.594072	0.511637	0.252044	0.304817	0.0619855	NA	0.233752	0.976318	0.937066	NA	NA	NA	NA	1	0	0	0	-0.407287	0	0	0	0	0	0	0	0.23734	0
AURKAIP1	ME	NA	NA	NA	0.498829	0.820248	0.478219	0.659105	0.353257	NA	0.786712	NA	0.868468	0.800615	0.96278	NA	0.674641	0.81281	NA	0.709688	0.733019	NA	0.0776192	0.357068	0.23843	0.413317	0.676344	NA	0.311822	0.940372	0.888607	0.0165936	NA	NA	NA	0.834823	0	0	0	0.315853	-0.164557	-0.374039	0.285731	-0.364941	0	-0.553555	0	-0.320777	0.164225
CCNL2	ME	NA	NA	NA	NA	NA	NA	NA	NA	NA	NA	NA	NA	NA	NA	NA	NA	0.0948107	NA	NA	NA	NA	NA	NA	0.305863	NA	NA	NA	0.508737	0.988631	NA	NA	NA	NA	NA	1	0	0	0	0	0	0	0	0	0	0	0	0	0
MRPL20	ME	NA	NA	NA	0.372022	NA	0.243564	0.054326	0.876853	NA	0.901484	NA	0.80539	0.776429	0.784137	NA	NA	0.574793	NA	0.60723	0.835105	NA	0.614209	0.576941	0.426435	0.702775	0.537698	NA	0.87925	0.811465	0.580048	0.405936	NA	NA	NA	1	0	0	0	0.439371	0	0.724537	-0.601975	-0.0762241	0	0.396429	0	-0.390571	-0.203195
SSU72	ME	NA	NA	NA	0.34895	NA	0.7099	NA	NA	NA	NA	NA	0.947545	NA	0.654284	NA	0.803292	0.679687	NA	0.49707	0.722545	NA	0.261676	1	0.0228217	0.0836498	0.10846	NA	0.0562234	0.236922	0.923389	0.119413	NA	NA	NA	1	0	0	0	-0.42623	0	0.341936	0	0	0	0	0	-0.309404	0
MIB2	ME	NA	NA	NA	NA	NA	NA	NA	NA	NA	NA	NA	NA	NA	NA	NA	NA	NA	NA	NA	NA	NA	NA	NA	0.173006	NA	NA	NA	0.944258	NA	NA	NA	NA	NA	NA	0.597131	0	0	0	0	0	0	0	0	0	0	0	0	0
CDK11B	ME	NA	NA	NA	NA	NA	NA	NA	NA	NA	NA	NA	NA	NA	NA	NA	NA	NA	NA	NA	NA	NA	NA	NA	0.493189	NA	NA	NA	0.91908	NA	NA	NA	NA	NA	NA	NA	0	0	0	0	0	0	0	0	0	0	0	0	0
CDK11A	ME	NA	NA	NA	NA	NA	NA	NA	NA	NA	NA	NA	NA	NA	NA	NA	NA	NA	NA	NA	NA	NA	NA	NA	0.602341	NA	NA	NA	0.410339	0.990075	NA	NA	NA	NA	NA	NA	0	0	0	0	0	0	0	0	0	0	0	0	0
GNB1	ME	NA	NA	NA	NA	NA	NA	NA	NA	NA	NA	NA	NA	NA	NA	NA	NA	NA	NA	NA	NA	NA	NA	NA	0.673715	NA	NA	NA	0.704491	0.819082	NA	NA	NA	NA	NA	NA	0	0	0	0	0	0	0	0	0	0	0	0	0
FAAP20	ME	NA	NA	NA	NA	NA	NA	NA	NA	NA	NA	NA	NA	NA	NA	NA	NA	0.280004	NA	0.397712	NA	NA	0.65659	NA	0.18577	0.10377	0.721672	NA	0.343464	0.837414	NA	NA	NA	NA	NA	1	0	0	0	0	0	0	0	0	0	0	0	0	0
SKI	ME	NA	NA	NA	NA	NA	NA	NA	NA	NA	NA	NA	NA	NA	NA	NA	NA	NA	NA	NA	NA	NA	NA	NA	8.79051e-06	NA	NA	NA	0.217173	NA	NA	NA	NA	NA	NA	0.841913	0	0	0	0	0	0	0	0	0	0	0	0	0
RER1	ME	NA	NA	NA	0.98353	NA	1	0.928295	0.613113	NA	NA	NA	0.879749	NA	NA	NA	NA	0.988054	NA	0.662436	0.209403	NA	0.761064	0.726825	0.507976	0.675649	0.941895	NA	0.937221	0.900784	0.674732	1	NA	NA	NA	0.45671	0	0	0	-0.00490759	0	0.285777	-0.115296	0.272126	0	0	0	0.356489	0
TNFRSF14	ME	NA	NA	NA	0.0319888	0.0432899	0.349278	0.0142033	1	NA	0.296155	0.698992	1	0.00225778	0.140044	NA	0.690212	0.721031	NA	0.00224076	0.0913634	NA	0.000307586	0.0226873	0.0250746	0.0196529	0.000860325	NA	0.0644534	0.496939	0.0115619	0.000804754	NA	0.712738	NA	0.520755	0	0	0	-0.731691	-0.806995	-0.420286	-1.30778	0.00878598	0	-1.01613	-0.401122	-0.036786	-1.12322
WRAP73	ME	NA	NA	NA	NA	NA	NA	NA	NA	NA	NA	NA	NA	NA	NA	NA	NA	0.30183	NA	NA	NA	NA	0.657117	NA	0.921661	0.646554	NA	NA	0.548019	NA	NA	NA	NA	NA	NA	0.824209	0	0	0	0	0	0	0	0	0	0	0	0	0
C1orf174	ME	NA	NA	NA	NA	NA	NA	NA	NA	NA	NA	NA	0.895893	NA	NA	NA	NA	NA	NA	NA	NA	NA	NA	NA	0.510267	NA	NA	NA	0.480226	1	NA	NA	NA	NA	NA	NA	0	0	0	0	0	0	0	0	0	0	0	-0.392225	0
KCNAB2	ME	NA	NA	NA	NA	NA	NA	NA	0.726793	NA	NA	NA	0.598677	NA	0.679335	NA	NA	0.383004	NA	0.126023	NA	NA	0.594144	NA	0.809638	0.398633	0.676984	NA	0.00816803	0.823664	0.0128106	NA	NA	NA	NA	0.584133	0	0	0	0	0	0	0	0.213186	0	0	0	-0.624455	0
RPL22	ME	1	0.954893	0.957026	0.105422	0.180803	0.342453	0.123698	1.6015e-05	0.833	0.463442	0.929354	1	0.903414	0.153087	0.00115482	0.901024	0.0573038	0.938789	0.47119	0.353319	0.649503	0.000253418	0.0793949	0.00157367	0.000512807	0.00951549	0.368743	0.0162442	0.113283	0.132569	0.688784	0.329153	1	0.21456	1	-0.0516613	-0.104397	0.0561758	-0.507163	-0.455465	-0.397921	-0.54038	-1.11276	-0.206018	0.381218	-0.0652294	0.068126	-0.0664374
TNFRSF25	ME	NA	NA	NA	NA	NA	NA	NA	NA	NA	NA	NA	NA	NA	NA	NA	NA	NA	NA	NA	NA	NA	0.0750999	NA	0.928942	0.71194	0.949698	NA	0.813955	NA	NA	NA	NA	NA	NA	0.74968	0	0	0	0	0	0	0	0	0	0	0	0	0
ZBTB48	ME	NA	NA	NA	NA	NA	NA	NA	NA	NA	NA	NA	NA	NA	NA	NA	NA	NA	NA	NA	NA	NA	NA	NA	NA	NA	NA	NA	0.889739	NA	NA	NA	NA	NA	NA	NA	0	0	0	0	0	0	0	0	0	0	0	0	0
THAP3	ME	NA	NA	NA	NA	NA	NA	NA	NA	NA	NA	NA	NA	NA	NA	NA	NA	NA	NA	NA	NA	NA	NA	NA	NA	NA	NA	NA	0.881153	NA	NA	NA	NA	NA	NA	NA	0	0	0	0	0	0	0	0	0	0	0	0	0
DNAJC11	ME	NA	NA	NA	NA	NA	NA	NA	NA	NA	NA	NA	NA	NA	NA	NA	NA	NA	NA	NA	NA	NA	NA	NA	NA	NA	NA	NA	0.49343	NA	NA	NA	NA	NA	NA	NA	0	0	0	0	0	0	0	0	0	0	0	0	0
CAMTA1	ME	NA	NA	NA	1	NA	NA	NA	0.304839	NA	NA	NA	NA	NA	NA	NA	NA	0.537806	NA	0.939342	NA	NA	0.979991	NA	0.643236	1	0.895901	NA	0.62087	0.982177	NA	NA	NA	NA	NA	0.988332	0	0	0	0.0431928	0	0	0	0.560739	0	0	0	0	0
VAMP3	ME	NA	NA	NA	NA	NA	NA	NA	0.981858	NA	NA	NA	NA	NA	NA	NA	NA	NA	NA	NA	NA	NA	0.539497	NA	0.902953	0.0968689	NA	NA	0.953704	0.987355	NA	NA	NA	NA	NA	NA	0	0	0	0	0	0	0	0.0369271	0	0	0	0	0
TNFRSF9	ME	NA	NA	NA	NA	NA	NA	NA	NA	NA	NA	NA	NA	NA	NA	NA	NA	NA	NA	NA	NA	NA	NA	NA	NA	3.78272e-14	7.94462e-20	NA	0.000323304	NA	NA	NA	NA	NA	NA	0.982498	0	0	0	0	0	0	0	0	0	0	0	0	0
PARK7	ME	NA	NA	NA	0.429388	0.938791	0.976256	0.925635	0.518977	0.859603	0.868359	0.383868	0.781877	0.695814	0.763497	0.101463	0.892779	0.743339	0.929598	1	1	0.264064	0.62472	0.601129	0.420762	0.720206	0.135783	NA	0.55744	1	0.450852	0.686295	NA	0.988934	0.98253	0.921921	0	0	0	0.31951	-0.0267838	0.0721834	0.102802	-0.242541	0.273329	-0.201636	-0.400565	-0.416569	-0.152093
ERRFI1	ME	NA	NA	NA	NA	NA	NA	NA	NA	NA	NA	NA	NA	NA	NA	NA	NA	NA	NA	NA	NA	NA	NA	NA	NA	NA	NA	NA	4.20398e-06	NA	NA	NA	NA	NA	NA	NA	0	0	0	0	0	0	0	0	0	0	0	0	0
RERE	ME	NA	NA	NA	NA	NA	NA	NA	NA	NA	NA	NA	NA	NA	NA	NA	NA	0.21244	NA	NA	NA	NA	NA	NA	0.991933	0.734108	NA	NA	0.90368	NA	NA	NA	NA	NA	NA	NA	0	0	0	0	0	0	0	0	0	0	0	0	0
ENO1	ME	0.75289	0.819164	NA	0.312022	0.672263	0.949005	0.00590443	0.582502	0.919475	0.891723	0.633957	1	0.271188	0.781877	0.641823	0.884747	0.448319	0.872111	0.857653	0.803086	0.788432	0.944729	0.306031	1	0.966803	0.00835336	NA	0.991392	0.698897	0.215243	0.531097	0.860853	0.566251	0.420001	0.946399	0.695225	0.668867	0	0.468009	-0.200751	0.0752023	1.16107	0.193843	0.215565	0.241747	0.355128	0.0582174	0.369121
PIK3CD	ME	NA	NA	NA	NA	NA	NA	NA	NA	NA	NA	NA	NA	NA	NA	NA	NA	0.57904	NA	NA	NA	NA	NA	NA	0.604715	NA	NA	NA	0.561988	0.685834	NA	NA	NA	NA	NA	0.972393	0	0	0	0	0	0	0	0	0	0	0	0	0
CLSTN1	ME	NA	NA	NA	NA	NA	NA	NA	NA	NA	NA	NA	NA	NA	NA	NA	NA	NA	NA	NA	NA	NA	NA	NA	0.113588	NA	NA	NA	0.0240592	NA	NA	NA	NA	NA	NA	NA	0	0	0	0	0	0	0	0	0	0	0	0	0
LZIC	ME	NA	NA	NA	NA	NA	NA	NA	NA	NA	NA	NA	NA	NA	NA	NA	NA	0.90494	NA	0.112042	NA	NA	0.681136	NA	0.336782	0.127726	0.0453273	NA	0.704513	0.987355	NA	NA	NA	NA	NA	0.711966	0	0	0	0	0	0	0	0	0	0	0	0	0
UBE4B	ME	NA	NA	NA	NA	NA	NA	NA	NA	NA	NA	NA	NA	NA	NA	NA	NA	NA	NA	NA	NA	NA	NA	NA	0.969439	NA	NA	NA	0.695908	NA	NA	NA	NA	NA	NA	NA	0	0	0	0	0	0	0	0	0	0	0	0	0
PGD	ME	NA	NA	NA	0.648866	NA	NA	NA	0.683737	NA	NA	NA	NA	NA	NA	NA	NA	0.481556	NA	0.397712	NA	NA	0.09391	NA	0.973293	0.872442	0.500329	NA	0.904751	0.568407	NA	NA	NA	NA	NA	1	0	0	0	0.232865	0	0	0	-0.173802	0	0	0	0	0
DFFA	ME	NA	NA	NA	NA	NA	NA	NA	NA	NA	NA	NA	NA	NA	NA	NA	NA	NA	NA	NA	NA	NA	NA	NA	0.782786	NA	NA	NA	0.615013	NA	NA	NA	NA	NA	NA	1	0	0	0	0	0	0	0	0	0	0	0	0	0
EXOSC10	ME	NA	NA	NA	NA	NA	NA	NA	NA	NA	NA	NA	NA	NA	NA	NA	NA	0.772597	NA	0.381454	NA	NA	NA	NA	0.379549	NA	NA	NA	0.929087	0.907307	NA	NA	NA	NA	NA	NA	0	0	0	0	0	0	0	0	0	0	0	0	0
MTOR	ME	NA	NA	NA	NA	NA	NA	NA	NA	NA	NA	NA	NA	NA	NA	NA	NA	NA	NA	NA	NA	NA	NA	NA	NA	NA	NA	NA	0.55846	NA	NA	NA	NA	NA	NA	NA	0	0	0	0	0	0	0	0	0	0	0	0	0
UBIAD1	ME	NA	NA	NA	NA	NA	NA	NA	NA	NA	NA	NA	NA	NA	NA	NA	NA	0.811095	NA	0.587851	NA	NA	NA	NA	0.61756	NA	NA	NA	0.529984	1	NA	NA	NA	NA	NA	NA	0	0	0	0	0	0	0	0	0	0	0	0	0
FBXO44	ME	NA	NA	NA	NA	NA	NA	NA	NA	NA	NA	NA	NA	NA	NA	NA	NA	0.041939	NA	NA	NA	NA	NA	NA	0.277196	NA	NA	NA	0.994465	NA	NA	NA	NA	NA	NA	1	0	0	0	0	0	0	0	0	0	0	0	0	0
FBXO6	ME	NA	NA	NA	NA	NA	NA	NA	NA	NA	NA	NA	0.836015	NA	NA	NA	NA	NA	NA	NA	NA	NA	NA	NA	NA	NA	NA	NA	0.59853	NA	NA	NA	NA	NA	NA	1	0	0	0	0	0	0	0	0	0	0	0	0.481924	0
MAD2L2	ME	NA	NA	NA	0.472656	NA	NA	0.00957628	NA	NA	NA	NA	1	NA	NA	NA	NA	1	NA	0.333393	NA	NA	0.775106	NA	0.722719	0.983079	0.785863	NA	1	1	0.856501	NA	NA	NA	NA	1	0	0	0	-0.527773	0	0	1.66311	0	0	0	0	0.0453005	0
DRAXIN	ME	NA	NA	NA	NA	NA	NA	NA	NA	NA	NA	NA	NA	NA	NA	NA	NA	NA	NA	NA	NA	NA	NA	NA	NA	NA	NA	NA	NA	NA	NA	NA	NA	NA	NA	0.9514	0	0	0	0	0	0	0	0	0	0	0	0	0
AGTRAP	ME	NA	NA	NA	NA	NA	NA	0.903197	8.61385e-13	NA	0.133165	NA	0.879749	0.0019251	NA	NA	NA	0.586314	NA	0.0433325	NA	NA	0.905826	NA	0.280527	0.846502	1	NA	0.0371112	0.156716	0.800483	0.876679	NA	NA	NA	1	0	0	0	0	0	0	-0.239325	-2.08854	0	-1.23199	0	-0.366101	-1.18279
PLOD1	ME	NA	NA	NA	NA	NA	NA	NA	NA	NA	NA	NA	0.939314	NA	NA	NA	NA	NA	NA	NA	NA	NA	NA	NA	NA	NA	NA	NA	NA	NA	NA	NA	NA	NA	NA	NA	0	0	0	0	0	0	0	0	0	0	0	0.136457	0
MIIP	ME	NA	NA	NA	NA	NA	NA	NA	NA	NA	NA	NA	NA	NA	NA	NA	NA	0.811838	NA	0.625195	NA	NA	0.722907	NA	0.659152	0.913408	1	NA	1	0.21563	NA	NA	NA	NA	NA	0.558577	0	0	0	0	0	0	0	0	0	0	0	0	0
TNFRSF1B	ME	NA	NA	NA	NA	NA	NA	0.76515	0.723724	NA	NA	NA	0.631812	NA	NA	NA	NA	0.0990631	NA	0.361743	NA	NA	0.163386	0.863696	0.00426679	0.715895	0.00352745	NA	0.00480749	0.0450288	0.567965	0.166139	NA	NA	NA	0.995154	0	0	0	0	0	0	-0.278168	0.144627	0	0	0	0.733814	0
VPS13D	ME	NA	NA	NA	NA	NA	NA	NA	NA	NA	NA	NA	NA	NA	NA	NA	NA	NA	NA	NA	NA	NA	NA	NA	0.321465	NA	NA	NA	0.989268	NA	NA	NA	NA	NA	NA	NA	0	0	0	0	0	0	0	0	0	0	0	0	0
DHRS3	ME	NA	NA	NA	NA	NA	NA	NA	NA	NA	NA	NA	NA	1.24172e-08	NA	NA	NA	0.84848	NA	NA	NA	NA	NA	NA	0.00116655	NA	NA	NA	0.0488746	NA	NA	NA	NA	NA	NA	0.194682	0	0	0	0	0	0	0	0	0	0	0	0	2.05105
PRDM2	ME	NA	NA	NA	0.346831	NA	0.22908	NA	NA	NA	NA	NA	NA	NA	NA	NA	NA	NA	NA	NA	NA	NA	NA	NA	0.283422	NA	NA	NA	0.854425	0.268524	NA	NA	NA	NA	NA	NA	0	0	0	0.543424	0	0.77231	0	0	0	0	0	0	0
EFHD2	ME	NA	NA	NA	NA	NA	NA	NA	0.0816282	NA	0.34434	NA	0.781877	1.08972e-10	NA	NA	NA	NA	NA	NA	NA	NA	NA	NA	NA	NA	NA	NA	0.0108528	NA	NA	NA	NA	NA	NA	0.0434096	0	0	0	0	0	0	0	-0.721999	0	-0.932492	0	-0.542053	-2.61867
CASP9	ME	NA	NA	NA	NA	NA	7.2827e-10	NA	NA	NA	NA	NA	NA	NA	NA	NA	NA	NA	NA	NA	NA	NA	NA	NA	NA	NA	NA	NA	NA	NA	NA	NA	NA	NA	NA	NA	0	0	0	0	0	3.64664	0	0	0	0	0	0	0
UQCRHL	ME	NA	NA	NA	0.797512	NA	0.950112	NA	NA	NA	NA	NA	NA	NA	NA	NA	NA	1	NA	NA	NA	NA	0.945303	NA	0.958841	NA	NA	NA	1	0.837414	NA	NA	NA	NA	NA	0.772812	0	0	0	0.441445	0	-0.116467	0	0	0	0	0	0	0
AL450998.2	ME	NA	NA	NA	NA	NA	0.362325	NA	NA	NA	NA	NA	NA	NA	NA	NA	NA	0.0099112	NA	NA	NA	NA	NA	NA	0.00010439	NA	NA	NA	3.47414e-05	NA	NA	NA	NA	NA	NA	0.568407	0	0	0	0	0	-0.688065	0	0	0	0	0	0	0
SPEN	ME	NA	NA	NA	NA	NA	NA	NA	NA	NA	NA	NA	NA	NA	NA	NA	NA	NA	NA	NA	NA	NA	NA	NA	NA	NA	NA	NA	0.804822	NA	NA	NA	NA	NA	NA	NA	0	0	0	0	0	0	0	0	0	0	0	0	0
ZBTB17	ME	NA	NA	NA	NA	NA	NA	NA	NA	NA	NA	NA	NA	NA	NA	NA	NA	NA	NA	NA	NA	NA	NA	NA	0.303603	NA	NA	NA	0.27563	NA	NA	NA	NA	NA	NA	NA	0	0	0	0	0	0	0	0	0	0	0	0	0
FBXO42	ME	NA	NA	NA	NA	NA	NA	NA	NA	NA	NA	NA	NA	NA	NA	NA	NA	NA	NA	NA	NA	NA	NA	NA	0.296532	NA	NA	NA	0.0474781	NA	NA	NA	NA	NA	NA	NA	0	0	0	0	0	0	0	0	0	0	0	0	0
SZRD1	ME	NA	NA	NA	0.511975	NA	0.867217	NA	NA	NA	NA	NA	1	NA	NA	NA	NA	0.597149	NA	0.994158	NA	NA	0.591193	NA	1	0.911921	0.918488	NA	0.601805	0.438753	0.47575	NA	NA	NA	NA	1	0	0	0	-0.312217	0	0.111446	0	0	0	0	0	0.163674	0
NECAP2	ME	NA	NA	NA	0.97547	NA	0.934359	NA	0.018818	NA	NA	NA	1	NA	0.430431	NA	NA	0.630486	NA	0.00263088	0.0573649	NA	0.0509913	0.611175	0.203973	0.11544	0.0289011	NA	0.349156	0.51379	0.999534	NA	NA	NA	NA	1	0	0	0	0.0709615	0	-0.00701363	0	1.00169	0	0	0	0.151947	0
SDHB	ME	NA	NA	NA	0.563467	NA	NA	NA	0.599926	NA	NA	NA	NA	NA	NA	NA	NA	0.92274	NA	0.548672	NA	NA	0.438978	NA	0.386127	0.781757	0.755448	NA	1	0.923794	0.662535	NA	NA	NA	NA	1	0	0	0	0.345271	0	0	0	-0.283228	0	0	0	0	0
UBR4	ME	NA	NA	NA	NA	NA	NA	NA	NA	NA	NA	NA	NA	NA	NA	NA	NA	NA	NA	NA	NA	NA	NA	NA	NA	NA	NA	NA	0.930938	NA	NA	NA	NA	NA	NA	NA	0	0	0	0	0	0	0	0	0	0	0	0	0
MRTO4	ME	NA	NA	NA	NA	NA	NA	NA	NA	NA	NA	NA	NA	NA	NA	NA	NA	0.300876	NA	NA	NA	NA	NA	NA	0.21432	NA	NA	NA	0.8527	NA	NA	NA	NA	NA	NA	NA	0	0	0	0	0	0	0	0	0	0	0	0	0
AKR7A2	ME	NA	NA	NA	0.219998	NA	0.582852	0.1363	NA	NA	0.959005	NA	1	NA	NA	NA	NA	0.273333	NA	0.0223516	NA	NA	0.00368976	NA	0.00565621	0.356638	0.858558	NA	0.109502	0.419493	0.0331623	NA	NA	NA	NA	0.657753	0	0	0	-0.559218	0	-0.503381	0.772049	0	0	0.31397	0	-0.122592	0
CAPZB	ME	0.980294	0.954893	NA	0.966477	0.571181	0.294609	0.719082	0.178652	0.996564	0.869076	0.5629	0.957715	0.999819	0.653718	0.269882	1	0.526391	1	0.259349	0.161944	0.27403	0.739915	0.535221	0.69481	0.248492	0.0438828	NA	0.752396	0.83417	0.967688	0.288531	0.825495	1	0.861851	0.897598	-0.261906	0.41303	0	-0.0408963	-0.353939	-0.559722	-0.218132	0.481656	0.00432649	-0.237526	-0.308723	-0.158732	-0.0560173
MINOS1	ME	NA	NA	NA	0.555268	NA	1	0.716306	0.780898	NA	NA	NA	0.91764	NA	0.976536	NA	1	1	NA	0.738159	0.934849	NA	0.407077	0.452074	0.979803	1	0.664592	NA	0.447922	0.609236	0.212565	0.866849	NA	NA	NA	1	0	0	0	0.508577	0	-0.00619663	0.33724	0.164121	0	0	0	0.403595	0
TMCO4	ME	NA	NA	NA	NA	NA	NA	NA	NA	NA	NA	NA	NA	NA	NA	NA	NA	NA	NA	NA	NA	NA	NA	NA	NA	NA	NA	NA	0.238075	NA	NA	NA	NA	NA	NA	NA	0	0	0	0	0	0	0	0	0	0	0	0	0
MUL1	ME	NA	NA	NA	NA	NA	NA	NA	NA	NA	NA	NA	NA	NA	NA	NA	NA	NA	NA	NA	NA	NA	NA	NA	0.333281	NA	NA	NA	0.283667	NA	NA	NA	NA	NA	NA	NA	0	0	0	0	0	0	0	0	0	0	0	0	0
DDOST	ME	NA	NA	NA	0.488015	0.955074	0.773256	0.183426	0.549861	NA	0.709045	0.214825	1	0.236819	0.87608	NA	NA	1	NA	0.784574	0.848135	NA	0.0239547	0.107442	0.0785134	0.582417	0.728865	NA	0.0192757	0.746922	0.0438678	0.288531	NA	1	NA	1	0	0	0	-0.357695	-0.08885	-0.215453	-0.574905	0.289548	0	-0.375329	-0.704199	-0.160998	-0.528481
HP1BP3	ME	NA	NA	NA	0.283298	0.895804	0.0141981	0.435699	0.713108	NA	1	NA	0.92486	0.446975	0.262472	NA	1	0.173726	NA	0.056115	0.0226698	NA	0.0981498	0.363851	0.041388	0.089456	0.0533069	NA	0.042029	0.325343	0.65526	NA	NA	NA	NA	0.666532	0	0	0	-0.587546	-0.208103	-1.13472	-0.437235	0.219685	0	0.0522441	0	-0.419235	-0.554889
ECE1	ME	NA	NA	NA	NA	NA	NA	NA	NA	NA	NA	NA	NA	NA	NA	NA	NA	NA	NA	NA	NA	NA	NA	NA	0.28935	NA	NA	NA	0.0837834	NA	NA	NA	NA	NA	NA	NA	0	0	0	0	0	0	0	0	0	0	0	0	0
USP48	ME	NA	NA	NA	0.834367	NA	NA	NA	NA	NA	NA	NA	NA	NA	NA	NA	NA	0.811838	NA	0.670854	NA	NA	0.989404	NA	0.877483	0.602509	0.902263	NA	1	0.292614	NA	NA	NA	NA	NA	1	0	0	0	-0.201701	0	0	0	0	0	0	0	0	0
CDC42	ME	1	0.901008	0.867519	0.746997	0.768726	0.972048	0.113437	0.343985	0.136958	0.662834	0.229353	0.352739	0.289145	0.194104	0.945742	0.824133	0.199738	1	0.31691	0.370375	0.901244	0.295686	0.556505	0.505541	0.152926	0.280816	NA	0.561648	0.396898	0.0964553	0.606211	NA	0.492286	0.990616	0.409218	-0.150107	-0.50749	-0.260442	-0.169738	-0.179727	0.0222253	-0.593073	-0.31831	-0.777658	-0.34991	-0.556631	-0.548633	-0.401662
C1QA	ME	0.000478996	NA	NA	NA	NA	NA	NA	1.40906e-29	NA	NA	NA	NA	NA	NA	NA	NA	NA	NA	NA	NA	NA	NA	NA	NA	NA	NA	NA	NA	NA	NA	NA	NA	NA	NA	NA	7.74433	0	0	0	0	0	0	6.57744	0	0	0	0	0
C1QC	ME	0.000131349	NA	NA	NA	NA	NA	NA	3.75074e-70	NA	NA	NA	NA	NA	NA	NA	NA	NA	NA	NA	NA	NA	NA	NA	NA	NA	NA	NA	NA	NA	NA	NA	NA	NA	NA	NA	8.59511	0	0	0	0	0	0	13.45	0	0	0	0	0
C1QB	ME	0.000260739	NA	NA	NA	NA	NA	NA	4.83015e-53	NA	NA	NA	NA	NA	NA	NA	NA	NA	NA	NA	NA	NA	NA	NA	NA	NA	NA	NA	NA	NA	NA	NA	NA	NA	NA	NA	8.3397	0	0	0	0	0	0	8.86946	0	0	0	0	0
LUZP1	ME	NA	NA	NA	NA	NA	NA	NA	NA	NA	NA	NA	NA	NA	NA	NA	NA	NA	NA	NA	NA	NA	0.0177458	NA	1.15605e-06	1.29306e-05	NA	NA	0.0207701	0.0219815	NA	NA	NA	NA	NA	NA	0	0	0	0	0	0	0	0	0	0	0	0	0
HNRNPR	ME	NA	NA	NA	0.763215	0.182815	0.55884	0.758895	0.847145	NA	0.96615	0.959044	0.178487	0.900817	0.0419019	0.776912	0.920854	0.437196	NA	0.633943	0.398176	NA	0.540129	0.640179	0.0693822	0.111132	0.181889	NA	0.327785	0.349902	0.967688	0.670514	NA	NA	NA	0.625524	0	0	0	-0.198428	-0.656968	-0.399785	0.242724	0.103735	0	-0.231598	0.15513	-0.98273	-0.120214
TCEA3	ME	NA	NA	NA	NA	NA	NA	NA	NA	NA	NA	NA	NA	NA	NA	NA	NA	3.96959e-14	NA	NA	NA	NA	NA	NA	5.31479e-06	NA	NA	NA	NA	NA	NA	NA	NA	NA	NA	NA	0	0	0	0	0	0	0	0	0	0	0	0	0
ID3	ME	0.00404941	NA	NA	1.87249e-21	0.000140081	2.48781e-20	9.50367e-08	4.30714e-07	NA	NA	NA	NA	NA	NA	NA	0.75751	3.66108e-05	NA	1.2452e-06	NA	NA	NA	NA	6.52638e-06	5.96489e-13	7.52328e-15	NA	1.0256e-08	NA	NA	NA	NA	NA	NA	0.0415117	4.8166	0	0	4.6438	3.25669	5.80701	8.77807	4.90541	0	0	0	0	0
MDS2	ME	NA	NA	NA	NA	NA	NA	NA	NA	NA	NA	NA	NA	NA	NA	NA	NA	0.000597137	NA	NA	NA	NA	NA	NA	1.83237e-08	NA	NA	NA	NA	NA	NA	NA	NA	NA	NA	NA	0	0	0	0	0	0	0	0	0	0	0	0	0
RPL11	ME	0.775094	0.954893	0.957026	0.551926	0.380305	0.825414	0.0596076	1.13965e-05	0.957056	0.619993	0.811175	0.989689	0.900817	0.456356	0.00166292	0.901024	0.153245	0.737968	0.542629	0.53256	0.202427	0.000908481	0.0234402	0.027068	0.00151683	0.00463452	0.311657	0.0220263	0.301931	0.079885	0.559244	0.607828	0.987233	0.0204083	1	-0.320749	-0.0858153	0.0608271	-0.216923	-0.321154	-0.121513	-0.672236	-1.03196	-0.0660186	0.235309	-0.151025	-0.09127	-0.0551325
ELOA	ME	NA	NA	NA	NA	NA	NA	NA	NA	NA	NA	NA	NA	NA	NA	NA	NA	NA	NA	NA	NA	NA	NA	NA	0.130035	NA	NA	NA	0.822743	NA	NA	NA	NA	NA	NA	NA	0	0	0	0	0	0	0	0	0	0	0	0	0
PITHD1	ME	NA	NA	NA	0.400547	NA	0.150292	NA	NA	NA	NA	NA	1	NA	NA	NA	NA	0.567643	NA	0.249901	NA	NA	0.132392	0.0458436	0.142435	0.388415	1	NA	0.264991	0.37224	NA	NA	NA	NA	NA	0.215676	0	0	0	0.578188	0	1.16507	0	0	0	0	0	0.182137	0
LYPLA2	ME	NA	NA	NA	0.945086	NA	1	NA	NA	NA	NA	NA	1	NA	0.47157	NA	NA	0.93643	NA	0.291799	0.00959127	NA	0.1886	0.400898	0.00512644	0.413601	0.438849	NA	0.00136331	0.667659	0.663128	0.690216	NA	NA	0.328807	0.870022	0	0	0	-0.130856	0	-0.118354	0	0	0	0	0	0.102175	0
GALE	ME	NA	NA	NA	NA	NA	NA	NA	NA	NA	NA	NA	NA	NA	NA	NA	NA	NA	NA	NA	NA	NA	NA	NA	NA	NA	NA	NA	NA	NA	NA	NA	NA	NA	NA	1	0	0	0	0	0	0	0	0	0	0	0	0	0
HMGCL	ME	NA	NA	NA	NA	NA	NA	NA	NA	NA	NA	NA	NA	NA	NA	NA	NA	NA	NA	NA	NA	NA	NA	NA	NA	NA	NA	NA	0.658058	NA	NA	NA	NA	NA	NA	NA	0	0	0	0	0	0	0	0	0	0	0	0	0
FUCA1	ME	NA	NA	NA	NA	NA	NA	NA	NA	NA	NA	NA	NA	NA	NA	NA	NA	NA	NA	NA	NA	NA	NA	NA	NA	NA	NA	NA	NA	NA	NA	NA	NA	NA	NA	0.883444	0	0	0	0	0	0	0	0	0	0	0	0	0
PNRC2	ME	NA	NA	NA	0.521272	0.614232	0.503746	0.616357	0.126817	NA	NA	NA	1	0.0340582	0.501913	NA	NA	0.0822398	NA	0.538018	0.50044	NA	0.939195	0.0263583	0.555675	0.294049	0.840399	NA	0.579679	0.564791	0.863305	0.898366	NA	NA	NA	1	0	0	0	0.312067	0.344947	0.393391	0.236868	0.677834	0	0	0	0.121973	0.879674
SRSF10	ME	NA	NA	NA	0.759537	0.667735	0.740319	0.279931	0.0984018	NA	NA	NA	0.555894	0.576741	0.578561	0.146896	0.627505	0.615075	NA	0.199352	1	NA	0.0431089	0.249087	0.12699	0.141943	0.185027	NA	0.29575	0.674253	0.613102	0.351208	NA	NA	NA	1	0	0	0	0.212159	0.218048	0.25081	0.643433	0.794379	0	0	0	0.77477	0.397423
NIPAL3	ME	NA	NA	NA	NA	NA	NA	NA	NA	NA	NA	NA	NA	NA	NA	NA	NA	0.0525546	NA	NA	NA	NA	NA	NA	0.412318	NA	NA	NA	0.309123	NA	NA	NA	NA	NA	NA	NA	0	0	0	0	0	0	0	0	0	0	0	0	0
RCAN3	ME	NA	NA	NA	NA	NA	NA	NA	NA	NA	NA	NA	NA	NA	0.544565	NA	NA	0.011148	NA	0.0459899	NA	NA	0.00789711	NA	0.0118623	0.161832	0.0682142	NA	0.568152	0.451278	NA	NA	NA	NA	NA	NA	0	0	0	0	0	0	0	0	0	0	0	0	0
SRRM1	ME	0.886341	NA	NA	0.312434	0.171285	0.739014	0.966396	0.202032	NA	0.590648	0.903884	1	0.52729	1	0.746872	1	0.0416582	NA	0.650786	0.751088	0.955943	0.380642	0.65666	0.567685	0.148795	0.727341	NA	0.457637	0.990276	0.412671	0.357301	NA	0.566251	0.328807	0.921239	0.537575	0	0	-0.418696	-0.578329	-0.303589	0.0428125	-0.50597	0	-0.517932	0.186801	-0.112183	-0.236351
CLIC4	ME	NA	NA	NA	0.595553	NA	0.331822	NA	NA	NA	NA	NA	NA	NA	NA	NA	NA	NA	NA	NA	NA	NA	NA	NA	NA	NA	NA	NA	NA	NA	NA	NA	NA	NA	NA	NA	0	0	0	-0.344337	0	0.723343	0	0	0	0	0	0	0
RUNX3	ME	NA	NA	NA	NA	NA	NA	0.781489	NA	NA	0.926482	NA	0.872119	0.732502	NA	NA	NA	NA	NA	NA	NA	NA	0.00573159	0.0332767	1.39399e-06	NA	0.0186762	NA	0.0175122	0.0269459	0.174251	0.121257	NA	NA	NA	0.980479	0	0	0	0	0	0	0.303837	0	0	0.300225	0	-0.382681	0.321714
SYF2	ME	NA	NA	NA	0.853085	0.761044	0.671622	0.0131187	0.157072	NA	1	0.755618	0.763541	0.876861	0.992884	0.460708	0.969374	0.862493	NA	0.783127	0.694325	NA	0.516557	0.935181	0.672649	0.942962	0.179042	NA	0.797083	0.943351	0.368298	0.859257	NA	0.578386	NA	0.48207	0	0	0	-0.146042	-0.186301	-0.256608	-0.982279	-0.517508	0	-0.0516998	-0.214719	-0.40448	-0.107309
RSRP1	ME	NA	NA	NA	0.636212	0.0601044	0.0124798	0.210923	0.00916119	1	1	0.617288	1	0.066841	0.131862	0.0121621	0.969647	0.385179	NA	0.723728	0.848865	0.47095	0.166732	0.611567	0.510223	0.784538	0.174706	NA	0.764238	0.54561	0.73153	0.916139	NA	0.973156	0.682983	1	0	0	0	-0.322984	-1.00664	-1.26665	-0.698836	1.17732	0.00708428	-0.00887897	-0.420402	-0.114133	-0.787309
TMEM50A	ME	NA	NA	NA	0.145335	0.0835774	0.458996	0.760663	0.620618	NA	1	0.625382	0.616722	0.435845	0.0452869	1	0.757193	0.315821	0.564813	0.259538	0.348292	0.0734099	0.101137	0.733662	0.0948556	0.377464	0.364541	NA	0.381921	0.0732904	0.140367	0.247656	NA	0.566251	0.239254	1	0	0	0	0.544999	0.829094	0.455883	-0.173217	0.196088	0	0.121789	0.259941	0.455	0.304999
LDLRAP1	ME	NA	NA	NA	NA	NA	NA	NA	NA	NA	NA	NA	NA	NA	0.163209	NA	NA	0.010908	NA	7.11183e-05	NA	NA	0.141467	NA	0.000393883	0.00117203	NA	NA	0.0437769	0.353766	NA	NA	NA	NA	NA	1	0	0	0	0	0	0	0	0	0	0	0	0	0
MTFR1L	ME	NA	NA	NA	NA	NA	NA	NA	NA	NA	NA	NA	NA	NA	NA	NA	NA	NA	NA	NA	NA	NA	NA	NA	NA	NA	NA	NA	0.44542	NA	NA	NA	NA	NA	NA	NA	0	0	0	0	0	0	0	0	0	0	0	0	0
STMN1	ME	NA	NA	NA	0.00707693	NA	0.0785895	4.499e-17	2.11537e-15	NA	0.258055	NA	NA	2.47679e-16	NA	NA	NA	0.493075	NA	0.0190985	0.341712	NA	0.00278911	0.0134866	0.00181557	0.296499	0.759918	NA	1.63931e-05	0.000302098	1.05122e-07	0.956954	NA	NA	NA	0.257078	0	0	0	1.45522	0	1.27555	4.55127	3.67744	0	1.21938	0	0	3.59006
ZNF593	ME	NA	NA	NA	0.506094	NA	0.362191	NA	NA	NA	NA	NA	NA	NA	NA	NA	NA	0.00236228	NA	0.0912824	NA	NA	0.021887	0.778264	0.0314065	0.694039	0.84711	NA	0.0417994	0.16906	NA	NA	NA	NA	NA	0.415828	0	0	0	0.377159	0	0.566452	0	0	0	0	0	0	0
SH3BGRL3	ME	0.81985	0.954893	0.936067	0.340494	0.251406	0.302648	0.470389	3.55468e-06	0.986413	0.383826	0.533178	0.69698	0.170974	0.708198	0.821905	1	0.237784	0.538248	0.266911	0.177786	0.0855764	0.653991	0.361858	0.716475	0.000286768	0.000327488	0.964888	0.830404	0.927786	0.703269	0.948468	0.237278	0.903718	0.899292	0.630799	-0.357891	-0.281786	-0.186197	-0.36651	-0.577542	-0.495563	-0.275114	-1.15384	-0.051203	-0.39847	-0.298933	-0.296907	-0.388615
UBXN11	ME	NA	NA	NA	NA	NA	NA	NA	NA	NA	NA	NA	NA	NA	NA	NA	NA	0.598665	NA	0.0203795	NA	NA	0.131005	NA	0.280161	0.0643843	NA	NA	0.183039	NA	NA	NA	NA	NA	NA	NA	0	0	0	0	0	0	0	0	0	0	0	0	0
CD52	ME	0.15786	0.740916	0.00287358	2.36998e-05	0.0001567	0.00578388	0.819003	0.000486304	0.524101	1	0.698992	0.448329	0.642869	0.281207	0.0093533	0.803292	0.189029	0.792008	0.00773482	0.0063134	0.604007	0.0533962	0.00325462	0.0546814	4.90657e-08	8.21885e-12	0.298679	0.505617	0.88895	0.790751	0.232364	0.748551	0.894453	0.98253	1	-1.51892	-0.819555	-1.37546	-1.26104	-1.39536	-1.20228	0.140899	-1.67663	0.604276	0.0684322	-0.289888	-0.966083	0.265541
ZNF683	ME	NA	NA	NA	NA	NA	NA	0.00783595	NA	NA	0.00411827	NA	NA	1.04161e-19	NA	NA	NA	NA	NA	NA	NA	NA	NA	NA	NA	NA	NA	NA	2.68205e-05	0.0280848	0.0018158	NA	NA	0.0953725	NA	0.0796237	0	0	0	0	0	0	1.49889	0	0	2.45381	0	0	6.10054
HMGN2	ME	0.643022	0.840178	0.956464	0.182411	0.166567	0.230622	2.69214e-05	5.13815e-05	0.957056	1	0.934965	0.891637	0.333907	0.469022	0.0192648	0.957128	0.127629	1	0.141377	0.362038	0.98781	0.0921828	0.424992	0.25705	0.0294142	0.112598	NA	0.430443	0.966158	0.848888	0.250093	0.919727	0.987983	0.45224	1	-0.714789	0.725824	-0.151214	-0.624421	-0.603871	-0.565205	1.78156	1.10824	0.182216	0.0388417	-0.15317	-0.248203	0.421809
RPS6KA1	ME	NA	NA	NA	0.702408	NA	NA	NA	NA	NA	1	NA	0.958535	NA	NA	NA	NA	0.687067	NA	4.52436e-06	1.25222e-05	NA	9.99074e-07	NA	0.000828676	0.000140522	0.000276903	NA	0.0618331	0.171935	0.0725207	NA	NA	NA	NA	1	0	0	0	-0.413675	0	0	0	0	0	-0.0761175	0	-0.27857	0
ARID1A	ME	NA	NA	NA	NA	NA	NA	NA	NA	NA	NA	NA	NA	NA	NA	NA	NA	1	NA	NA	NA	NA	NA	NA	1	NA	NA	NA	0.290029	0.943671	NA	NA	NA	NA	NA	1	0	0	0	0	0	0	0	0	0	0	0	0	0
PIGV	ME	NA	NA	NA	NA	NA	NA	NA	NA	NA	NA	NA	NA	NA	NA	NA	NA	NA	NA	NA	NA	NA	NA	NA	NA	NA	NA	NA	NA	NA	NA	NA	NA	NA	NA	1	0	0	0	0	0	0	0	0	0	0	0	0	0
ZDHHC18	ME	NA	NA	NA	NA	NA	NA	NA	NA	NA	NA	NA	NA	NA	NA	NA	NA	NA	NA	NA	NA	NA	NA	NA	NA	NA	NA	NA	0.949925	NA	NA	NA	NA	NA	NA	NA	0	0	0	0	0	0	0	0	0	0	0	0	0
GPN2	ME	NA	NA	NA	NA	NA	NA	NA	NA	NA	NA	NA	NA	NA	NA	NA	NA	NA	NA	NA	NA	NA	NA	NA	NA	NA	NA	NA	0.0443287	NA	NA	NA	NA	NA	NA	NA	0	0	0	0	0	0	0	0	0	0	0	0	0
GPATCH3	ME	NA	NA	NA	NA	NA	NA	NA	NA	NA	NA	NA	NA	NA	NA	NA	NA	NA	NA	NA	NA	NA	NA	NA	0.00374912	NA	NA	NA	0.314181	NA	NA	NA	NA	NA	NA	0.637086	0	0	0	0	0	0	0	0	0	0	0	0	0
NUDC	ME	NA	NA	NA	0.0111951	0.00134364	0.00279899	0.000353722	0.096814	NA	0.792825	0.496187	0.857703	0.0651488	0.94185	NA	NA	0.494912	NA	0.0010028	6.02898e-05	NA	0.377409	0.216304	0.00348901	0.00741991	0.015682	NA	0.00515059	0.00621452	0.308173	0.0819814	NA	NA	NA	0.48207	0	0	0	1.52216	2.26661	1.94697	1.41111	0.601701	0	0.336858	0.622464	-0.457193	1.24934
TMEM222	ME	NA	NA	NA	0.122478	NA	0.136526	NA	NA	NA	NA	NA	NA	NA	NA	NA	NA	0.0793704	NA	0.248727	NA	NA	0.0283065	NA	0.108946	0.916928	0.136992	NA	0.105883	NA	NA	NA	NA	NA	NA	0.425518	0	0	0	-0.886722	0	-0.78462	0	0	0	0	0	0	0
SYTL1	ME	NA	NA	NA	0.293312	NA	0.348834	2.12719e-06	NA	NA	0.0580892	NA	0.189141	3.10362e-05	0.440223	NA	NA	0.375561	NA	0.00147475	0.151876	NA	0.0174102	NA	7.09914e-05	2.54657e-05	6.95795e-08	NA	6.8702e-06	0.00963844	1.06386e-06	NA	NA	NA	NA	0.215387	0	0	0	-0.684544	0	-0.914274	-1.75853	0	0	-1.52598	0	-1.00207	-1.63191
WASF2	ME	NA	NA	NA	0.103486	0.553406	0.0439395	0.213057	0.42824	NA	0.619993	NA	1	0.983094	0.410012	NA	NA	0.267009	NA	0.796862	0.840031	NA	0.847337	0.242539	0.157097	0.219313	0.307445	NA	0.0876801	0.310981	0.343697	0.878253	NA	NA	NA	1	0	0	0	-0.870226	-0.457283	-0.885887	-0.580949	-0.395643	0	-0.541349	0	0.201192	-0.0951674
FGR	ME	NA	NA	NA	NA	NA	1.1175e-05	1.58825e-06	1.84625e-05	NA	0.00540258	2.46853e-07	0.318896	8.91791e-09	NA	NA	NA	NA	NA	NA	NA	NA	NA	NA	NA	NA	NA	NA	1.0013e-11	NA	5.90016e-15	NA	NA	NA	NA	0.057416	0	0	0	0	0	-3.86117	-2.21638	-1.33949	0	-1.78307	-2.52456	-0.72297	-1.81132
IFI6	ME	0.0800557	NA	NA	NA	NA	NA	0.369141	0.0386078	NA	NA	NA	NA	NA	NA	NA	NA	0.0470921	NA	0.969716	NA	NA	0.956311	NA	0.883231	0.206451	0.0870104	NA	0.814294	0.868821	0.677371	0.594678	NA	NA	NA	1	3.57521	0	0	0	0	0	0.710028	1.68601	0	0	0	0	0
FAM76A	ME	NA	NA	NA	NA	NA	NA	NA	NA	NA	NA	NA	NA	NA	NA	NA	NA	NA	NA	NA	NA	NA	NA	NA	NA	NA	NA	NA	0.780307	NA	NA	NA	NA	NA	NA	NA	0	0	0	0	0	0	0	0	0	0	0	0	0
STX12	ME	NA	NA	NA	NA	NA	NA	NA	NA	NA	NA	NA	NA	NA	NA	NA	NA	NA	NA	NA	NA	NA	NA	NA	0.926454	NA	NA	NA	0.694415	NA	NA	NA	NA	NA	NA	NA	0	0	0	0	0	0	0	0	0	0	0	0	0
PPP1R8	ME	NA	NA	NA	NA	NA	NA	NA	NA	NA	NA	NA	NA	NA	NA	NA	NA	NA	NA	NA	NA	NA	NA	NA	NA	NA	NA	NA	0.421086	NA	NA	NA	NA	NA	NA	NA	0	0	0	0	0	0	0	0	0	0	0	0	0
THEMIS2	ME	NA	NA	NA	0.0696072	NA	NA	NA	0.933871	NA	NA	NA	0.947545	NA	NA	NA	NA	NA	NA	NA	NA	NA	NA	NA	0.111408	NA	NA	NA	0.316918	NA	NA	NA	NA	NA	NA	NA	0	0	0	0.804864	0	0	0	0.0684191	0	0	0	-0.401351	0
RPA2	ME	NA	NA	NA	0.312434	0.529313	0.0476652	0.402452	NA	NA	1	NA	1	NA	0.155383	NA	NA	0.789939	NA	0.318567	NA	NA	1	0.61867	0.289603	0.472289	0.252505	NA	0.867746	0.819082	0.553984	0.824413	NA	NA	NA	1	0	0	0	0.461231	0.426549	0.9619	-0.377384	0	0	-0.0289444	0	-0.183166	0
XKR8	ME	NA	NA	NA	NA	NA	NA	NA	NA	NA	NA	NA	NA	NA	NA	NA	NA	NA	NA	NA	NA	NA	NA	NA	NA	NA	NA	NA	0.262921	NA	NA	NA	NA	NA	NA	NA	0	0	0	0	0	0	0	0	0	0	0	0	0
EYA3	ME	NA	NA	NA	NA	NA	NA	NA	NA	NA	NA	NA	NA	NA	NA	NA	NA	NA	NA	NA	NA	NA	NA	NA	NA	NA	NA	NA	0.119864	NA	NA	NA	NA	NA	NA	NA	0	0	0	0	0	0	0	0	0	0	0	0	0
DNAJC8	ME	NA	NA	NA	0.532557	0.729231	1	0.179403	0.97076	NA	1	0.978812	1	0.146596	0.676905	NA	NA	0.856057	NA	0.860896	0.486424	NA	0.934313	0.744119	0.936151	0.746836	0.327028	NA	0.689739	0.964821	0.712391	0.794344	NA	NA	NA	1	0	0	0	0.296133	0.240009	-0.0124037	0.558621	-0.026228	0	0.0822858	-0.0478644	-0.175605	-0.398972
ATP5IF1	ME	NA	NA	NA	0.876105	0.610364	0.317917	0.928001	0.781892	NA	0.471628	0.59247	0.797701	0.213483	0.465467	0.1858	0.939937	0.785489	0.425738	0.810249	0.902252	0.397572	0.207224	0.474201	0.0198846	0.855876	0.443021	NA	0.019577	0.923101	0.83668	0.176971	NA	0.295947	0.786908	0.811135	0	0	0	-0.110972	-0.324607	-0.473116	0.0562345	-0.129015	0	-0.566307	-0.307977	-0.392467	-0.36122
PHACTR4	ME	NA	NA	NA	NA	NA	NA	NA	NA	NA	NA	NA	NA	NA	NA	NA	NA	NA	NA	NA	NA	NA	NA	NA	0.861459	NA	NA	NA	0.855754	NA	NA	NA	NA	NA	NA	NA	0	0	0	0	0	0	0	0	0	0	0	0	0
RCC1	ME	NA	NA	NA	NA	NA	0.530183	NA	NA	NA	NA	NA	NA	NA	NA	NA	NA	0.00152783	NA	NA	NA	NA	NA	NA	0.00239886	NA	NA	NA	0.000911911	NA	NA	NA	NA	NA	NA	NA	0	0	0	0	0	-0.734925	0	0	0	0	0	0	0
TRNAU1AP	ME	NA	NA	NA	NA	NA	NA	NA	NA	NA	NA	NA	NA	NA	NA	NA	NA	0.512008	NA	NA	NA	NA	0.884459	NA	0.498445	0.901996	0.990937	NA	0.773827	1	NA	NA	NA	NA	NA	0.849539	0	0	0	0	0	0	0	0	0	0	0	0	0
SNHG12	ME	NA	NA	NA	0.0338369	NA	0.0993499	0.0164096	9.82334e-14	NA	NA	NA	NA	4.65221e-06	0.00773102	NA	NA	0.0109158	NA	6.75147e-06	NA	NA	4.00701e-06	0.0371018	2.18397e-06	9.46058e-05	2.14329e-07	NA	2.14289e-11	3.86648e-05	2.86552e-05	8.04672e-05	NA	NA	NA	0.819171	0	0	0	0.997549	0	0.822883	1.38034	3.75177	0	0	0	0	1.38302
TAF12	ME	NA	NA	NA	0.859851	NA	NA	NA	NA	NA	NA	NA	0.58522	NA	NA	NA	NA	0.33733	NA	0.298215	NA	NA	1	NA	0.602406	0.566846	0.491844	NA	0.84716	0.817208	1	NA	NA	NA	NA	0.885097	0	0	0	0.148257	0	0	0	0	0	0	0	0.765089	0
GMEB1	ME	NA	NA	NA	NA	NA	NA	NA	NA	NA	NA	NA	NA	NA	NA	NA	NA	NA	NA	NA	NA	NA	NA	NA	NA	NA	NA	NA	0.872915	NA	NA	NA	NA	NA	NA	NA	0	0	0	0	0	0	0	0	0	0	0	0	0
YTHDF2	ME	NA	NA	NA	0.745867	NA	0.549379	NA	NA	NA	NA	NA	0.895893	NA	0.564979	NA	0.958827	0.514455	NA	0.925254	NA	NA	0.894214	0.96249	0.951934	0.865794	0.326055	NA	0.663567	1	0.658173	NA	NA	NA	NA	1	0	0	0	-0.217483	0	0.322287	0	0	0	0	0	0.309469	0
EPB41	ME	NA	NA	NA	0.704438	NA	0.0157623	NA	NA	NA	NA	NA	1	NA	0.90664	0.192497	NA	0.161038	NA	0.00211755	0.0656945	NA	0.0307355	0.701825	0.0705084	0.000310351	1.09278e-07	NA	0.00224678	0.288555	0.19441	NA	NA	NA	NA	0.456197	0	0	0	-0.236147	0	-1.56393	0	0	0	0	0	0.0913808	0
SRSF4	ME	NA	NA	NA	0.894183	NA	0.911045	0.981068	0.0689622	NA	NA	NA	0.894004	NA	0.974405	NA	NA	0.91083	NA	0.842802	0.856324	NA	0.195629	0.888337	0.525566	0.825826	1	NA	0.105946	0.262177	0.0431805	0.35961	NA	NA	NA	1	0	0	0	0.0986859	0	-0.238477	0.204621	0.860481	0	0	0	-0.701187	0
LAPTM5	ME	0.969652	1	0.985558	0.478497	0.316582	0.755002	0.0455616	0.0926181	0.980831	0.865346	0.872256	0.861139	0.402581	0.472335	1	0.519423	0.364213	0.635939	0.447627	0.178211	0.139141	0.638028	0.529779	0.565899	0.231694	0.00880855	0.368743	0.59631	1	0.856501	0.906383	0.776188	0.861185	0.669401	1	-0.107101	0.0320493	0.0127297	-0.33892	-0.428218	0.188638	-0.693046	0.455077	0.0436869	-0.234549	-0.169272	-0.226399	-0.28317
PUM1	ME	NA	NA	NA	1	NA	0.264504	NA	NA	NA	NA	NA	NA	NA	NA	NA	NA	0.746796	NA	0.539986	NA	NA	0.983555	NA	0.489981	0.346747	0.0155919	NA	0.747321	0.660689	NA	NA	NA	NA	NA	0.463308	0	0	0	-0.0609153	0	-1.33809	0	0	0	0	0	0	0
SNRNP40	ME	NA	NA	NA	0.159415	NA	NA	0.00704196	NA	NA	NA	NA	NA	NA	NA	NA	NA	0.853063	NA	0.967042	NA	NA	0.0976368	NA	0.980378	0.646554	0.0901139	NA	0.0506415	0.509717	0.221493	NA	NA	NA	NA	0.829566	0	0	0	0.699566	0	0	1.22354	0	0	0	0	0	0
ZCCHC17	ME	NA	NA	NA	NA	NA	NA	NA	NA	NA	NA	NA	0.772104	NA	NA	NA	0.802502	0.804222	NA	NA	NA	NA	0.860792	NA	0.959752	0.863667	0.821389	NA	0.99947	NA	NA	NA	NA	NA	NA	1	0	0	0	0	0	0	0	0	0	0	0	-0.533781	0
PEF1	ME	NA	NA	NA	1	NA	0.463653	NA	NA	NA	NA	NA	1	NA	NA	NA	NA	0.109348	NA	0.426922	NA	NA	0.556474	1	0.501422	0.34046	0.470013	NA	0.189026	0.171935	0.670015	NA	NA	NA	NA	0.783206	0	0	0	0.0703111	0	0.709672	0	0	0	0	0	0.0898778	0
PTP4A2	ME	NA	NA	NA	NA	NA	NA	NA	5.7312e-05	NA	NA	NA	NA	NA	NA	NA	NA	0.944483	NA	1	NA	NA	0.657117	NA	0.391613	0.607826	0.683416	NA	0.0780104	0.542525	0.237821	NA	NA	NA	NA	0.663363	0	0	0	0	0	0	0	-1.58543	0	0	0	0	0
KHDRBS1	ME	NA	NA	NA	0.992117	NA	NA	NA	NA	NA	NA	NA	NA	NA	NA	NA	NA	0.988054	NA	NA	NA	NA	0.847324	NA	0.156833	0.9464	NA	NA	0.866761	0.57988	NA	NA	NA	NA	NA	0.995154	0	0	0	0.166952	0	0	0	0	0	0	0	0	0
TMEM39B	ME	NA	NA	NA	NA	NA	NA	NA	NA	NA	NA	NA	NA	NA	NA	NA	NA	NA	NA	NA	NA	NA	NA	NA	NA	NA	NA	NA	0.778673	NA	NA	NA	NA	NA	NA	NA	0	0	0	0	0	0	0	0	0	0	0	0	0
KPNA6	ME	NA	NA	NA	NA	NA	NA	NA	NA	NA	NA	NA	NA	NA	NA	NA	NA	NA	NA	NA	NA	NA	NA	NA	1	NA	NA	NA	0.966502	NA	NA	NA	NA	NA	NA	NA	0	0	0	0	0	0	0	0	0	0	0	0	0
TMEM234	ME	NA	NA	NA	NA	NA	NA	NA	NA	NA	NA	NA	NA	NA	NA	NA	NA	NA	NA	NA	NA	NA	NA	NA	NA	NA	NA	NA	0.982542	NA	NA	NA	NA	NA	NA	NA	0	0	0	0	0	0	0	0	0	0	0	0	0
EIF3I	ME	NA	NA	NA	1	0.930593	0.871075	0.664719	0.143238	NA	1	0.929354	0.861139	0.9848	1	NA	0.884747	0.512008	NA	0.176428	0.713407	NA	0.353758	0.732262	0.897097	0.867798	0.0368508	NA	0.62087	0.862048	0.276601	0.532895	NA	0.565987	NA	1	0	0	0	0.0321794	0.0826253	0.142408	0.257913	-0.486532	0	-0.0714259	0.00532583	0.315662	0.018131
LCK	ME	NA	NA	NA	NA	NA	NA	0.102205	NA	0.742161	0.982811	0.772235	0.698338	0.456514	0.398795	0.170472	0.972402	0.0888095	0.976185	0.0427125	1.54778e-05	0.612404	0.247697	0.49447	0.0208946	0.0118357	0.000495666	NA	0.136065	0.695342	0.249452	0.0880001	0.48985	0.999884	1	1	0	0	0	0	0	0	-0.551262	0	0.457619	-0.139157	-0.168469	-0.373469	-0.292129
HDAC1	ME	NA	NA	NA	0.297778	0.12482	0.406835	0.890126	NA	NA	0.208517	NA	0.0175414	0.000564722	0.057186	NA	NA	0.0193365	NA	1.84683e-05	4.95507e-05	NA	0.00750858	0.00230605	0.00028209	0.0010003	0.00216908	NA	0.216903	0.274815	0.0310835	0.00279761	NA	NA	NA	1	0	0	0	-0.449852	-0.815894	-0.454962	-0.0223286	0	0	-1.01721	0	-1.34038	-0.932415
BSDC1	ME	NA	NA	NA	NA	NA	NA	NA	NA	NA	NA	NA	NA	NA	NA	NA	NA	0.750727	NA	0.417792	NA	NA	NA	NA	0.574075	0.847577	NA	NA	0.475876	NA	NA	NA	NA	NA	NA	NA	0	0	0	0	0	0	0	0	0	0	0	0	0
ZBTB8OS	ME	NA	NA	NA	0.765104	NA	0.575999	NA	NA	NA	NA	NA	1	NA	NA	NA	NA	0.832421	NA	0.832004	NA	NA	0.176957	NA	0.925428	0.282005	0.759443	NA	0.520349	0.700377	0.936101	NA	NA	NA	NA	0.247721	0	0	0	-0.32667	0	-0.476128	0	0	0	0	0	0.233876	0
RBBP4	ME	NA	NA	NA	0.0200397	0.474023	0.432131	0.591706	0.915369	NA	0.884329	NA	1	0.792029	0.591298	NA	NA	0.662346	NA	0.553081	0.771465	NA	0.103436	0.550221	0.155176	0.512556	0.0244352	NA	0.148447	0.867715	0.960433	0.959501	NA	NA	NA	0.943235	0	0	0	-0.904101	-0.389487	-0.522548	-0.270505	-0.0521679	0	0.257816	0	0.112577	0.125611
YARS	ME	NA	NA	NA	NA	NA	NA	NA	NA	NA	NA	NA	1	NA	NA	NA	NA	0.470357	NA	0.339141	NA	NA	0.0723849	NA	0.156129	0.0318033	0.132385	NA	0.808749	0.927902	NA	NA	NA	NA	NA	0.466088	0	0	0	0	0	0	0	0	0	0	0	0.249137	0
S100PBP	ME	NA	NA	NA	NA	NA	NA	NA	NA	NA	NA	NA	NA	NA	NA	NA	NA	NA	NA	NA	NA	NA	NA	NA	NA	NA	NA	NA	0.275378	NA	NA	NA	NA	NA	NA	0.802366	0	0	0	0	0	0	0	0	0	0	0	0	0
AK2	ME	NA	NA	NA	0.138512	NA	0.348047	0.0137313	0.80516	NA	NA	NA	0.861139	NA	NA	NA	NA	0.605603	NA	0.692776	NA	NA	0.0885823	NA	0.323784	0.29159	0.228669	NA	0.0057576	0.148221	NA	0.13519	NA	NA	NA	1	0	0	0	0.708896	0	0.612682	1.51513	0.1454	0	0	0	0.499324	0
PHC2	ME	NA	NA	NA	NA	NA	NA	NA	0.490711	NA	NA	NA	NA	NA	NA	NA	NA	NA	NA	NA	NA	NA	NA	NA	NA	NA	NA	NA	NA	NA	NA	NA	NA	NA	NA	NA	0	0	0	0	0	0	0	0.631406	0	0	0	0	0
SMIM12	ME	NA	NA	NA	0.0148807	NA	0.0316213	NA	NA	NA	NA	NA	0.730664	NA	NA	NA	NA	0.885275	NA	0.0139711	NA	NA	0.175356	NA	0.0960261	0.0042041	0.423004	NA	0.0433916	0.123389	NA	NA	NA	NA	NA	1	0	0	0	1.02306	0	1.41267	0	0	0	0	0	0.636984	0
TMEM35B	ME	NA	NA	NA	NA	NA	NA	NA	NA	NA	NA	NA	0.862251	NA	0.0433541	NA	NA	0.0028272	NA	0.362621	NA	NA	0.331322	0.764568	0.676618	0.0435433	0.486722	NA	0.920371	0.522532	0.810293	1	NA	NA	NA	1	0	0	0	0	0	0	0	0	0	0	0	0.510635	0
SFPQ	ME	NA	NA	NA	0.356867	NA	0.144185	NA	0.114064	NA	NA	NA	NA	NA	NA	NA	NA	0.0464699	NA	0.0509861	NA	NA	0.00409436	NA	0.00294132	0.22555	0.111551	NA	0.000154271	0.122398	NA	NA	NA	NA	NA	0.982498	0	0	0	0.789836	0	0.993974	0	0.824544	0	0	0	0	0
KIAA0319L	ME	NA	NA	NA	NA	NA	NA	NA	NA	NA	NA	NA	NA	NA	NA	NA	NA	NA	NA	NA	NA	NA	NA	NA	0.983529	NA	NA	NA	0.340559	NA	NA	NA	NA	NA	NA	NA	0	0	0	0	0	0	0	0	0	0	0	0	0
NCDN	ME	NA	NA	NA	NA	NA	NA	NA	NA	NA	NA	NA	NA	NA	NA	NA	NA	NA	NA	NA	NA	NA	NA	NA	1	NA	NA	NA	0.604953	NA	NA	NA	NA	NA	NA	NA	0	0	0	0	0	0	0	0	0	0	0	0	0
AC004865.2	ME	NA	NA	NA	NA	NA	NA	NA	NA	NA	NA	NA	0.0099839	NA	NA	NA	NA	NA	NA	NA	NA	NA	NA	NA	NA	NA	NA	NA	2.22873e-05	NA	NA	NA	NA	NA	NA	NA	0	0	0	0	0	0	0	0	0	0	0	-2.54639	0
PSMB2	ME	NA	NA	NA	0.105497	NA	0.109238	0.1363	0.355464	NA	1	NA	1	0.523058	0.0517168	NA	0.824133	0.383004	NA	0.726327	0.88607	NA	0.566065	0.392176	0.531755	0.853932	0.828156	NA	0.265149	0.179462	0.349639	0.982693	NA	NA	NA	0.961001	0	0	0	0.59137	0	0.777753	0.684462	-0.340421	0	-0.0862624	0	-0.0704568	0.202913
AGO3	ME	NA	NA	NA	NA	NA	NA	NA	NA	NA	NA	NA	NA	NA	NA	NA	NA	0.7204	NA	NA	NA	NA	0.884288	NA	0.848377	NA	NA	NA	0.853442	NA	NA	NA	NA	NA	NA	NA	0	0	0	0	0	0	0	0	0	0	0	0	0
ADPRHL2	ME	NA	NA	NA	NA	NA	NA	NA	NA	NA	NA	NA	NA	NA	NA	NA	NA	NA	NA	NA	NA	NA	NA	NA	0.00148238	NA	NA	NA	0.0105487	NA	NA	NA	NA	NA	NA	1	0	0	0	0	0	0	0	0	0	0	0	0	0
TRAPPC3	ME	NA	NA	NA	0.900745	NA	0.624466	NA	0.876382	NA	NA	NA	1	NA	0.942174	NA	NA	1	NA	1	0.810112	NA	0.426282	0.832697	1	0.70868	0.809049	NA	0.953171	1	0.824192	NA	NA	NA	NA	1	0	0	0	-0.124725	0	0.232283	0	0.174536	0	0	0	0.324901	0
MAP7D1	ME	NA	NA	NA	NA	NA	NA	NA	NA	NA	NA	NA	NA	NA	NA	NA	NA	NA	NA	NA	NA	NA	NA	NA	NA	NA	NA	NA	0.411394	NA	NA	NA	NA	NA	NA	NA	0	0	0	0	0	0	0	0	0	0	0	0	0
THRAP3	ME	NA	NA	NA	0.49215	0.838883	0.0257632	0.985359	0.311085	NA	1	NA	1	0.560934	0.772579	NA	NA	0.771443	NA	0.775067	0.377537	NA	0.544273	0.916081	0.182522	0.651067	0.829169	NA	0.813618	0.895075	0.437173	1	NA	NA	NA	0.871769	0	0	0	-0.367507	-0.2387	-0.936851	-0.0201142	0.591235	0	0.223537	0	0.17199	-0.277345
LSM10	ME	NA	NA	NA	0.209441	0.543162	0.0481096	NA	0.0175165	NA	NA	NA	1	NA	NA	NA	NA	0.321614	NA	0.321224	NA	NA	0.700876	0.807863	0.78482	0.873469	0.534155	NA	0.926257	0.965333	0.524963	NA	NA	NA	NA	0.777351	0	0	0	-0.526645	-0.375525	-1.13152	0	-0.72893	0	0	0	-0.108764	0
MRPS15	ME	NA	NA	NA	0.602048	NA	0.310722	0.910665	0.126589	NA	NA	NA	0.730664	NA	0.360047	NA	NA	0.632212	NA	0.0720815	1	NA	0.0625187	0.265573	0.438041	0.447812	0.0730902	NA	0.0810308	0.157735	0.906934	0.217657	NA	NA	NA	0.141085	0	0	0	-0.291814	0	-0.60533	0.144061	-0.553133	0	0	0	-0.697932	0
CSF3R	ME	NA	NA	NA	NA	NA	NA	NA	0.503201	NA	NA	NA	NA	NA	NA	NA	NA	NA	NA	NA	NA	NA	NA	NA	NA	NA	NA	NA	NA	NA	NA	NA	NA	NA	NA	NA	0	0	0	0	0	0	0	-0.37777	0	0	0	0	0
ZC3H12A	ME	NA	NA	NA	NA	4.46791e-08	NA	0.104539	NA	NA	NA	NA	NA	0.000926364	NA	NA	NA	NA	NA	1.79176e-07	NA	NA	1.24631e-07	0.000326335	6.33515e-17	3.51007e-07	1.23205e-07	NA	4.08438e-10	6.31763e-07	NA	NA	NA	NA	NA	0.967517	0	0	0	0	3.99536	0	0.932613	0	0	0	0	0	1.54936
MEAF6	ME	NA	NA	NA	0.784307	0.604509	0.262759	0.794552	NA	NA	1	0.787608	0.881938	0.707525	0.90664	NA	1	0.601875	NA	0.243776	0.807738	NA	0.51246	0.989094	0.074728	0.551026	0.862529	NA	0.49205	1	0.863305	0.802669	NA	0.36431	NA	1	0	0	0	-0.178558	-0.247016	-0.58726	-0.196484	0	0	-0.0358692	-0.177913	-0.42541	0.10856
SNIP1	ME	NA	NA	NA	NA	NA	NA	NA	NA	NA	NA	NA	NA	NA	NA	NA	NA	NA	NA	NA	NA	NA	NA	NA	0.00941954	NA	NA	NA	0.642281	NA	NA	NA	NA	NA	NA	NA	0	0	0	0	0	0	0	0	0	0	0	0	0
GNL2	ME	NA	NA	NA	NA	NA	NA	NA	NA	NA	NA	NA	NA	NA	NA	NA	NA	NA	NA	0.711279	NA	NA	NA	NA	0.150872	NA	NA	NA	0.942622	NA	NA	NA	NA	NA	NA	1	0	0	0	0	0	0	0	0	0	0	0	0	0
MTF1	ME	NA	NA	NA	NA	NA	NA	NA	NA	NA	NA	NA	NA	NA	NA	NA	NA	NA	NA	NA	NA	NA	NA	NA	NA	NA	NA	NA	0.561566	NA	NA	NA	NA	NA	NA	NA	0	0	0	0	0	0	0	0	0	0	0	0	0
SF3A3	ME	NA	NA	NA	1	NA	0.833955	NA	NA	NA	NA	NA	NA	NA	NA	NA	NA	0.439311	NA	0.148916	NA	NA	0.45929	NA	0.719959	0.27158	0.740314	NA	0.64236	0.995586	NA	NA	NA	NA	NA	1	0	0	0	-0.00588527	0	0.298217	0	0	0	0	0	0	0
FHL3	ME	NA	NA	NA	NA	NA	NA	NA	NA	NA	NA	NA	NA	NA	NA	NA	NA	NA	NA	NA	NA	NA	NA	NA	NA	NA	NA	NA	NA	NA	NA	NA	NA	NA	NA	1	0	0	0	0	0	0	0	0	0	0	0	0	0
UTP11	ME	NA	NA	NA	NA	NA	NA	NA	NA	NA	NA	NA	NA	NA	NA	NA	NA	NA	NA	NA	NA	NA	NA	NA	0.000361304	NA	NA	NA	0.00620109	0.462728	NA	NA	NA	NA	NA	0.428521	0	0	0	0	0	0	0	0	0	0	0	0	0
MYCBP	ME	NA	NA	NA	NA	NA	NA	NA	NA	NA	NA	NA	NA	NA	NA	NA	NA	NA	NA	NA	NA	NA	NA	NA	0.910574	NA	NA	NA	0.603838	NA	NA	NA	NA	NA	NA	NA	0	0	0	0	0	0	0	0	0	0	0	0	0
AKIRIN1	ME	NA	NA	NA	0.0742128	NA	0.0275281	NA	NA	NA	NA	NA	NA	NA	0.549266	NA	NA	1	NA	0.16968	NA	NA	0.0849779	0.00277828	0.0143952	0.72789	0.991148	NA	0.0240592	0.0236973	0.185506	0.46952	NA	NA	NA	0.691039	0	0	0	1.04034	0	1.36561	0	0	0	0	0	0	0
NDUFS5	ME	0.906752	NA	NA	0.362	0.204112	7.51856e-05	0.60528	0.713108	NA	0.870697	0.383868	1	0.0298658	0.151813	0.780518	0.989908	0.980449	0.624886	0.0652669	0.46403	0.00564791	0.0215877	0.45683	0.00659734	0.729604	0.769399	NA	0.0123589	0.04205	0.119092	0.445074	0.408407	0.894453	0.214245	0.991589	0.554525	0	0	0.373148	0.57843	1.28677	0.229447	0.135209	0	-0.219142	0.388313	-0.0941014	0.740896
MACF1	ME	NA	NA	NA	NA	NA	0.80614	0.143859	NA	NA	0.7597	NA	0.885756	0.393235	NA	0.15672	NA	0.297797	NA	0.962822	NA	NA	0.154283	0.0363623	0.198075	0.517837	0.718033	NA	0.75014	0.667659	0.92189	0.969367	NA	NA	NA	0.589813	0	0	0	0	0	-0.353829	-0.763336	0	0	0.550287	0	0.446069	0.46277
PABPC4	ME	NA	NA	NA	NA	NA	NA	NA	NA	NA	NA	NA	NA	NA	NA	NA	NA	NA	NA	NA	NA	NA	NA	NA	1	NA	NA	NA	0.953558	NA	NA	NA	NA	NA	NA	NA	0	0	0	0	0	0	0	0	0	0	0	0	0
PPIE	ME	NA	NA	NA	0.837907	NA	NA	NA	NA	NA	NA	NA	0.939314	NA	NA	NA	NA	0.936724	NA	0.833795	NA	NA	0.916807	NA	0.822307	0.924881	0.930028	NA	0.702178	0.976165	NA	NA	NA	NA	NA	0.244476	0	0	0	0.169755	0	0	0	0	0	0	0	0.219093	0
CAP1	ME	NA	NA	NA	0.748588	0.790488	0.63193	0.590806	0.700964	0.957056	0.960115	0.572834	0.995755	0.0627246	0.775432	0.536811	0.903355	0.246497	0.138203	0.0538153	0.00718136	0.496797	0.305714	0.148381	0.531181	0.121334	0.0953749	NA	0.142203	0.796536	0.613072	0.403062	NA	1	0.925493	0.705754	0	0	0	0.1542	-0.215517	-0.283607	-0.239029	0.127209	-0.218088	-0.165407	-0.283363	-0.105562	-0.472788
PPT1	ME	NA	NA	NA	0.825448	NA	NA	NA	0.0641421	NA	NA	NA	NA	NA	1	NA	NA	0.0433166	NA	0.497731	NA	NA	0.878242	0.0263583	0.0017483	0.511829	0.267049	NA	0.323873	0.492475	0.178465	0.285855	NA	NA	NA	0.399164	0	0	0	0.179628	0	0	0	0.699855	0	0	0	0	0
RLF	ME	NA	NA	NA	0.0338369	NA	0.000591317	NA	NA	NA	NA	NA	NA	NA	NA	NA	NA	0.324769	NA	0.00635125	NA	NA	0.012396	NA	0.000198114	0.00339306	0.0585996	NA	0.000362288	0.00329343	NA	NA	NA	NA	NA	1	0	0	0	1.12382	0	1.84275	0	0	0	0	0	0	0
ZMPSTE24	ME	NA	NA	NA	NA	NA	NA	NA	NA	NA	NA	NA	NA	NA	NA	NA	NA	NA	NA	NA	NA	NA	NA	NA	0.0315971	NA	NA	NA	0.179257	NA	NA	NA	NA	NA	NA	0.48207	0	0	0	0	0	0	0	0	0	0	0	0	0
SMAP2	ME	NA	NA	NA	0.416532	0.316582	0.278318	NA	0.981858	NA	NA	NA	NA	NA	0.125039	0.0012283	NA	0.0839048	NA	0.00688885	0.00314302	NA	0.0164907	0.067736	0.010461	0.0487427	0.484565	NA	0.00177348	0.000766741	NA	NA	NA	NA	NA	0.486564	0	0	0	0.541867	0.544605	0.735978	0	0.0622239	0	0	0	0	0
NFYC	ME	NA	NA	NA	1	NA	0.640219	NA	NA	NA	NA	NA	NA	NA	NA	NA	NA	0.856854	NA	0.774666	NA	NA	0.962945	NA	0.820781	0.965931	0.996108	NA	0.656488	0.797122	NA	NA	NA	NA	NA	0.445949	0	0	0	-0.0479786	0	0.359352	0	0	0	0	0	0	0
CTPS1	ME	NA	NA	NA	NA	NA	NA	NA	NA	NA	NA	NA	NA	NA	NA	NA	NA	NA	NA	NA	NA	NA	NA	NA	NA	NA	NA	NA	0.814049	NA	NA	NA	NA	NA	NA	NA	0	0	0	0	0	0	0	0	0	0	0	0	0
FOXJ3	ME	NA	NA	NA	NA	NA	NA	NA	NA	NA	NA	NA	NA	NA	NA	NA	NA	NA	NA	NA	NA	NA	NA	NA	0.76268	NA	NA	NA	0.175407	NA	NA	NA	NA	NA	NA	NA	0	0	0	0	0	0	0	0	0	0	0	0	0
PPCS	ME	NA	NA	NA	0.100002	NA	0.287938	NA	0.608762	NA	NA	NA	0.874582	NA	0.493085	NA	NA	0.0468653	NA	0.247473	NA	NA	0.52201	0.179349	0.120739	0.0109869	0.112896	NA	0.686347	0.879813	0.649473	0.492554	NA	NA	NA	0.996817	0	0	0	-0.666949	0	-0.708082	0	-0.193074	0	0	0	-0.589084	0
PPIH	ME	NA	NA	NA	0.765184	NA	0.962702	0.429504	NA	NA	NA	NA	0.861139	NA	0.665499	NA	NA	1	NA	0.881949	NA	NA	0.0302222	NA	0.0210328	0.148351	0.742771	NA	0.751417	0.854606	0.657346	NA	NA	NA	NA	0.568909	0	0	0	0.147398	0	-0.0211297	0.491206	0	0	0	0	0.401537	0
YBX1	ME	NA	NA	NA	0.653151	0.998869	0.973633	0.232614	0.39201	NA	NA	NA	1	NA	0.518162	NA	NA	0.94958	NA	0.514585	0.840998	NA	0.492282	0.939113	0.531755	0.70293	0.461838	NA	0.484307	0.581751	0.792326	0.674484	NA	NA	NA	1	0	0	0	-0.252713	0.0102568	-0.0857071	0.535588	-0.325854	0	0	0	-0.204204	0
P3H1	ME	NA	NA	NA	NA	NA	NA	NA	NA	NA	NA	NA	NA	NA	NA	NA	NA	NA	NA	NA	NA	NA	NA	NA	NA	NA	NA	NA	0.721897	NA	NA	NA	NA	NA	NA	NA	0	0	0	0	0	0	0	0	0	0	0	0	0
C1orf50	ME	NA	NA	NA	NA	NA	NA	NA	NA	NA	NA	NA	NA	NA	NA	NA	NA	NA	NA	NA	NA	NA	NA	NA	NA	NA	NA	NA	0.340815	NA	NA	NA	NA	NA	NA	NA	0	0	0	0	0	0	0	0	0	0	0	0	0
AC098484.3	ME	NA	NA	NA	NA	NA	NA	NA	NA	NA	NA	NA	NA	NA	NA	NA	NA	NA	NA	NA	NA	NA	NA	NA	NA	NA	NA	NA	0.374983	NA	NA	NA	NA	NA	NA	NA	0	0	0	0	0	0	0	0	0	0	0	0	0
SVBP	ME	NA	NA	NA	NA	NA	0.338634	NA	NA	NA	NA	NA	NA	NA	NA	NA	NA	0.160271	NA	NA	NA	NA	0.267918	NA	0.0447352	0.154842	0.0109936	NA	0.250364	0.846946	NA	NA	NA	NA	NA	0.572642	0	0	0	0	0	-0.698994	0	0	0	0	0	0	0
SLC2A1	ME	NA	NA	NA	NA	NA	NA	NA	NA	NA	NA	NA	NA	NA	NA	NA	NA	NA	NA	NA	NA	NA	NA	NA	0.110887	NA	NA	NA	0.0319397	NA	NA	NA	NA	NA	NA	NA	0	0	0	0	0	0	0	0	0	0	0	0	0
EBNA1BP2	ME	NA	NA	NA	NA	NA	NA	NA	NA	NA	NA	NA	NA	NA	NA	NA	NA	0.729971	NA	NA	NA	NA	0.0239547	NA	0.640154	NA	NA	NA	0.420609	NA	NA	NA	NA	NA	NA	NA	0	0	0	0	0	0	0	0	0	0	0	0	0
ELOVL1	ME	NA	NA	NA	0.900678	NA	1	NA	0.533576	NA	NA	NA	0.900575	NA	NA	NA	NA	0.2388	NA	0.53552	NA	NA	0.130057	NA	0.0707848	0.986567	0.369845	NA	0.895166	0.558802	0.132483	NA	NA	NA	NA	0.765017	0	0	0	0.144699	0	-0.175862	0	-0.240456	0	0	0	0.358338	0
MED8	ME	NA	NA	NA	0.0153816	NA	NA	NA	NA	NA	NA	NA	NA	NA	NA	NA	NA	NA	NA	0.0979356	NA	NA	NA	NA	0.00455463	0.0199135	0.00723856	NA	0.0713163	0.711373	NA	NA	NA	NA	NA	NA	0	0	0	1.12244	0	0	0	0	0	0	0	0	0
HYI	ME	NA	NA	NA	NA	NA	NA	NA	NA	NA	NA	NA	NA	NA	NA	NA	NA	0.572964	NA	NA	NA	NA	0.841066	NA	0.230554	NA	NA	NA	NA	NA	NA	NA	NA	NA	NA	0.813818	0	0	0	0	0	0	0	0	0	0	0	0	0
DPH2	ME	NA	NA	NA	NA	NA	NA	NA	NA	NA	NA	NA	NA	NA	NA	NA	NA	NA	NA	NA	NA	NA	NA	NA	NA	NA	NA	NA	0.0846982	NA	NA	NA	NA	NA	NA	NA	0	0	0	0	0	0	0	0	0	0	0	0	0
ATP6V0B	ME	0.554868	NA	NA	0.488015	0.0670659	0.0360676	0.795432	0.860172	NA	0.959005	NA	0.91764	0.472157	0.250024	NA	0.976332	0.0437293	NA	0.979008	0.522449	NA	0.890301	0.60484	0.101279	0.370311	0.918488	NA	0.427463	0.415618	0.516939	0.920753	NA	0.42402	0.893124	0.731741	1.07098	0	0	0.332116	0.745781	0.926086	-0.177875	0.0769998	0	0.12584	0	-0.261374	0.203838
DMAP1	ME	NA	NA	NA	NA	NA	NA	NA	NA	NA	NA	NA	NA	NA	NA	NA	NA	0.131413	NA	0.858116	NA	NA	0.201702	NA	0.23944	NA	0.271049	NA	0.541351	0.712139	NA	NA	NA	NA	NA	NA	0	0	0	0	0	0	0	0	0	0	0	0	0
ERI3	ME	NA	NA	NA	NA	NA	NA	NA	NA	NA	NA	NA	NA	NA	NA	NA	NA	0.0936449	NA	0.000183148	NA	NA	NA	NA	0.0014563	NA	NA	NA	0.00184236	0.310981	NA	NA	NA	NA	NA	1	0	0	0	0	0	0	0	0	0	0	0	0	0
ARMH1	ME	NA	NA	NA	NA	NA	0.6821	NA	NA	NA	NA	NA	NA	NA	NA	NA	NA	0.510336	NA	0.110483	NA	NA	NA	NA	0.00762713	NA	NA	NA	0.495352	NA	NA	NA	NA	NA	NA	NA	0	0	0	0	0	0.298647	0	0	0	0	0	0	0
RPS8	ME	0.699777	0.904618	0.656598	0.302845	0.163632	0.257341	0.108253	2.72967e-10	0.8263	1	0.392442	0.653983	0.475174	0.0376493	0.000580902	0.901308	0.0586201	0.505162	0.243599	0.0380468	0.00407575	3.94144e-08	0.00790504	0.000131546	7.4781e-06	0.000459974	0.0255738	0.000850101	0.114118	0.0178786	0.354343	0.163431	0.943069	0.0111122	1	-0.434422	-0.38772	-0.255627	-0.349946	-0.492788	-0.434117	-0.623538	-1.34061	-0.192669	0.00312342	-0.34095	-0.289785	-0.222826
PLK3	ME	NA	NA	NA	NA	NA	NA	NA	NA	NA	NA	NA	NA	NA	NA	NA	NA	0.0234416	NA	0.000292463	NA	NA	1.40819e-07	NA	4.36134e-11	4.05108e-06	NA	NA	4.50216e-19	1.19072e-09	NA	NA	NA	NA	NA	NA	0	0	0	0	0	0	0	0	0	0	0	0	0
EIF2B3	ME	NA	NA	NA	NA	NA	NA	NA	NA	NA	NA	NA	NA	NA	NA	NA	NA	NA	NA	NA	NA	NA	NA	NA	NA	NA	NA	NA	0.819299	NA	NA	NA	NA	NA	NA	NA	0	0	0	0	0	0	0	0	0	0	0	0	0
UROD	ME	NA	NA	NA	NA	NA	NA	NA	NA	NA	NA	NA	NA	NA	NA	NA	NA	0.619607	NA	0.42667	NA	NA	0.191602	NA	0.0282932	0.7383	0.65501	NA	0.534512	0.990075	NA	NA	NA	NA	NA	0.814454	0	0	0	0	0	0	0	0	0	0	0	0	0
MUTYH	ME	NA	NA	NA	NA	NA	NA	NA	NA	NA	NA	NA	NA	NA	NA	NA	NA	0.487381	NA	NA	NA	NA	NA	NA	0.469992	NA	NA	NA	1	NA	NA	NA	NA	NA	NA	NA	0	0	0	0	0	0	0	0	0	0	0	0	0
TOE1	ME	NA	NA	NA	NA	NA	NA	NA	NA	NA	NA	NA	NA	NA	NA	NA	NA	NA	NA	NA	NA	NA	NA	NA	0.261545	NA	NA	NA	0.917176	1	NA	NA	NA	NA	NA	NA	0	0	0	0	0	0	0	0	0	0	0	0	0
PRDX1	ME	0.0486611	0.904618	NA	2.90645e-10	0.000174223	2.68851e-11	0.0690642	1.83066e-05	NA	0.997777	0.139301	1	0.000316437	0.00147208	NA	0.982773	0.14311	NA	8.75879e-06	0.185248	0.290183	0.0256695	0.749749	0.00156745	0.00452645	0.140203	NA	0.000440994	0.000300584	0.00108049	0.642303	NA	NA	0.24912	1	2.11207	0.905014	0	1.98613	1.73844	2.14998	0.977692	1.26559	0	0.0542479	0.925225	-0.135024	1.55926
AKR1A1	ME	NA	NA	NA	0.95464	1	0.43651	NA	0.459413	NA	NA	NA	1	NA	0.400895	NA	NA	0.406357	NA	0.270746	NA	NA	0.062693	NA	0.0282932	0.122546	0.906758	NA	0.0895077	0.607203	NA	0.32158	NA	NA	NA	0.886788	0	0	0	0.0630288	0.00427998	-0.537568	0	0.341441	0	0	0	-0.382885	0
NASP	ME	NA	NA	NA	0.0742128	0.010376	0.191513	2.32542e-05	0.090586	NA	NA	NA	0.861139	0.20837	NA	NA	NA	0.933106	NA	1.63576e-06	0.70675	NA	0.0179624	0.297299	1.925e-06	0.00521301	0.0854825	NA	0.00569434	0.000260486	0.643919	0.699109	NA	NA	NA	0.908523	0	0	0	0.889874	1.43504	0.57627	1.63463	0.851261	0	0	0	-0.635295	0.81162
GPBP1L1	ME	NA	NA	NA	0.98353	NA	NA	NA	NA	NA	NA	NA	NA	NA	NA	NA	NA	0.96309	NA	0.383988	NA	NA	0.715689	NA	0.348322	0.680822	0.551851	NA	0.544308	0.874874	NA	NA	NA	NA	NA	1	0	0	0	0.0160608	0	0	0	0	0	0	0	0	0
TMEM69	ME	NA	NA	NA	NA	NA	NA	NA	NA	NA	NA	NA	NA	NA	NA	NA	NA	0.320419	NA	NA	NA	NA	NA	NA	1	NA	NA	NA	0.621812	NA	NA	NA	NA	NA	NA	1	0	0	0	0	0	0	0	0	0	0	0	0	0
LRRC41	ME	NA	NA	NA	NA	NA	NA	NA	NA	NA	NA	NA	NA	NA	NA	NA	NA	NA	NA	NA	NA	NA	NA	NA	0.874854	NA	NA	NA	0.906149	0.960064	NA	NA	NA	NA	NA	NA	0	0	0	0	0	0	0	0	0	0	0	0	0
UQCRH	ME	0.995643	0.954893	0.709976	0.886705	0.736829	0.558422	0.522092	0.0102946	1	1	0.100172	0.99135	0.435845	0.653605	0.172688	1	0.361098	1	0.676979	0.856739	0.429775	0.234293	0.445456	0.599735	0.225296	0.724342	NA	0.880435	0.995279	0.885999	0.936603	0.341222	1	1	0.981188	-0.0616859	-0.152243	0.465213	-0.0800857	-0.220389	0.272017	0.316507	-0.713425	-0.0385774	0.0700242	0.605331	-0.150366	0.341138
MKNK1	ME	NA	NA	NA	NA	NA	NA	NA	NA	NA	NA	NA	NA	NA	NA	NA	NA	NA	NA	NA	NA	NA	0.051545	NA	0.288414	NA	0.0434945	NA	0.111484	0.960064	NA	NA	NA	NA	NA	0.324289	0	0	0	0	0	0	0	0	0	0	0	0	0
MOB3C	ME	NA	NA	NA	NA	NA	NA	NA	NA	NA	NA	NA	NA	NA	NA	NA	NA	NA	NA	NA	NA	NA	NA	NA	NA	NA	NA	NA	9.08314e-05	NA	NA	NA	NA	NA	NA	NA	0	0	0	0	0	0	0	0	0	0	0	0	0
EFCAB14	ME	NA	NA	NA	NA	NA	NA	NA	NA	NA	NA	NA	NA	NA	NA	NA	NA	0.66225	NA	NA	NA	NA	0.557056	NA	0.725407	NA	NA	NA	0.586152	0.171935	NA	NA	NA	NA	NA	1	0	0	0	0	0	0	0	0	0	0	0	0	0
CMPK1	ME	NA	NA	NA	0.692277	NA	NA	NA	NA	NA	NA	NA	NA	NA	NA	NA	NA	0.927029	NA	0.329169	NA	NA	0.458511	NA	0.35863	1	0.868505	NA	0.502916	0.792956	NA	NA	NA	NA	NA	1	0	0	0	-0.227136	0	0	0	0	0	0	0	0	0
BEND5	ME	NA	NA	NA	NA	NA	0.264921	NA	NA	NA	NA	NA	NA	NA	NA	NA	NA	NA	NA	NA	NA	NA	NA	NA	NA	NA	NA	NA	NA	NA	NA	NA	NA	NA	NA	NA	0	0	0	0	0	-0.6621	0	0	0	0	0	0	0
CDKN2C	ME	NA	NA	NA	NA	NA	NA	NA	NA	NA	NA	NA	NA	NA	NA	NA	NA	NA	NA	NA	NA	NA	NA	NA	NA	NA	NA	NA	8.12288e-06	NA	NA	NA	NA	NA	NA	0.660265	0	0	0	0	0	0	0	0	0	0	0	0	0
RNF11	ME	NA	NA	NA	NA	NA	NA	NA	NA	NA	NA	NA	NA	NA	NA	NA	NA	NA	NA	NA	NA	NA	NA	NA	0.0122233	NA	NA	NA	0.374047	NA	NA	NA	NA	NA	NA	NA	0	0	0	0	0	0	0	0	0	0	0	0	0
EPS15	ME	NA	NA	NA	0.843971	NA	0.970811	NA	NA	NA	NA	NA	NA	NA	NA	NA	1	0.0730015	NA	0.166439	0.579341	NA	0.31553	0.592	0.456052	0.935957	0.502524	NA	0.618484	0.990276	0.996235	NA	NA	NA	NA	1	0	0	0	0.0928888	0	-0.181026	0	0	0	0	0	0	0
OSBPL9	ME	NA	NA	NA	0.33911	NA	NA	NA	NA	NA	NA	NA	NA	NA	NA	NA	NA	1	NA	0.270105	NA	NA	0.987228	NA	0.958242	0.49068	0.672916	NA	0.0437903	0.703559	NA	NA	NA	NA	NA	1	0	0	0	-0.490215	0	0	0	0	0	0	0	0	0
NRDC	ME	NA	NA	NA	0.807376	NA	0.656183	NA	0.787503	NA	NA	NA	0.988067	NA	NA	NA	NA	0.738486	NA	0.99343	NA	NA	0.847046	NA	0.0604453	0.908728	0.240701	NA	0.579679	1	NA	NA	NA	NA	NA	0.428521	0	0	0	-0.267163	0	-0.489549	0	0.184505	0	0	0	0.258421	0
TXNDC12	ME	NA	NA	NA	0.807376	NA	0.527017	0.900117	0.381379	NA	NA	NA	0.842686	NA	0.430431	NA	NA	0.945898	NA	0.423305	NA	NA	1	0.772261	0.766553	0.741381	0.748327	NA	0.591345	0.547581	0.856501	0.987812	NA	NA	NA	1	0	0	0	0.194154	0	-0.435945	0.155256	0.41291	0	0	0	-0.407238	0
KTI12	ME	NA	NA	NA	NA	NA	NA	NA	NA	NA	NA	NA	NA	NA	NA	NA	NA	NA	NA	NA	NA	NA	NA	NA	0.402721	NA	NA	NA	0.51944	NA	NA	NA	NA	NA	NA	NA	0	0	0	0	0	0	0	0	0	0	0	0	0
BTF3L4	ME	NA	NA	NA	0.0228997	NA	0.6821	NA	0.544922	NA	NA	NA	1	NA	NA	NA	NA	0.108186	NA	0.481735	NA	NA	0.0327834	0.713491	0.0669853	0.908069	0.657932	NA	0.155874	0.251522	NA	0.0274075	NA	NA	NA	0.804487	0	0	0	0.757682	0	0.435642	0	0.327415	0	0	0	0.123921	0
PRPF38A	ME	NA	NA	NA	NA	NA	0.779017	NA	NA	NA	NA	NA	NA	NA	NA	NA	NA	0.982673	NA	0.134773	NA	NA	0.101137	NA	0.00568343	0.353768	0.711872	NA	0.0192148	0.0792056	NA	NA	NA	NA	NA	0.968282	0	0	0	0	0	0.274256	0	0	0	0	0	0	0
TUT4	ME	NA	NA	NA	0.608448	NA	0.421809	NA	NA	NA	NA	NA	NA	NA	NA	NA	NA	0.980036	NA	0.185463	NA	NA	0.188853	NA	0.675625	0.764182	0.910664	NA	0.564419	0.552009	NA	NA	NA	NA	NA	0.875093	0	0	0	0.326965	0	0.504958	0	0	0	0	0	0	0
GPX7	ME	NA	NA	NA	NA	NA	NA	NA	NA	NA	NA	NA	NA	NA	NA	NA	NA	0.923219	NA	NA	NA	NA	NA	NA	0.869842	NA	NA	NA	0.907779	NA	NA	NA	NA	NA	NA	NA	0	0	0	0	0	0	0	0	0	0	0	0	0
ECHDC2	ME	NA	NA	NA	NA	NA	NA	NA	NA	NA	NA	NA	NA	NA	NA	NA	NA	0.971432	NA	0.893091	NA	NA	1	NA	0.382263	0.814175	0.657791	NA	0.533802	0.678329	NA	NA	NA	NA	NA	1	0	0	0	0	0	0	0	0	0	0	0	0	0
SCP2	ME	NA	NA	NA	0.849696	NA	1	0.184923	0.589806	NA	0.813951	0.801318	1	0.309735	0.676578	NA	0.969374	0.882372	NA	1	0.961349	NA	0.836559	0.450514	0.327178	0.547977	0.403237	NA	0.405208	0.495367	0.223655	0.762609	NA	0.36431	NA	1	0	0	0	-0.160842	0	0.00157758	-0.5732	0.209868	0	-0.310522	-0.325327	-0.126388	-0.389044
C1orf123	ME	NA	NA	NA	NA	NA	NA	NA	NA	NA	NA	NA	0.658493	NA	NA	NA	NA	0.982526	NA	NA	NA	NA	0.0850514	NA	0.0140958	0.0976422	0.00241473	NA	0.198797	0.522796	NA	NA	NA	NA	NA	1	0	0	0	0	0	0	0	0	0	0	0	-1.08819	0
MAGOH	ME	NA	NA	NA	0.456747	0.261701	0.534212	0.307275	0.501038	NA	0.942683	0.694613	1	0.615384	1	NA	0.901024	0.763984	NA	0.333393	0.722397	NA	0.0400613	0.38867	0.040715	0.338919	0.91526	NA	0.224683	0.416077	0.842584	1	NA	0.903718	NA	1	0	0	0	0.422932	0.602912	0.322701	0.529437	-0.280112	0	0.159301	0.404772	-0.140329	0.225747
YIPF1	ME	NA	NA	NA	NA	NA	NA	NA	NA	NA	NA	NA	NA	NA	NA	NA	NA	NA	NA	NA	NA	NA	NA	NA	0.666117	NA	NA	NA	0.603838	NA	NA	NA	NA	NA	NA	NA	0	0	0	0	0	0	0	0	0	0	0	0	0
HSPB11	ME	NA	NA	NA	0.547883	NA	0.800313	0.00935335	NA	NA	0.541446	NA	0.861139	NA	NA	NA	NA	0.763951	NA	0.647132	0.295438	NA	0.182581	0.768045	1	0.852331	0.926804	NA	0.363708	0.959399	0.0724923	0.653097	NA	NA	NA	0.574101	0	0	0	-0.322611	0	-0.343299	1.2491	0	0	0.619538	0	0.482965	0
LRRC42	ME	NA	NA	NA	NA	NA	NA	NA	NA	NA	NA	NA	NA	NA	NA	NA	NA	NA	NA	NA	NA	NA	NA	NA	NA	NA	NA	NA	0.176998	NA	NA	NA	NA	NA	NA	1	0	0	0	0	0	0	0	0	0	0	0	0	0
TMEM59	ME	NA	NA	NA	0.598148	0.278573	1	0.250073	0.996863	0.630552	0.813679	0.916884	1	0.614381	0.221829	0.654004	1	0.220189	0.963211	0.157558	0.177786	0.521472	0.60154	0.659677	0.269124	0.0082383	0.3031	NA	0.78348	0.259326	0.539203	0.64434	NA	0.922442	0.990616	0.873689	0	0	0	0.212175	0.485661	0.0276967	-0.448943	0.00931426	0.488982	-0.232296	-0.0210888	-0.113428	0.178958
MRPL37	ME	NA	NA	NA	0.395115	NA	NA	NA	0.602978	NA	NA	NA	NA	NA	NA	NA	NA	0.324769	NA	0.565924	NA	NA	0.383218	NA	0.0684753	0.0467123	0.136509	NA	0.579679	0.992892	NA	0.22289	NA	NA	NA	1	0	0	0	-0.380437	0	0	0	-0.232221	0	0	0	0	0
SSBP3	ME	NA	NA	NA	NA	NA	NA	NA	NA	NA	NA	NA	NA	NA	NA	NA	NA	NA	NA	NA	NA	NA	NA	NA	NA	NA	NA	NA	5.31492e-07	NA	NA	NA	NA	NA	NA	NA	0	0	0	0	0	0	0	0	0	0	0	0	0
TTC4	ME	NA	NA	NA	NA	NA	NA	NA	NA	NA	NA	NA	NA	NA	NA	NA	NA	NA	NA	NA	NA	NA	NA	NA	NA	NA	NA	NA	0.792223	NA	NA	NA	NA	NA	NA	NA	0	0	0	0	0	0	0	0	0	0	0	0	0
USP24	ME	NA	NA	NA	NA	NA	NA	NA	NA	NA	NA	NA	NA	NA	NA	NA	NA	NA	NA	NA	NA	NA	NA	NA	NA	NA	NA	NA	0.683267	NA	NA	NA	NA	NA	NA	NA	0	0	0	0	0	0	0	0	0	0	0	0	0
OMA1	ME	NA	NA	NA	NA	NA	NA	NA	NA	NA	NA	NA	NA	NA	NA	NA	NA	NA	NA	NA	NA	NA	NA	NA	0.941715	NA	NA	NA	0.619463	NA	NA	NA	NA	NA	NA	NA	0	0	0	0	0	0	0	0	0	0	0	0	0
MYSM1	ME	NA	NA	NA	NA	NA	NA	NA	NA	NA	NA	NA	NA	NA	NA	NA	NA	NA	NA	NA	NA	NA	NA	NA	1	NA	NA	NA	1	NA	NA	NA	NA	NA	NA	NA	0	0	0	0	0	0	0	0	0	0	0	0	0
JUN	ME	0.471843	0.522748	0.128222	0.244553	0.205133	0.785607	0.389832	4.63643e-11	0.0269572	0.133165	0.00250369	0.0104173	0.0325507	1.16107e-06	9.24357e-08	2.67847e-05	2.33532e-05	0.00228878	0.0901255	5.04723e-05	0.00489516	8.69432e-05	2.53721e-07	0.00441544	1.47898e-05	1.9891e-05	0.00119645	0.000552068	0.0338469	0.00883895	9.3303e-05	0.00062984	0.077842	0.00168648	0.777929	1.17647	1.73411	1.00954	0.900434	1.03033	0.239045	0.744111	4.11653	2.38677	1.66589	2.34572	2.64126	1.5102
TM2D1	ME	NA	NA	NA	0.219067	NA	NA	NA	NA	NA	NA	NA	NA	NA	NA	NA	NA	0.311993	NA	NA	NA	NA	0.286115	NA	0.359335	0.620577	0.794413	NA	0.911046	NA	NA	NA	NA	NA	NA	0.991589	0	0	0	-0.820768	0	0	0	0	0	0	0	0	0
PATJ	ME	NA	NA	NA	NA	NA	NA	NA	NA	NA	NA	NA	NA	NA	NA	NA	NA	NA	NA	NA	NA	NA	NA	NA	0.626922	NA	NA	NA	0.965645	NA	NA	NA	NA	NA	NA	NA	0	0	0	0	0	0	0	0	0	0	0	0	0
USP1	ME	NA	NA	NA	0.765104	NA	0.453444	NA	NA	NA	NA	NA	NA	NA	NA	NA	NA	0.439311	NA	1	NA	NA	0.945303	NA	0.946588	0.510848	0.925169	NA	1	0.996784	NA	NA	NA	NA	NA	0.945989	0	0	0	0.27994	0	0.537037	0	0	0	0	0	0	0
ALG6	ME	NA	NA	NA	NA	NA	NA	NA	NA	NA	NA	NA	NA	NA	NA	NA	NA	NA	NA	NA	NA	NA	NA	NA	NA	NA	NA	NA	0.203081	NA	NA	NA	NA	NA	NA	NA	0	0	0	0	0	0	0	0	0	0	0	0	0
ITGB3BP	ME	NA	NA	NA	NA	NA	NA	NA	NA	NA	NA	NA	NA	NA	NA	NA	NA	NA	NA	NA	NA	NA	NA	NA	0.00359711	NA	NA	NA	0.921005	NA	NA	NA	NA	NA	NA	NA	0	0	0	0	0	0	0	0	0	0	0	0	0
PGM1	ME	NA	NA	NA	NA	NA	NA	NA	NA	NA	NA	NA	NA	NA	NA	NA	NA	0.862493	NA	0.85452	NA	NA	NA	NA	0.38918	NA	NA	NA	0.981754	0.985633	NA	NA	NA	NA	NA	0.975639	0	0	0	0	0	0	0	0	0	0	0	0	0
JAK1	ME	NA	NA	NA	0.961866	0.964778	0.574528	0.0369243	0.868388	0.119482	0.629791	0.887979	0.781877	0.0701683	0.733	0.457082	1	0.809532	NA	0.817791	0.575625	0.671882	0.925937	0.400898	1	0.293732	0.762716	NA	0.518262	0.952807	0.93108	0.617526	0.66872	0.446362	0.686953	1	0	0	0	-0.0761505	-0.0459583	-0.36925	-0.864203	-0.129897	-1.24604	-0.510835	0.143523	-0.391179	-0.863281
AK4	ME	NA	NA	NA	NA	NA	NA	NA	NA	NA	NA	NA	NA	NA	NA	NA	NA	NA	NA	NA	NA	NA	NA	NA	NA	NA	NA	NA	NA	NA	NA	NA	NA	NA	NA	0.717319	0	0	0	0	0	0	0	0	0	0	0	0	0
LEPROT	ME	NA	NA	NA	NA	NA	NA	NA	NA	NA	NA	NA	NA	NA	NA	NA	NA	NA	NA	NA	NA	NA	NA	NA	0.0212296	NA	NA	NA	0.628597	NA	NA	NA	NA	NA	NA	NA	0	0	0	0	0	0	0	0	0	0	0	0	0
PDE4B	ME	NA	NA	NA	0.885515	0.870614	0.575878	NA	1.61315e-10	NA	NA	NA	NA	0.00423326	0.0100149	0.000464908	1	0.0893738	NA	0.0166401	NA	NA	0.0440336	0.138543	0.00904163	3.99843e-07	0.0672721	NA	0.000886037	0.00974985	NA	NA	NA	NA	0.868971	0.411168	0	0	0	0.145718	0.101762	0.394213	0	3.83415	0	0	0	0	1.41166
MIER1	ME	NA	NA	NA	0.170314	NA	0.928838	NA	NA	NA	NA	NA	NA	0.753662	1	NA	0.969374	0.719725	NA	0.497731	NA	NA	0.0843511	0.623952	0.0287658	0.369233	0.252608	NA	0.0743463	0.176318	0.660556	NA	NA	NA	NA	1	0	0	0	0.682205	0	-0.0415217	0	0	0	0	0	0	0.316427
IL23R	ME	NA	NA	NA	NA	NA	NA	NA	NA	NA	NA	NA	NA	NA	NA	NA	NA	NA	NA	NA	NA	NA	NA	NA	NA	NA	NA	NA	NA	NA	NA	NA	NA	NA	NA	0.849266	0	0	0	0	0	0	0	0	0	0	0	0	0
SERBP1	ME	NA	NA	NA	0.784307	0.801061	0.896859	0.983159	0.062932	0.937089	0.924543	0.935332	0.811933	0.0169258	0.858648	0.920538	0.953277	0.487998	NA	0.79607	0.865774	0.0698699	0.944729	0.853206	0.714253	0.841582	0.62881	NA	0.962321	0.593207	0.801949	0.608734	NA	0.440057	0.422057	0.542723	0	0	0	0.147992	-0.117618	0.0722771	0.115824	-0.569286	0.214908	-0.100708	-0.0100221	0.307473	0.64711
GADD45A	ME	NA	NA	NA	NA	NA	NA	NA	NA	NA	NA	NA	NA	NA	NA	NA	NA	NA	NA	NA	NA	NA	NA	NA	NA	0.0343807	0.652535	NA	0.480196	NA	NA	NA	NA	NA	NA	NA	0	0	0	0	0	0	0	0	0	0	0	0	0
SRSF11	ME	NA	NA	NA	0.936488	0.706221	0.529916	0.930812	0.149453	NA	1	0.59247	0.885756	0.996997	0.10399	0.362909	0.921344	0.889489	NA	0.922117	0.291903	NA	0.274937	0.0821642	0.49899	0.29322	0.318683	NA	0.999169	0.379556	0.50324	0.782025	NA	0.949101	NA	0.963152	0	0	0	-0.0907428	-0.2709	-0.538314	-0.113092	0.924861	0	0.156713	0.671127	0.359447	-0.0362262
ANKRD13C	ME	NA	NA	NA	NA	NA	NA	NA	NA	NA	NA	NA	NA	NA	NA	NA	NA	NA	NA	NA	NA	NA	NA	NA	0.179298	0.733269	NA	NA	0.77534	0.984205	NA	NA	NA	NA	NA	NA	0	0	0	0	0	0	0	0	0	0	0	0	0
ZRANB2	ME	NA	NA	NA	0.00791736	0.0350231	0.024191	NA	NA	NA	NA	NA	0.951654	NA	0.797517	0.96692	NA	0.687067	NA	0.220349	NA	NA	0.9896	0.13673	0.0356724	0.00185029	0.0494718	NA	0.19712	0.913411	0.716803	NA	NA	NA	NA	0.475137	0	0	0	-1.06124	-1.30083	-1.36626	0	0	0	0	0	0.343759	0
CRYZ	ME	NA	NA	NA	NA	NA	NA	NA	NA	NA	NA	NA	NA	NA	NA	NA	NA	NA	NA	NA	NA	NA	NA	NA	0.949189	NA	NA	NA	0.697296	NA	NA	NA	NA	NA	NA	0.964473	0	0	0	0	0	0	0	0	0	0	0	0	0
TYW3	ME	NA	NA	NA	NA	NA	NA	NA	NA	NA	NA	NA	NA	NA	NA	NA	NA	0.768006	NA	NA	NA	NA	0.991232	NA	0.499793	NA	NA	NA	0.0287032	NA	NA	NA	NA	NA	NA	0.456197	0	0	0	0	0	0	0	0	0	0	0	0	0
ACADM	ME	NA	NA	NA	0.285896	NA	0.783902	NA	NA	NA	NA	NA	NA	NA	NA	NA	NA	0.687067	NA	NA	NA	NA	0.533458	NA	0.5256	0.840238	0.575258	NA	0.330782	0.543971	NA	NA	NA	NA	NA	0.472612	0	0	0	-0.523209	0	0.287399	0	0	0	0	0	0	0
RABGGTB	ME	NA	NA	NA	0.00466662	NA	0.171021	NA	NA	NA	NA	NA	NA	NA	NA	NA	NA	0.0480253	NA	0.0387719	NA	NA	0.000864418	NA	0.165593	0.00103711	0.0106554	NA	0.000302263	0.0201097	NA	NA	NA	NA	NA	1	0	0	0	1.02114	0	0.836379	0	0	0	0	0	0	0
PIGK	ME	NA	NA	NA	NA	NA	NA	NA	NA	NA	NA	NA	NA	NA	NA	NA	NA	NA	NA	NA	NA	NA	NA	NA	0.44123	NA	NA	NA	0.113933	NA	NA	NA	NA	NA	NA	NA	0	0	0	0	0	0	0	0	0	0	0	0	0
AC118549.1	ME	NA	NA	NA	NA	NA	NA	NA	NA	NA	NA	NA	NA	NA	NA	NA	NA	0.588992	NA	NA	NA	NA	NA	NA	0.549991	NA	NA	NA	0.314181	NA	NA	NA	NA	NA	NA	NA	0	0	0	0	0	0	0	0	0	0	0	0	0
USP33	ME	NA	NA	NA	NA	NA	NA	NA	NA	NA	NA	NA	NA	NA	NA	NA	NA	0.30465	NA	NA	NA	NA	0.846815	NA	0.404638	NA	NA	NA	0.390363	0.733129	NA	NA	NA	NA	NA	0.619893	0	0	0	0	0	0	0	0	0	0	0	0	0
MIGA1	ME	NA	NA	NA	NA	NA	NA	NA	NA	NA	NA	NA	NA	NA	NA	NA	NA	NA	NA	NA	NA	NA	NA	NA	NA	NA	NA	NA	0.115602	NA	NA	NA	NA	NA	NA	NA	0	0	0	0	0	0	0	0	0	0	0	0	0
FUBP1	ME	NA	NA	NA	NA	NA	NA	NA	NA	NA	NA	NA	NA	NA	NA	NA	NA	0.818292	NA	0.690534	NA	NA	0.201733	NA	0.814131	0.985246	0.991148	NA	0.921191	0.978338	NA	NA	NA	NA	NA	0.822097	0	0	0	0	0	0	0	0	0	0	0	0	0
DNAJB4	ME	0.00578987	NA	NA	NA	NA	NA	1.8135e-06	NA	NA	NA	NA	NA	2.45611e-12	1.32731e-15	NA	0.521489	3.21819e-24	NA	6.80507e-15	NA	NA	3.6659e-16	2.86797e-06	8.00362e-15	5.20544e-16	3.52743e-11	NA	1.98808e-20	3.09915e-09	NA	7.54304e-07	NA	NA	NA	0.0104418	7.34976	0	0	0	0	0	4.67952	0	0	0	0	0	4.3292
AC103591.3	ME	NA	NA	NA	0.0973642	NA	0.0125197	NA	NA	NA	NA	NA	NA	NA	NA	NA	NA	0.464635	NA	NA	NA	NA	NA	NA	0.0187162	NA	NA	NA	0.851658	NA	NA	NA	NA	NA	NA	0.761391	0	0	0	-1.58558	0	-2.19669	0	0	0	0	0	0	0
IFI44L	ME	NA	NA	NA	NA	NA	NA	NA	NA	NA	NA	NA	NA	NA	NA	NA	NA	NA	NA	NA	NA	NA	NA	NA	0.546829	NA	NA	NA	NA	NA	NA	NA	NA	NA	NA	0.951082	0	0	0	0	0	0	0	0	0	0	0	0	0
IFI44	ME	NA	NA	NA	NA	NA	NA	NA	NA	NA	NA	NA	NA	NA	NA	NA	NA	NA	NA	NA	NA	NA	3.91282e-05	0.000327137	0.00449482	NA	NA	NA	0.00171676	0.212869	NA	NA	NA	NA	NA	0.512992	0	0	0	0	0	0	0	0	0	0	0	0	0
LINC01781	ME	NA	NA	NA	0.824795	0.0776138	NA	NA	NA	NA	NA	NA	NA	NA	NA	NA	NA	NA	NA	NA	NA	NA	NA	NA	NA	NA	NA	NA	NA	NA	NA	NA	NA	NA	NA	NA	0	0	0	-0.173404	-1.20714	0	0	0	0	0	0	0	0
PRKACB	ME	NA	NA	NA	0.58438	NA	0.972561	0.714756	NA	NA	0.680021	NA	1	0.136327	NA	NA	NA	0.346082	NA	0.484053	NA	NA	0.351285	0.272526	0.297756	0.0940833	0.248495	NA	0.469308	0.620241	0.237478	NA	NA	NA	NA	1	0	0	0	0.427906	0	-0.155841	-0.279358	0	0	0.432965	0	0.186524	0.512937
RPF1	ME	NA	NA	NA	NA	NA	NA	NA	NA	NA	NA	NA	NA	NA	NA	NA	NA	0.564546	NA	0.14531	NA	NA	0.334605	NA	0.993729	0.939119	NA	NA	0.627368	0.308674	NA	NA	NA	NA	NA	0.83225	0	0	0	0	0	0	0	0	0	0	0	0	0
GNG5	ME	0.951477	0.489962	NA	0.441623	0.301807	0.397526	0.0639388	0.961324	0.957056	0.749696	0.448063	0.618427	0.66881	0.23888	0.998137	1	0.495728	0.468596	0.431349	0.653584	0.206773	0.396872	0.907574	0.0944228	0.71091	0.613505	NA	0.270718	0.389681	0.407885	0.845252	NA	0.410505	0.209682	0.835047	0.290584	1.03648	0	0.330258	0.508483	-0.446024	0.594553	0.0254474	0.254586	0.302829	0.480741	0.38068	0.213397
CTBS	ME	NA	NA	NA	0.870308	NA	0.885991	NA	NA	NA	NA	NA	NA	NA	NA	NA	NA	0.226208	NA	0.808287	NA	NA	0.630915	NA	0.846223	0.0944511	0.657791	NA	0.305943	0.282074	NA	NA	NA	NA	NA	1	0	0	0	-0.109933	0	-0.130972	0	0	0	0	0	0	0
MCOLN2	ME	NA	NA	NA	NA	NA	NA	NA	NA	NA	NA	NA	NA	NA	NA	NA	NA	NA	NA	NA	NA	NA	NA	NA	NA	NA	NA	NA	0.639079	0.0791633	NA	NA	NA	NA	NA	NA	0	0	0	0	0	0	0	0	0	0	0	0	0
C1orf52	ME	NA	NA	NA	6.86886e-05	NA	0.111798	NA	NA	NA	NA	NA	NA	NA	NA	NA	NA	9.80858e-05	NA	0.000124622	NA	NA	6.87708e-05	NA	0.000304651	0.00641476	0.022204	NA	0.000886037	0.0130005	NA	NA	NA	NA	NA	0.667003	0	0	0	1.2836	0	0.966475	0	0	0	0	0	0	0
BCL10	ME	NA	NA	NA	0.870308	NA	0.531866	NA	NA	NA	NA	NA	NA	NA	NA	NA	NA	1	NA	0.0231551	NA	NA	0.0450206	NA	0.0333177	0.00228096	0.181998	NA	0.258636	0.862048	NA	NA	NA	NA	NA	0.494977	0	0	0	0.149905	0	-0.397807	0	0	0	0	0	0	0
ZNHIT6	ME	NA	NA	NA	NA	NA	NA	NA	NA	NA	NA	NA	NA	NA	NA	NA	NA	NA	NA	NA	NA	NA	NA	NA	NA	NA	NA	NA	0.0359246	NA	NA	NA	NA	NA	NA	NA	0	0	0	0	0	0	0	0	0	0	0	0	0
ODF2L	ME	NA	NA	NA	NA	NA	NA	NA	NA	NA	NA	NA	NA	NA	NA	NA	NA	0.00574531	NA	0.508866	NA	NA	0.067457	0.0789843	0.0164238	0.158737	0.642951	NA	0.351709	0.685075	NA	NA	NA	NA	NA	1	0	0	0	0	0	0	0	0	0	0	0	0	0
SH3GLB1	ME	NA	NA	NA	0.653151	NA	0.543199	0.880341	0.524495	NA	NA	NA	0.947545	0.440711	NA	NA	NA	0.0144767	NA	0.0640348	0.925558	NA	0.0113327	0.0457423	0.00215784	0.00476558	0.172394	NA	0.0130673	0.0791633	0.299368	1	NA	NA	NA	0.8639	0	0	0	0.222904	0	0.353578	0.266362	0.257686	0	0	0	0.233622	0.549392
SELENOF	ME	NA	NA	NA	0.304852	0.0224905	0.0185296	0.557463	0.846625	NA	0.822778	0.904381	1	0.622312	0.430431	NA	1	0.991229	NA	1	0.722836	NA	0.335326	0.847533	0.0984765	0.563272	0.814379	NA	0.339969	0.319398	0.927254	0.840465	NA	0.954928	NA	1	0	0	0	-0.418151	-0.811977	-0.938876	-0.259933	0.114629	0	0.28968	0.124593	0.113166	-0.240071
LMO4	ME	NA	NA	NA	0.783158	NA	NA	NA	NA	NA	NA	NA	0.504223	NA	NA	NA	NA	NA	NA	NA	NA	NA	0.0598812	0.174893	0.000691479	NA	NA	NA	2.034e-05	0.9309	NA	3.7133e-05	NA	NA	NA	0.68375	0	0	0	0.21284	0	0	0	0	0	0	0	0.953267	0
PKN2	ME	NA	NA	NA	NA	NA	1	NA	0.0592795	NA	NA	NA	NA	NA	NA	NA	NA	0.0669169	NA	NA	NA	NA	0.567638	NA	0.0812333	0.0556407	NA	NA	0.647375	0.926165	NA	NA	NA	NA	NA	0.469692	0	0	0	0	0	-0.0357736	0	1.3561	0	0	0	0	0
GTF2B	ME	NA	NA	NA	0.0173818	7.36238e-08	0.000965399	0.0742295	NA	NA	NA	NA	NA	NA	0.00260063	NA	NA	0.0533608	NA	2.34333e-11	0.00409662	NA	6.98261e-05	1.35296e-08	4.15188e-17	1.61259e-06	1.42373e-05	NA	4.91074e-08	0.000635147	0.00197496	0.00959163	NA	NA	NA	0.0730152	0	0	0	1.14348	1.96842	1.41322	0.945918	0	0	0	0	0	0
KYAT3	ME	NA	NA	NA	NA	NA	NA	NA	NA	NA	NA	NA	NA	NA	NA	NA	NA	0.960881	NA	NA	NA	NA	NA	NA	0.742131	NA	NA	NA	0.752522	NA	NA	NA	NA	NA	NA	0.558577	0	0	0	0	0	0	0	0	0	0	0	0	0
GBP3	ME	NA	NA	NA	NA	NA	NA	NA	NA	NA	NA	NA	NA	NA	NA	NA	NA	NA	NA	NA	NA	NA	NA	NA	NA	NA	NA	NA	0.272198	NA	NA	NA	NA	NA	NA	0.910294	0	0	0	0	0	0	0	0	0	0	0	0	0
GBP1	ME	NA	NA	NA	NA	NA	NA	NA	NA	NA	NA	NA	NA	NA	NA	NA	NA	0.899681	NA	NA	NA	NA	0.104002	NA	0.362773	0.0842707	2.49959e-05	NA	0.0878609	0.155223	NA	NA	NA	NA	NA	0.568909	0	0	0	0	0	0	0	0	0	0	0	0	0
GBP2	ME	NA	NA	NA	NA	NA	NA	0.928697	NA	NA	NA	NA	0.877793	NA	NA	NA	NA	0.91745	NA	0.324366	0.0530835	NA	0.597218	0.995509	0.257521	0.0894258	0.813523	NA	0.278606	0.455929	0.586284	0.919356	NA	NA	NA	0.862174	0	0	0	0	0	0	-0.069215	0	0	0	0	0.444027	0
GBP4	ME	NA	NA	NA	NA	NA	NA	NA	NA	NA	NA	NA	NA	NA	NA	NA	NA	0.679995	NA	0.0200886	NA	NA	0.0334096	NA	0.0036029	0.550189	0.011089	NA	0.0391201	0.220595	NA	NA	NA	NA	NA	0.658486	0	0	0	0	0	0	0	0	0	0	0	0	0
GBP5	ME	NA	NA	NA	NA	NA	NA	0.969343	NA	NA	0.869076	NA	0.939314	0.382034	NA	NA	0.977429	0.296182	NA	0.49753	0.792466	NA	0.457407	0.0784414	0.00170869	0.0175302	0.397999	NA	0.445987	0.052248	0.800483	0.939333	NA	NA	0.98253	0.522265	0	0	0	0	0	0	0.0209682	0	0	-0.224622	0	0.282332	-0.445086
LRRC8C	ME	NA	NA	NA	NA	NA	NA	NA	NA	NA	NA	NA	NA	NA	NA	NA	NA	NA	NA	NA	NA	NA	NA	NA	NA	NA	NA	NA	0.64981	NA	NA	NA	NA	NA	NA	NA	0	0	0	0	0	0	0	0	0	0	0	0	0
LRRC8D	ME	NA	NA	NA	NA	NA	NA	NA	NA	NA	NA	NA	NA	NA	NA	NA	NA	NA	NA	NA	NA	NA	NA	NA	NA	NA	NA	NA	0.230266	NA	NA	NA	NA	NA	NA	NA	0	0	0	0	0	0	0	0	0	0	0	0	0
ZNF326	ME	NA	NA	NA	NA	NA	0.671767	NA	NA	NA	NA	NA	NA	NA	NA	NA	NA	NA	NA	NA	NA	NA	NA	NA	0.654443	0.80023	NA	NA	0.975606	NA	NA	NA	NA	NA	NA	NA	0	0	0	0	0	0.494313	0	0	0	0	0	0	0
ZNF644	ME	NA	NA	NA	0.852417	NA	0.251215	NA	NA	NA	NA	NA	NA	NA	NA	NA	NA	0.778955	NA	0.630585	NA	NA	0.989444	NA	0.715564	0.12549	0.52848	NA	0.528273	0.34506	NA	NA	NA	NA	NA	0.442535	0	0	0	0.182797	0	-0.595321	0	0	0	0	0	0	0
TGFBR3	ME	NA	NA	NA	NA	NA	NA	NA	NA	NA	NA	NA	0.698338	NA	NA	NA	NA	NA	NA	NA	NA	NA	NA	NA	NA	NA	NA	NA	7.81218e-05	NA	NA	NA	NA	NA	NA	NA	0	0	0	0	0	0	0	0	0	0	0	-0.726764	0
GLMN	ME	NA	NA	NA	NA	NA	NA	NA	NA	NA	NA	NA	NA	NA	NA	NA	NA	NA	NA	NA	NA	NA	NA	NA	NA	NA	NA	NA	0.772309	NA	NA	NA	NA	NA	NA	NA	0	0	0	0	0	0	0	0	0	0	0	0	0
RPAP2	ME	NA	NA	NA	NA	NA	NA	NA	NA	NA	NA	NA	NA	NA	NA	NA	NA	0.828145	NA	NA	NA	NA	NA	NA	0.702593	NA	NA	NA	0.577837	0.961668	NA	NA	NA	NA	NA	1	0	0	0	0	0	0	0	0	0	0	0	0	0
RPL5	ME	0.685976	1	0.851353	0.533018	0.35569	0.903345	0.00918031	5.68197e-08	0.327434	1	0.493219	0.69698	0.775291	0.175572	0.00248847	0.799092	0.057109	0.133335	0.198175	0.178211	0.0421484	5.95208e-05	0.01463	0.00411249	0.000359501	0.000901063	0.0384578	0.00569919	0.0615965	0.00161565	0.232003	0.490864	0.861185	0.0585867	0.841913	-0.510036	-0.0309446	-0.16071	-0.232876	-0.373309	-0.0830078	-0.931455	-1.27911	-0.431543	0.0241691	-0.373649	-0.308228	-0.125803
FAM69A	ME	NA	NA	NA	NA	NA	NA	NA	NA	NA	NA	NA	NA	NA	NA	NA	0.81314	NA	NA	NA	NA	NA	NA	NA	0.0578888	NA	NA	NA	0.0175122	NA	NA	NA	NA	NA	NA	NA	0	0	0	0	0	0	0	0	0	0	0	0	0
MTF2	ME	NA	NA	NA	NA	NA	1	NA	NA	NA	NA	NA	NA	NA	NA	NA	NA	0.75597	NA	NA	NA	NA	NA	NA	0.25207	NA	0.53884	NA	0.85031	0.875463	NA	NA	NA	NA	NA	1	0	0	0	0	0	-0.0190724	0	0	0	0	0	0	0
TMED5	ME	NA	NA	NA	0.143206	NA	0.0487566	NA	NA	NA	NA	NA	1	NA	NA	NA	NA	0.00476463	NA	0.00527909	NA	NA	0.00516393	0.302158	0.00480146	0.00975707	0.396552	NA	0.341911	0.0370697	0.699418	NA	NA	NA	NA	1	0	0	0	0.874407	0	1.03659	0	0	0	0	0	0.27127	0
DR1	ME	NA	NA	NA	0.771112	NA	NA	NA	NA	NA	NA	NA	1	NA	NA	NA	NA	0.414538	NA	0.521407	0.334925	NA	0.0734581	0.169314	0.0285405	0.0822323	0.585766	NA	0.0618331	0.489057	0.0285018	0.47382	NA	NA	NA	0.878497	0	0	0	0.166703	0	0	0	0	0	0	0	0.205542	0
DNTTIP2	ME	NA	NA	NA	0.0889135	0.0694337	0.026352	1	0.524717	NA	NA	NA	1	0.333249	0.340496	NA	NA	0.39274	NA	0.198739	0.608541	NA	0.456882	0.320711	0.000798723	0.0806735	0.44711	NA	0.375985	0.568091	0.193479	0.307008	NA	NA	NA	0.694345	0	0	0	0.812041	1.00315	1.10334	-0.00879681	0.281587	0	0	0	0.0764294	0.463309
ABCD3	ME	NA	NA	NA	NA	NA	NA	NA	NA	NA	NA	NA	NA	NA	NA	NA	NA	NA	NA	NA	NA	NA	NA	NA	NA	NA	NA	NA	0.00816758	NA	NA	NA	NA	NA	NA	NA	0	0	0	0	0	0	0	0	0	0	0	0	0
CNN3	ME	NA	NA	NA	NA	NA	NA	NA	NA	NA	NA	NA	NA	NA	NA	NA	NA	NA	NA	NA	NA	NA	NA	NA	NA	NA	NA	NA	NA	NA	NA	NA	NA	NA	NA	0.783437	0	0	0	0	0	0	0	0	0	0	0	0	0
RWDD3	ME	NA	NA	NA	0.000280683	NA	0.0167507	NA	NA	NA	NA	NA	NA	NA	NA	NA	NA	0.0934696	NA	0.00421027	NA	NA	0.000668062	NA	0.00841758	0.000695783	0.000205789	NA	0.00147245	0.176171	NA	NA	NA	NA	NA	NA	0	0	0	-1.53987	0	-2.02193	0	0	0	0	0	0	0
DPYD	ME	NA	NA	NA	NA	NA	NA	NA	0.157043	NA	NA	NA	NA	NA	NA	NA	NA	0.533737	NA	0.055962	NA	NA	0.114087	NA	1	0.778844	0.422976	NA	0.956759	1	NA	NA	NA	NA	NA	1	0	0	0	0	0	0	0	0.745235	0	0	0	0	0
AGL	ME	NA	NA	NA	NA	NA	NA	NA	NA	NA	NA	NA	NA	NA	NA	NA	NA	0.383451	NA	NA	NA	NA	NA	NA	1	NA	NA	NA	0.691377	NA	NA	NA	NA	NA	NA	NA	0	0	0	0	0	0	0	0	0	0	0	0	0
MFSD14A	ME	NA	NA	NA	NA	NA	NA	NA	NA	NA	NA	NA	NA	NA	NA	NA	NA	0.615075	NA	0.00823478	NA	NA	0.0623992	NA	0.0355067	0.103959	0.470119	NA	0.0782834	0.453518	NA	NA	NA	NA	NA	0.409658	0	0	0	0	0	0	0	0	0	0	0	0	0
RTCA	ME	NA	NA	NA	0.389524	NA	NA	NA	NA	NA	NA	NA	NA	NA	NA	NA	NA	0.0305634	NA	0.7219	NA	NA	0.0202886	0.722318	0.00880299	0.0832281	0.601783	NA	0.00356454	0.312781	0.000255268	NA	NA	NA	NA	1	0	0	0	0.453624	0	0	0	0	0	0	0	0	0
CDC14A	ME	NA	NA	NA	NA	NA	NA	NA	NA	NA	NA	NA	NA	NA	NA	NA	NA	0.862493	NA	0.857514	NA	NA	0.691116	0.400601	0.49282	0.327921	0.942741	NA	0.42739	0.32104	NA	NA	NA	NA	NA	1	0	0	0	0	0	0	0	0	0	0	0	0	0
VCAM1	ME	NA	NA	NA	NA	NA	NA	NA	NA	NA	NA	NA	NA	NA	NA	NA	NA	NA	NA	NA	NA	NA	NA	NA	NA	NA	NA	NA	1.82068e-05	NA	NA	NA	NA	NA	NA	NA	0	0	0	0	0	0	0	0	0	0	0	0	0
SLC30A7	ME	NA	NA	NA	NA	NA	NA	NA	NA	NA	NA	NA	NA	NA	NA	NA	NA	NA	NA	NA	NA	NA	NA	NA	0.340364	NA	NA	NA	0.976475	0.915265	NA	NA	NA	NA	NA	NA	0	0	0	0	0	0	0	0	0	0	0	0	0
DPH5	ME	NA	NA	NA	NA	NA	NA	NA	NA	NA	NA	NA	NA	NA	NA	NA	NA	1	NA	NA	NA	NA	NA	NA	0.0174078	NA	NA	NA	0.237206	NA	NA	NA	NA	NA	NA	NA	0	0	0	0	0	0	0	0	0	0	0	0	0
S1PR1	ME	NA	NA	NA	0.788019	NA	0.0686517	NA	NA	NA	NA	NA	NA	NA	0.168947	NA	NA	0.361098	NA	0.0424654	NA	NA	0.544051	NA	0.0680275	0.775456	NA	NA	0.70487	0.857688	NA	NA	NA	NA	NA	NA	0	0	0	-0.228789	0	1.10327	0	0	0	0	0	0	0
RNPC3	ME	NA	NA	NA	0.0995627	NA	NA	NA	NA	NA	NA	NA	NA	NA	NA	NA	NA	0.790183	NA	0.0495388	NA	NA	0.212162	NA	0.0145157	0.390746	0.00536993	NA	0.040929	0.121269	NA	NA	NA	NA	NA	NA	0	0	0	-0.964009	0	0	0	0	0	0	0	0	0
SLC25A24	ME	NA	NA	NA	NA	NA	NA	NA	0.960248	NA	NA	NA	NA	NA	NA	NA	NA	0.495945	NA	NA	NA	NA	0.63122	NA	0.752689	0.561676	0.890884	NA	0.264991	NA	NA	NA	NA	NA	NA	0.480503	0	0	0	0	0	0	0	-0.111969	0	0	0	0	0
HENMT1	ME	NA	NA	NA	NA	NA	NA	NA	NA	NA	NA	NA	NA	NA	NA	NA	NA	NA	NA	NA	NA	NA	NA	NA	0.229302	NA	NA	NA	0.100227	0.881972	NA	NA	NA	NA	NA	0.428521	0	0	0	0	0	0	0	0	0	0	0	0	0
PRPF38B	ME	NA	NA	NA	0.572545	1	0.934359	0.985952	0.000186898	NA	NA	NA	0.781877	0.319206	0.0361879	0.0632948	NA	0.100339	NA	0.186972	NA	NA	0.00323933	0.348941	0.0611413	0.0880068	0.0405403	NA	0.0363011	0.796879	0.0242433	0.0286358	NA	NA	NA	0.660717	0	0	0	-0.453518	0.0063145	-0.138593	0.114055	1.77343	0	0	0	0.570461	0.397454
STXBP3	ME	NA	NA	NA	NA	NA	NA	NA	NA	NA	NA	NA	NA	NA	NA	NA	NA	0.93413	NA	NA	NA	NA	NA	NA	0.902991	NA	NA	NA	0.893227	NA	NA	NA	NA	NA	NA	0.448825	0	0	0	0	0	0	0	0	0	0	0	0	0
WDR47	ME	NA	NA	NA	NA	NA	NA	NA	NA	NA	NA	NA	NA	NA	NA	NA	NA	NA	NA	NA	NA	NA	NA	NA	NA	NA	NA	NA	0.0219238	NA	NA	NA	NA	NA	NA	NA	0	0	0	0	0	0	0	0	0	0	0	0	0
TMEM167B	ME	NA	NA	NA	NA	NA	NA	NA	NA	NA	NA	NA	NA	NA	NA	NA	NA	0.363025	NA	0.50593	NA	NA	0.0923599	NA	0.0635316	0.935851	NA	NA	0.488982	0.525766	NA	NA	NA	NA	NA	NA	0	0	0	0	0	0	0	0	0	0	0	0	0
SARS	ME	NA	NA	NA	0.132686	NA	NA	NA	0.299013	NA	NA	NA	0.58522	0.258404	1	NA	0.577683	0.171959	NA	0.984595	0.15311	NA	0.751499	0.972841	0.618457	0.72789	0.742162	NA	0.264205	1	0.308173	0.978906	NA	NA	NA	1	0	0	0	0.634561	0	0	0	-0.523116	0	0	0	0.748146	-0.37674
PSMA5	ME	NA	NA	NA	0.00410196	NA	0.383813	0.220602	0.575798	NA	1	0.801318	0.900575	0.716481	0.159184	NA	0.892779	0.00501446	NA	0.951328	0.601206	NA	0.721844	0.644906	0.184177	1	0.838539	NA	0.00668101	0.0157484	0.0785624	0.846406	NA	NA	NA	1	0	0	0	1.06174	0	0.467199	0.599311	-0.188934	0	-0.0145626	0.422886	0.326701	0.350048
GNAI3	ME	NA	NA	NA	0.156987	NA	0.0648077	0.892252	0.124601	NA	NA	NA	0.939314	NA	0.269357	NA	NA	0.557626	NA	0.0911388	NA	NA	0.0364578	0.644824	9.67122e-05	0.179046	0.110574	NA	0.00525997	0.0563429	0.808029	1	NA	NA	NA	1	0	0	0	0.800191	0	0.972389	0.0874141	0.705707	0	0	0	0.35753	0
AMPD2	ME	NA	NA	NA	NA	NA	NA	NA	NA	NA	NA	NA	NA	NA	NA	NA	NA	NA	NA	NA	NA	NA	NA	NA	NA	NA	NA	NA	0.6612	NA	NA	NA	NA	NA	NA	NA	0	0	0	0	0	0	0	0	0	0	0	0	0
GSTM4	ME	NA	NA	NA	NA	NA	NA	NA	NA	NA	NA	NA	NA	NA	NA	NA	NA	NA	NA	NA	NA	NA	NA	NA	0.567951	NA	NA	NA	0.29131	NA	NA	NA	NA	NA	NA	1	0	0	0	0	0	0	0	0	0	0	0	0	0
GSTM2	ME	NA	NA	NA	NA	NA	NA	NA	NA	NA	NA	NA	NA	NA	NA	NA	NA	0.0459062	NA	NA	NA	NA	NA	NA	NA	NA	NA	NA	NA	NA	NA	NA	NA	NA	NA	0.609369	0	0	0	0	0	0	0	0	0	0	0	0	0
GSTM1	ME	NA	NA	NA	0.854402	NA	NA	NA	NA	NA	NA	NA	NA	NA	NA	NA	NA	NA	NA	NA	NA	NA	NA	NA	NA	NA	NA	NA	NA	NA	NA	NA	NA	NA	NA	0.849085	0	0	0	0.496947	0	0	0	0	0	0	0	0	0
GSTM3	ME	NA	NA	NA	NA	NA	NA	NA	NA	NA	NA	NA	NA	NA	NA	NA	NA	0.557565	NA	NA	NA	NA	NA	NA	0.249948	NA	NA	NA	0.785407	NA	NA	NA	NA	NA	NA	NA	0	0	0	0	0	0	0	0	0	0	0	0	0
CSF1	ME	NA	NA	NA	NA	NA	NA	NA	NA	NA	NA	NA	NA	NA	NA	NA	NA	NA	NA	NA	NA	NA	NA	NA	NA	NA	NA	NA	NA	NA	NA	NA	NA	NA	NA	0.442535	0	0	0	0	0	0	0	0	0	0	0	0	0
STRIP1	ME	NA	NA	NA	NA	NA	NA	NA	NA	NA	NA	NA	NA	NA	NA	NA	NA	NA	NA	NA	NA	NA	NA	NA	NA	NA	NA	NA	0.671262	NA	NA	NA	NA	NA	NA	NA	0	0	0	0	0	0	0	0	0	0	0	0	0
RBM15	ME	NA	NA	NA	NA	NA	NA	NA	NA	NA	NA	NA	NA	NA	NA	NA	NA	NA	NA	NA	NA	NA	NA	NA	0.123678	NA	NA	NA	0.428417	NA	NA	NA	NA	NA	NA	NA	0	0	0	0	0	0	0	0	0	0	0	0	0
LAMTOR5	ME	NA	0.954893	NA	0.511802	0.567292	0.054003	0.821955	0.84501	NA	0.982811	NA	0.903777	0.475174	0.0325473	NA	1	0.0494523	NA	0.278406	0.973186	NA	0.0655997	0.852912	0.0089668	0.254133	0.805987	NA	0.105169	0.496939	0.944308	0.405936	NA	NA	NA	0.995154	0	0.458279	0	-0.278095	-0.286984	0.802431	-0.0694431	-0.0840725	0	0.232243	0	-0.369629	0.344764
AL365361.1	ME	NA	NA	NA	NA	NA	NA	NA	NA	NA	NA	NA	NA	NA	NA	NA	NA	NA	NA	NA	NA	NA	NA	NA	NA	NA	NA	NA	0.980318	NA	NA	NA	NA	NA	NA	NA	0	0	0	0	0	0	0	0	0	0	0	0	0
KCNA3	ME	NA	NA	NA	NA	NA	NA	NA	NA	NA	NA	NA	NA	NA	NA	NA	NA	0.333576	NA	0.8021	NA	NA	0.397375	NA	0.400943	1	NA	NA	0.435713	0.496939	NA	NA	NA	NA	NA	NA	0	0	0	0	0	0	0	0	0	0	0	0	0
CD53	ME	0.75289	0.954893	0.825754	0.684976	0.389271	0.463639	0.95458	0.00107865	0.332273	0.781872	0.0837718	0.318896	0.201492	1.34253e-05	0.00577301	0.901024	0.00128376	0.736652	0.00841897	0.280416	0.0471114	0.000263741	0.111069	0.00115655	0.041077	0.926295	NA	0.00943094	0.216272	0.00153321	0.69473	0.00263254	0.0370667	0.0143239	0.639889	0.644194	-0.129337	0.356264	0.235496	0.415594	0.359003	0.0560261	1.03634	0.603804	0.294791	0.6762	0.575032	0.402106
LRIF1	ME	NA	NA	NA	NA	NA	0.164005	NA	NA	NA	NA	NA	NA	NA	NA	NA	NA	0.666776	NA	NA	NA	NA	0.293473	NA	0.000505108	0.00559335	NA	NA	0.0346026	0.44414	NA	NA	NA	NA	NA	0.303095	0	0	0	0	0	1.38411	0	0	0	0	0	0	0
DRAM2	ME	NA	NA	NA	0.626187	0.543162	0.327751	NA	0.632529	NA	NA	NA	NA	NA	NA	NA	NA	0.814074	NA	0.696614	NA	NA	0.884288	NA	0.827263	0.456894	0.586064	NA	0.483487	0.947231	NA	NA	NA	NA	NA	1	0	0	0	0.242594	0.440064	-0.615532	0	-0.282773	0	0	0	0	0
CEPT1	ME	NA	NA	NA	0.768701	NA	NA	NA	NA	NA	NA	NA	NA	NA	NA	NA	NA	NA	NA	NA	NA	NA	NA	NA	NA	NA	NA	NA	0.344201	NA	NA	NA	NA	NA	NA	NA	0	0	0	0.172615	0	0	0	0	0	0	0	0	0
DENND2D	ME	NA	NA	NA	NA	NA	NA	1	NA	NA	0.457432	NA	0.13313	0.999819	0.00156551	NA	0.776048	0.00150761	NA	0.642591	0.000590634	NA	4.45319e-05	0.229823	0.429387	0.717182	0.76307	NA	0.133933	0.908548	0.445637	0.0508547	NA	0.308044	NA	1	0	0	0	0	0	0	-0.00122664	0	0	-0.744574	0	0.876561	-0.052518
CHI3L2	ME	NA	NA	NA	0.935693	NA	0.386526	NA	NA	NA	NA	NA	NA	NA	NA	NA	NA	0.731445	NA	NA	NA	NA	NA	NA	NA	NA	NA	NA	0.570104	NA	NA	NA	NA	NA	NA	NA	0	0	0	0.254306	0	0.828307	0	0	0	0	0	0	0
WDR77	ME	NA	NA	NA	NA	NA	NA	NA	NA	NA	NA	NA	NA	NA	NA	NA	NA	0.998807	NA	NA	NA	NA	0.180752	NA	0.176483	NA	NA	NA	0.369037	NA	NA	NA	NA	NA	NA	1	0	0	0	0	0	0	0	0	0	0	0	0	0
ATP5PB	ME	NA	1	NA	0.990618	0.744108	0.869554	0.939636	0.0476384	NA	0.868359	0.916884	1	0.462962	0.99738	NA	0.982309	0.47503	1	0.9899	0.099463	0.679738	0.430549	0.260626	0.696136	0.401421	0.0743968	NA	0.475876	0.744681	0.967688	0.0300534	NA	0.953833	0.452101	1	0	-0.0185631	0	0.0190109	0.154701	0.117982	0.083476	-0.588974	0	-0.341682	-0.163358	-0.0321457	-0.239966
C1orf162	ME	0.882869	NA	NA	0.000782186	0.196895	0.388989	0.000588852	0.431691	NA	NA	NA	0.178487	NA	0.00182777	NA	NA	0.011958	NA	0.00126291	NA	NA	2.63148e-11	NA	1.20121e-07	7.08477e-11	NA	NA	1.86072e-09	0.0130005	0.000502837	NA	NA	NA	NA	1	0.455314	0	0	-1.41628	-0.833303	-0.439007	-2.28305	-0.282649	0	0	0	-0.850315	0
RAP1A	ME	NA	NA	NA	0.475384	NA	NA	1	0.547603	NA	NA	NA	0.861139	NA	0.278521	NA	NA	0.865454	NA	0.728849	0.741422	NA	0.676678	0.687723	0.941714	0.148351	0.0337005	NA	0.98302	0.707991	0.869374	0.297218	NA	NA	NA	0.725204	0	0	0	0.511835	0	0	-0.0215095	0.377059	0	0	0	0.457798	0
DDX20	ME	NA	NA	NA	NA	NA	NA	NA	NA	NA	NA	NA	NA	NA	NA	NA	NA	NA	NA	NA	NA	NA	NA	NA	0.0351627	NA	NA	NA	0.156385	NA	NA	NA	NA	NA	NA	NA	0	0	0	0	0	0	0	0	0	0	0	0	0
ST7L	ME	NA	NA	NA	NA	NA	NA	NA	NA	NA	NA	NA	NA	NA	NA	NA	NA	NA	NA	NA	NA	NA	NA	NA	0.323107	NA	NA	NA	0.861492	NA	NA	NA	NA	NA	NA	NA	0	0	0	0	0	0	0	0	0	0	0	0	0
CAPZA1	ME	NA	NA	NA	0.57726	NA	0.609989	1	0.948003	NA	NA	NA	0.868105	0.0525118	NA	NA	1	0.123586	NA	0.614232	0.86588	NA	0.00765757	1	0.193961	0.111107	0.529265	NA	0.176181	0.868821	0.0814402	0.614538	NA	NA	NA	1	0	0	0	0.396346	0	0.337515	-0.0381695	0.0209351	0	0	0	-0.325189	0.574147
RHOC	ME	NA	NA	NA	NA	NA	NA	0.140369	NA	NA	0.545424	NA	0.96697	0.267029	NA	NA	NA	NA	NA	NA	NA	NA	6.5805e-07	NA	NA	NA	1.87318e-06	NA	0.123247	0.563642	NA	NA	NA	NA	NA	0.965428	0	0	0	0	0	0	-0.602028	0	0	-0.749063	0	0.320228	-0.676806
SLC16A1	ME	NA	NA	NA	NA	NA	NA	NA	NA	NA	NA	NA	NA	NA	NA	NA	NA	NA	NA	NA	NA	NA	NA	NA	NA	NA	0.0124719	NA	NA	NA	NA	NA	NA	NA	NA	NA	0	0	0	0	0	0	0	0	0	0	0	0	0
RSBN1	ME	NA	NA	NA	0.840587	NA	0.453914	NA	NA	NA	NA	NA	1	NA	0.197489	0.487852	NA	0.757985	NA	0.905512	0.715135	NA	0.400361	0.299485	0.521193	0.129597	0.752688	NA	0.995987	0.493926	0.926924	NA	NA	NA	NA	0.966414	0	0	0	-0.253604	0	-0.864003	0	0	0	0	0	0.151695	0
PTPN22	ME	NA	NA	NA	NA	NA	NA	0.00299941	NA	NA	NA	5.7123e-05	NA	0.00891075	NA	NA	0.35814	0.0974477	NA	0.00764723	NA	NA	5.92942e-06	0.000761411	7.69639e-07	0.000175302	0.00294	NA	3.08626e-09	0.0194286	0.00240234	0.00086982	NA	NA	NA	0.760849	0	0	0	0	0	0	1.13385	0	0	0	2.05032	0	1.27945
AP4B1	ME	NA	NA	NA	NA	NA	NA	NA	NA	NA	NA	NA	NA	NA	NA	NA	NA	NA	NA	NA	NA	NA	NA	NA	0.0918951	NA	NA	NA	0.0905899	NA	NA	NA	NA	NA	NA	1	0	0	0	0	0	0	0	0	0	0	0	0	0
HIPK1	ME	NA	NA	NA	NA	NA	NA	NA	NA	NA	NA	NA	NA	NA	NA	NA	NA	NA	NA	NA	NA	NA	NA	NA	0.000102087	NA	NA	NA	0.0842494	NA	NA	NA	NA	NA	NA	NA	0	0	0	0	0	0	0	0	0	0	0	0	0
TRIM33	ME	NA	NA	NA	NA	NA	NA	NA	NA	NA	NA	NA	NA	NA	NA	NA	NA	NA	NA	NA	NA	NA	NA	NA	NA	NA	NA	NA	0.836888	NA	NA	NA	NA	NA	NA	NA	0	0	0	0	0	0	0	0	0	0	0	0	0
BCAS2	ME	0.75289	NA	NA	0.156987	0.00692876	0.000313205	0.402412	NA	NA	NA	NA	1	0.27189	0.0478417	NA	NA	0.0827309	NA	0.000949319	0.44242	NA	0.00563264	0.0247463	0.000438099	0.000200866	0.0309697	NA	0.0147284	0.0016861	0.811899	0.0630166	NA	NA	NA	1	1.14937	0	0	1.03048	1.7568	1.8889	0.604793	0	0	0	0	0.0326623	0.594473
NRAS	ME	NA	NA	NA	NA	NA	NA	NA	NA	NA	NA	NA	NA	NA	NA	NA	NA	NA	NA	NA	NA	NA	NA	NA	0.464768	NA	NA	NA	0.173411	0.523506	NA	NA	NA	NA	NA	0.511075	0	0	0	0	0	0	0	0	0	0	0	0	0
CSDE1	ME	NA	NA	NA	1	0.434495	0.534212	1	0.149453	NA	0.993656	0.994265	0.895893	0.449614	0.751322	0.49027	NA	0.123306	NA	0.966209	0.580211	NA	0.567399	0.998033	0.43443	0.94193	0.661969	NA	0.118371	0.940221	0.171963	0.753736	NA	0.908701	0.816837	0.438697	0	0	0	0.00828337	-0.379856	-0.383804	-0.0269465	-0.586182	0	-0.170865	0.0274051	-0.285631	-0.26164
SIKE1	ME	NA	NA	NA	NA	NA	NA	NA	NA	NA	NA	NA	NA	NA	NA	NA	NA	0.135102	NA	NA	NA	NA	0.292496	NA	0.0100138	0.355493	NA	NA	0.044091	0.0225237	NA	NA	NA	NA	NA	0.990343	0	0	0	0	0	0	0	0	0	0	0	0	0
TSPAN2	ME	NA	NA	NA	NA	NA	NA	NA	NA	NA	NA	NA	NA	NA	NA	NA	NA	NA	NA	NA	NA	NA	NA	NA	0.461207	NA	NA	NA	NA	NA	NA	NA	NA	NA	NA	NA	0	0	0	0	0	0	0	0	0	0	0	0	0
ATP1A1	ME	NA	NA	NA	NA	NA	NA	NA	0.00316521	NA	NA	NA	NA	NA	0.721632	NA	NA	0.397493	NA	0.271207	NA	NA	0.367786	0.237354	0.244183	0.762933	0.447726	NA	0.10067	0.745501	NA	NA	NA	NA	NA	1	0	0	0	0	0	0	0	1.38755	0	0	0	0	0
CD58	ME	NA	NA	NA	1.71582e-06	NA	NA	NA	0.00114223	NA	NA	NA	NA	NA	NA	NA	0.920854	5.33947e-13	NA	0.0330143	0.000496803	NA	1.54757e-05	NA	2.92284e-05	0.000328999	1.45051e-05	NA	7.24972e-06	9.95563e-06	1.1392e-05	0.0111514	NA	NA	NA	1	0	0	0	2.02741	0	0	0	1.45008	0	0	0	0	0
CD2	ME	NA	NA	NA	NA	NA	NA	0.43667	NA	0.986413	0.107606	0.0443106	0.857703	0.690927	2.58246e-07	1.51238e-05	0.674641	1.13828e-08	0.0113919	3.99803e-07	1.54778e-05	5.30272e-06	2.28597e-12	0.0150513	1.56604e-08	1.17707e-06	6.07807e-06	NA	2.55568e-05	0.00451391	1.90741e-11	0.000640974	0.00279311	0.00104832	0.00631432	1	0	0	0	0	0	0	0.478233	0	-0.0585025	1.11715	0.933451	0.514538	-0.235227
TTF2	ME	NA	NA	NA	NA	NA	NA	NA	NA	NA	NA	NA	NA	NA	NA	NA	NA	NA	NA	NA	NA	NA	NA	NA	NA	NA	NA	NA	0.795046	NA	NA	NA	NA	NA	NA	NA	0	0	0	0	0	0	0	0	0	0	0	0	0
MAN1A2	ME	NA	NA	NA	NA	NA	NA	NA	NA	NA	NA	NA	NA	NA	NA	NA	NA	0.608973	NA	0.497277	NA	NA	0.100197	NA	0.66456	0.956693	0.79101	NA	0.439616	0.689169	NA	NA	NA	NA	NA	1	0	0	0	0	0	0	0	0	0	0	0	0	0
TENT5C	ME	NA	NA	NA	0.684976	0.704578	0.224886	NA	NA	NA	NA	NA	NA	0.775291	0.0770541	0.0265001	0.674641	0.261246	NA	0.0016039	0.0244331	NA	0.325396	0.351577	0.00413591	4.94027e-05	0.0584599	NA	0.555192	0.344177	0.846779	0.485128	NA	NA	NA	0.491263	0	0	0	0.34602	0.251185	0.83211	0	0	0	0	0	0	-0.165419
GDAP2	ME	NA	NA	NA	NA	NA	NA	NA	NA	NA	NA	NA	NA	NA	NA	NA	NA	NA	NA	NA	NA	NA	NA	NA	NA	NA	NA	NA	0.0146463	NA	NA	NA	NA	NA	NA	NA	0	0	0	0	0	0	0	0	0	0	0	0	0
WARS2	ME	NA	NA	NA	NA	NA	NA	NA	NA	NA	NA	NA	NA	NA	NA	NA	NA	NA	NA	NA	NA	NA	NA	NA	0.00840456	NA	NA	NA	0.106271	NA	NA	NA	NA	NA	NA	0.594641	0	0	0	0	0	0	0	0	0	0	0	0	0
SEC22B	ME	NA	NA	NA	NA	NA	NA	NA	NA	NA	NA	NA	NA	NA	NA	NA	NA	0.811838	NA	0.921013	NA	NA	1	NA	0.816652	0.318595	0.58855	NA	0.929313	0.410402	NA	NA	NA	NA	NA	1	0	0	0	0	0	0	0	0	0	0	0	0	0
LINC00623	ME	NA	NA	NA	NA	NA	NA	NA	NA	NA	NA	NA	NA	NA	NA	NA	NA	0.988551	NA	NA	NA	NA	0.0542555	NA	0.507976	NA	NA	NA	0.643446	0.815176	NA	NA	NA	NA	NA	0.609369	0	0	0	0	0	0	0	0	0	0	0	0	0
NBPF15	ME	NA	NA	NA	NA	NA	NA	NA	NA	NA	NA	NA	NA	NA	NA	NA	NA	0.833805	NA	0.117952	NA	NA	NA	NA	0.000168995	NA	NA	NA	0.143543	NA	NA	NA	NA	NA	NA	NA	0	0	0	0	0	0	0	0	0	0	0	0	0
AC245014.3	ME	NA	NA	NA	0.0001314	NA	0.000354171	NA	NA	NA	NA	NA	NA	NA	NA	NA	NA	NA	NA	NA	NA	NA	NA	NA	NA	NA	NA	NA	0.0017701	NA	NA	NA	NA	NA	NA	0.00149913	0	0	0	-3.50235	0	-5.06054	0	0	0	0	0	0	0
GPR89A	ME	NA	NA	NA	NA	NA	NA	NA	NA	NA	NA	NA	NA	NA	NA	NA	NA	NA	NA	NA	NA	NA	NA	NA	NA	NA	NA	NA	0.173411	NA	NA	NA	NA	NA	NA	0.629071	0	0	0	0	0	0	0	0	0	0	0	0	0
CD160	ME	NA	NA	NA	NA	NA	NA	0.0365276	NA	NA	1	NA	0.381603	0.00120503	NA	NA	NA	NA	NA	NA	NA	NA	NA	NA	NA	NA	NA	NA	0.638707	0.424861	NA	NA	NA	NA	NA	1	0	0	0	0	0	0	-1.15569	0	0	0.113775	0	-1.08357	-1.31188
RNF115	ME	NA	NA	NA	NA	NA	NA	NA	NA	NA	NA	NA	NA	NA	NA	NA	NA	NA	NA	NA	NA	NA	NA	NA	0.0144464	NA	NA	NA	0.441495	0.462337	NA	NA	NA	NA	NA	1	0	0	0	0	0	0	0	0	0	0	0	0	0
POLR3C	ME	NA	NA	NA	NA	NA	NA	NA	NA	NA	NA	NA	NA	NA	NA	NA	NA	NA	NA	NA	NA	NA	NA	NA	1	NA	NA	NA	0.943332	0.943351	NA	NA	NA	NA	NA	NA	0	0	0	0	0	0	0	0	0	0	0	0	0
PIAS3	ME	NA	NA	NA	NA	NA	NA	NA	NA	NA	NA	NA	NA	NA	NA	NA	NA	NA	NA	NA	NA	NA	NA	NA	NA	NA	NA	NA	0.620457	NA	NA	NA	NA	NA	NA	NA	0	0	0	0	0	0	0	0	0	0	0	0	0
PEX11B	ME	NA	NA	NA	NA	NA	NA	NA	NA	NA	NA	NA	NA	NA	NA	NA	NA	0.997345	NA	NA	NA	NA	NA	NA	0.114627	NA	NA	NA	0.717249	NA	NA	NA	NA	NA	NA	NA	0	0	0	0	0	0	0	0	0	0	0	0	0
RBM8A	ME	0.0463892	0.536304	0.059897	0.0111951	0.000834988	0.00152198	0.131264	0.515769	0.976719	1	0.00566357	0.469642	0.0412372	0.000173923	0.0228382	0.920854	1.53897e-05	NA	3.15802e-05	2.51391e-05	0.414248	1.03961e-09	4.02886e-05	9.89869e-09	7.52208e-08	8.60036e-05	NA	0.000144334	0.00718908	0.0350458	0.0015255	NA	0.455956	0.171106	0.883444	1.99981	0.803974	1.19291	0.921231	1.1909	1.20793	0.561178	0.284281	0.0402171	-0.00887296	0.866547	0.581271	0.64006
LIX1L	ME	NA	NA	NA	NA	NA	NA	NA	NA	NA	NA	NA	NA	NA	NA	NA	NA	NA	NA	NA	NA	NA	NA	NA	NA	NA	NA	NA	0.0467101	NA	NA	NA	NA	NA	NA	NA	0	0	0	0	0	0	0	0	0	0	0	0	0
POLR3GL	ME	NA	NA	NA	0.506839	NA	0.408998	0.251734	0.680189	NA	0.849356	0.832067	0.861139	0.82116	0.623638	NA	1	0.963161	NA	0.964727	0.867745	NA	0.925155	0.460173	0.847376	0.983291	0.277677	NA	0.606358	0.851727	0.996235	1	NA	NA	NA	1	0	0	0	-0.424796	0	-0.440616	-0.47703	-0.204974	0	-0.234653	-0.227255	-0.415804	0.0506385
TXNIP	ME	0.833622	0.29143	0.230921	0.0042639	0.0128107	4.4866e-11	0.00178264	0.233579	0.837426	0.468502	0.602978	1	0.311423	0.786391	0.381037	1	0.347831	0.736652	0.0310324	0.989865	0.826207	0.555518	0.946501	0.109052	0.0167739	0.0367767	0.670986	0.0315911	0.188763	0.56383	0.611009	0.97016	0.566251	0.431457	0.91219	-0.503868	-1.68832	-1.33415	-1.56971	-1.85618	-3.04503	-1.29212	0.714114	-0.325833	-0.643025	-0.375059	-0.123291	-0.732987
CHD1L	ME	NA	NA	NA	NA	NA	NA	NA	NA	NA	NA	NA	NA	NA	NA	NA	NA	NA	NA	NA	NA	NA	NA	NA	0.0351627	NA	NA	NA	0.911481	NA	NA	NA	NA	NA	NA	NA	0	0	0	0	0	0	0	0	0	0	0	0	0
GPR89B	ME	NA	NA	NA	NA	NA	NA	NA	NA	NA	NA	NA	NA	NA	NA	NA	NA	NA	NA	NA	NA	NA	NA	NA	0.234205	NA	NA	NA	0.10613	NA	NA	NA	NA	NA	NA	NA	0	0	0	0	0	0	0	0	0	0	0	0	0
PDE4DIP	ME	NA	NA	NA	NA	NA	NA	NA	NA	NA	NA	NA	NA	NA	NA	NA	NA	0.260767	NA	NA	NA	NA	0.103077	NA	0.396383	NA	1	NA	1.51269e-06	0.00718908	NA	NA	NA	NA	NA	0.567107	0	0	0	0	0	0	0	0	0	0	0	0	0
AC245297.3	ME	NA	NA	NA	NA	NA	NA	NA	NA	NA	NA	NA	NA	NA	NA	NA	NA	NA	NA	NA	NA	NA	NA	NA	NA	NA	NA	NA	0.287215	NA	NA	NA	NA	NA	NA	0.412916	0	0	0	0	0	0	0	0	0	0	0	0	0
NBPF19	ME	NA	NA	NA	NA	NA	NA	NA	NA	NA	NA	NA	NA	NA	NA	NA	NA	NA	NA	NA	NA	NA	NA	NA	NA	NA	NA	NA	0.982042	NA	NA	NA	NA	NA	NA	NA	0	0	0	0	0	0	0	0	0	0	0	0	0
FCGR1A	ME	NA	NA	NA	NA	NA	NA	NA	0.0277193	NA	NA	NA	NA	NA	NA	NA	NA	NA	NA	NA	NA	NA	NA	NA	NA	NA	NA	NA	NA	NA	NA	NA	NA	NA	NA	NA	0	0	0	0	0	0	0	1.13546	0	0	0	0	0
HIST2H2BF	ME	NA	NA	NA	NA	NA	NA	NA	NA	NA	NA	NA	NA	NA	NA	NA	NA	NA	NA	NA	NA	NA	NA	NA	NA	NA	NA	NA	0.27142	NA	NA	NA	NA	NA	NA	NA	0	0	0	0	0	0	0	0	0	0	0	0	0
HIST2H2AA4	ME	NA	NA	NA	NA	NA	NA	NA	NA	NA	NA	NA	NA	NA	NA	NA	NA	NA	NA	NA	NA	NA	NA	NA	0.000201962	NA	NA	NA	0.00323731	NA	NA	NA	NA	NA	NA	0.849266	0	0	0	0	0	0	0	0	0	0	0	0	0
HIST2H2AC	ME	NA	NA	NA	NA	NA	NA	NA	NA	NA	NA	NA	NA	NA	NA	NA	NA	NA	NA	NA	NA	NA	NA	NA	NA	NA	NA	NA	0.26975	NA	NA	NA	NA	NA	NA	NA	0	0	0	0	0	0	0	0	0	0	0	0	0
HIST2H2AB	ME	NA	NA	NA	NA	NA	NA	NA	NA	NA	NA	NA	NA	NA	NA	NA	NA	NA	NA	NA	NA	NA	NA	NA	NA	NA	NA	NA	0.210617	NA	NA	NA	NA	NA	NA	NA	0	0	0	0	0	0	0	0	0	0	0	0	0
SF3B4	ME	NA	NA	NA	0.530012	0.391727	0.0351368	0.898668	0.63388	NA	1	NA	0.867624	1	0.59044	NA	NA	0.640012	NA	0.629616	0.790604	NA	0.749209	0.147492	0.229421	0.969591	0.36465	NA	0.691582	0.41988	0.826647	0.695909	NA	NA	NA	0.996817	0	0	0	0.50184	0.618798	0.892965	0.113238	-0.328749	0	-0.159	0	-0.502168	-0.0210028
VPS45	ME	NA	NA	NA	NA	NA	NA	NA	NA	NA	NA	NA	NA	NA	NA	NA	NA	NA	NA	NA	NA	NA	NA	NA	0.015883	NA	NA	NA	0.193187	NA	NA	NA	NA	NA	NA	NA	0	0	0	0	0	0	0	0	0	0	0	0	0
PLEKHO1	ME	NA	NA	NA	NA	NA	NA	NA	NA	NA	NA	NA	NA	NA	NA	NA	NA	NA	NA	NA	NA	NA	NA	NA	NA	NA	NA	NA	0.020296	NA	NA	NA	NA	NA	NA	0.69618	0	0	0	0	0	0	0	0	0	0	0	0	0
ANP32E	ME	NA	NA	NA	0.852121	0.474822	0.96087	0.0496907	NA	NA	NA	NA	0.562231	NA	0.869469	NA	NA	0.993378	NA	0.969716	0.481425	NA	0.416182	0.759409	0.76268	0.899099	0.970304	NA	0.9907	0.841824	0.883509	0.628554	NA	NA	NA	1	0	0	0	0.15456	-0.428354	0.156979	1.02422	0	0	0	0	-0.857376	0
APH1A	ME	NA	NA	NA	0.0970424	0.0274721	0.179925	0.1363	0.84814	NA	0.352992	0.822662	0.960979	0.265916	0.265308	NA	NA	0.00564082	NA	0.16613	0.582269	NA	0.00626089	0.121077	0.0200352	0.0111401	0.00486429	NA	0.0170964	0.11064	0.0549439	0.683702	NA	1	NA	1	0	0	0	-0.636748	-0.836374	-0.61317	-0.572017	0.100677	0	-0.850399	-0.146481	-0.326287	-0.434021
MRPS21	ME	NA	NA	NA	0.430839	0.552658	0.473005	0.543986	0.919676	NA	0.771617	0.354828	0.861139	0.753662	0.869469	0.968779	1	0.951087	NA	1	1	NA	0.357797	0.978121	0.212861	0.658812	0.910664	NA	0.489251	0.874874	0.142686	0.441631	NA	0.541106	0.887423	1	0	0	0	-0.321679	0.345883	-0.330041	0.296204	-0.0415363	0	0.385365	0.447495	0.3719	0.236729
PRPF3	ME	NA	NA	NA	NA	NA	NA	NA	NA	NA	NA	NA	NA	NA	NA	NA	NA	1	NA	NA	NA	NA	NA	NA	1	NA	NA	NA	0.629382	NA	NA	NA	NA	NA	NA	0.67986	0	0	0	0	0	0	0	0	0	0	0	0	0
RPRD2	ME	NA	NA	NA	NA	NA	NA	NA	NA	NA	NA	NA	NA	NA	NA	NA	NA	1	NA	NA	NA	NA	NA	NA	0.729934	NA	NA	NA	0.227656	NA	NA	NA	NA	NA	NA	NA	0	0	0	0	0	0	0	0	0	0	0	0	0
MCL1	ME	NA	NA	NA	3.22851e-06	1.17027e-05	NA	0.305547	0.608762	NA	NA	NA	0.243196	0.00410153	NA	0.000253759	NA	0.0253082	NA	1.98694e-10	NA	NA	8.41142e-05	4.02886e-05	5.58972e-17	1.62035e-05	0.00499713	NA	7.72964e-07	1.49603e-06	0.00272489	2.86124e-06	NA	NA	NA	0.851526	0	0	0	2.06802	2.91818	0	0.763203	0.295007	0	0	0	1.48361	1.44699
ENSA	ME	NA	NA	NA	0.882171	0.69715	0.281033	0.279173	0.468588	NA	1	0.954767	0.705148	0.692129	0.90664	NA	NA	0.11977	NA	0.332825	1	NA	0.882272	0.746585	0.117131	0.262617	0.767108	NA	0.43864	0.741349	0.700067	0.619536	NA	0.854878	NA	1	0	0	0	-0.0770268	-0.242841	-0.651473	0.487472	0.326715	0	-0.0802494	0.0373535	-0.562009	0.185661
GOLPH3L	ME	NA	NA	NA	NA	NA	NA	NA	NA	NA	NA	NA	NA	NA	NA	NA	NA	NA	NA	NA	NA	NA	NA	NA	NA	NA	NA	NA	0.0539994	NA	NA	NA	NA	NA	NA	NA	0	0	0	0	0	0	0	0	0	0	0	0	0
CTSS	ME	1	NA	NA	0.503601	0.288943	0.367369	NA	0.000288204	NA	0.781872	NA	0.725343	0.0255475	1	NA	NA	0.123306	NA	0.22025	NA	NA	0.227537	0.376006	0.58083	0.506288	0.245977	NA	0.00742424	0.857497	0.105028	1	NA	NA	NA	0.511711	-0.0401689	0	0	-0.34111	-0.500092	-0.538794	0	-1.11066	0	-0.395489	0	-0.588684	-1.04007
ARNT	ME	NA	NA	NA	NA	NA	NA	NA	NA	NA	NA	NA	NA	NA	NA	NA	NA	NA	NA	NA	NA	NA	NA	NA	NA	NA	NA	NA	0.246266	NA	NA	NA	NA	NA	NA	NA	0	0	0	0	0	0	0	0	0	0	0	0	0
SETDB1	ME	NA	NA	NA	NA	NA	NA	NA	NA	NA	NA	NA	NA	NA	NA	NA	NA	NA	NA	NA	NA	NA	NA	NA	0.124389	NA	NA	NA	0.330782	NA	NA	NA	NA	NA	NA	NA	0	0	0	0	0	0	0	0	0	0	0	0	0
CERS2	ME	NA	NA	NA	NA	NA	NA	NA	NA	NA	NA	NA	NA	NA	NA	NA	NA	0.900371	NA	NA	NA	NA	1	NA	0.49899	0.949697	NA	NA	0.692115	0.649551	NA	NA	NA	NA	NA	1	0	0	0	0	0	0	0	0	0	0	0	0	0
PRUNE1	ME	NA	NA	NA	NA	NA	NA	NA	NA	NA	NA	NA	NA	NA	NA	NA	NA	NA	NA	NA	NA	NA	NA	NA	NA	NA	NA	NA	1	NA	NA	NA	NA	NA	NA	NA	0	0	0	0	0	0	0	0	0	0	0	0	0
CDC42SE1	ME	NA	NA	NA	0.737439	0.178215	0.0255005	0.872638	0.0181688	NA	0.916506	NA	0.861139	0.122898	0.278521	NA	NA	0.220131	NA	0.034273	0.623995	NA	0.0886665	0.457285	0.00941061	0.461991	0.35764	NA	0.0108394	0.0171467	0.927619	1	NA	NA	NA	0.822097	0	0	0	0.245524	0.633535	0.898963	-0.133705	1.0428	0	-0.205885	0	0.340369	0.667895
TNFAIP8L2	ME	NA	NA	NA	NA	NA	NA	NA	NA	NA	NA	NA	NA	NA	NA	NA	NA	NA	NA	NA	NA	NA	NA	NA	NA	NA	NA	NA	NA	NA	NA	NA	NA	NA	NA	0.720447	0	0	0	0	0	0	0	0	0	0	0	0	0
SCNM1	ME	NA	NA	NA	1	NA	1	0.977786	0.0807051	NA	NA	NA	1	NA	NA	NA	NA	0.93391	NA	0.540698	NA	NA	0.257766	NA	0.789121	0.575226	0.0716822	NA	0.847723	0.83777	0.929564	NA	NA	NA	NA	1	0	0	0	-0.0182224	0	-0.109131	-0.0518122	-0.617667	0	0	0	-0.19462	0
VPS72	ME	NA	NA	NA	NA	NA	NA	NA	NA	NA	NA	NA	1	NA	NA	NA	NA	0.936791	NA	0.819368	NA	NA	1	NA	0.57748	0.901948	0.729628	NA	1	0.990075	NA	NA	NA	NA	NA	0.466088	0	0	0	0	0	0	0	0	0	0	0	0.164904	0
PIP5K1A	ME	NA	NA	NA	NA	NA	NA	NA	NA	NA	NA	NA	NA	NA	NA	NA	NA	NA	NA	NA	NA	NA	NA	NA	NA	NA	NA	NA	0.0318183	NA	NA	NA	NA	NA	NA	NA	0	0	0	0	0	0	0	0	0	0	0	0	0
PSMD4	ME	NA	NA	NA	0.58691	0.261701	0.0283962	0.799076	0.256586	NA	0.571101	NA	0.6898	0.00200074	0.132798	NA	0.881544	0.0612755	NA	0.00301	0.0388674	NA	0.0148563	0.0837049	0.00105624	0.0228012	0.375248	NA	0.00480749	0.373059	0.0852609	0.0845744	NA	NA	NA	0.868074	0	0	0	-0.256203	-0.407888	-0.939146	-0.103967	-0.409907	0	-0.590391	0	-0.479389	-0.827907
PI4KB	ME	NA	NA	NA	NA	NA	NA	NA	NA	NA	NA	NA	NA	NA	NA	NA	NA	0.380358	NA	NA	NA	NA	NA	NA	0.0346931	NA	NA	NA	0.495141	NA	NA	NA	NA	NA	NA	NA	0	0	0	0	0	0	0	0	0	0	0	0	0
RFX5	ME	NA	NA	NA	0.23971	NA	0.534212	NA	NA	NA	NA	NA	NA	NA	NA	NA	NA	NA	NA	NA	NA	NA	NA	NA	NA	NA	0.538052	NA	0.907554	NA	NA	NA	NA	NA	NA	0.704617	0	0	0	-0.723747	0	-0.51976	0	0	0	0	0	0	0
PSMB4	ME	NA	NA	NA	0.837907	NA	0.374573	NA	0.0493893	NA	NA	NA	NA	NA	0.649423	NA	NA	0.425932	NA	0.252389	0.107087	NA	0.341732	0.0586606	0.36864	0.300779	0.0641623	NA	0.684367	0.728691	0.236326	0.0193526	NA	NA	NA	1	0	0	0	0.187413	0	-0.667555	0	-0.697762	0	0	0	0	0
POGZ	ME	NA	NA	NA	NA	NA	NA	NA	NA	NA	NA	NA	NA	NA	NA	NA	NA	NA	NA	NA	NA	NA	NA	NA	0.154421	NA	NA	NA	0.982542	NA	NA	NA	NA	NA	NA	0.908523	0	0	0	0	0	0	0	0	0	0	0	0	0
MRPL9	ME	NA	NA	NA	0.891873	NA	1	NA	NA	NA	NA	NA	0.96697	NA	0.575728	NA	NA	0.0493108	NA	0.60404	NA	NA	0.329549	1	0.308333	0.161338	0.0274982	NA	0.0451588	0.796879	0.23221	NA	NA	NA	NA	0.568407	0	0	0	0.0936094	0	-0.0603272	0	0	0	0	0	-0.223776	0
RORC	ME	NA	NA	NA	NA	NA	NA	NA	NA	NA	NA	NA	NA	NA	NA	NA	NA	NA	NA	NA	NA	NA	NA	NA	NA	NA	NA	NA	NA	NA	NA	NA	NA	NA	NA	0.772812	0	0	0	0	0	0	0	0	0	0	0	0	0
THEM4	ME	NA	NA	NA	NA	NA	NA	NA	NA	NA	NA	NA	NA	NA	0.329338	NA	NA	0.270779	NA	0.574518	NA	NA	0.388126	0.6184	0.556633	0.186237	0.00183685	NA	0.191714	0.0920008	NA	NA	NA	NA	NA	NA	0	0	0	0	0	0	0	0	0	0	0	0	0
S100A10	ME	0.0197084	0.912921	NA	0.935933	0.113848	0.890997	0.0411743	0.00173701	0.957056	0.571101	0.89682	1	0.987338	0.403502	0.41227	0.544661	0.327834	0.799396	0.797855	0.490382	0.289154	0.969393	0.0244451	0.0230994	0.00178837	5.265e-08	0.275711	0.246111	0.251226	0.936101	0.126223	0.169797	0.919567	0.500611	0.745993	2.24536	0.845776	0	0.0939652	1.34131	-0.195094	0.737933	-0.832513	-0.130727	0.363644	-0.107713	0.0572745	0.0100011
S100A11	ME	0.000232582	NA	NA	0.000445804	0.015902	NA	0.000826883	1.53353e-05	NA	0.00643244	0.113036	0.475832	8.34487e-08	2.47408e-08	4.54937e-09	0.976332	2.08417e-21	0.0119642	1.91052e-05	1.61995e-05	3.63303e-06	3.31727e-09	0.0928205	7.35362e-14	9.40376e-05	0.130545	0.0181688	1.86072e-09	0.00014287	8.84296e-08	0.0413333	NA	0.0088303	0.00526808	0.873022	3.8559	0	0	2.17041	2.91974	0	1.32588	1.00798	0	1.2167	1.03158	0.531693	1.94006
S100A9	ME	0.961235	NA	NA	NA	NA	NA	NA	1.7891e-30	NA	NA	NA	NA	NA	NA	NA	NA	NA	NA	NA	NA	NA	NA	NA	NA	NA	NA	0.924093	0.00266843	NA	NA	NA	NA	NA	NA	NA	-0.149141	0	0	0	0	0	0	-3.88466	0	0	0	0	0
S100A12	ME	NA	NA	NA	NA	NA	NA	NA	4.68792e-28	NA	NA	NA	NA	NA	NA	NA	NA	NA	NA	NA	NA	NA	NA	NA	NA	NA	NA	NA	NA	NA	NA	NA	NA	NA	NA	NA	0	0	0	0	0	0	0	-5.00806	0	0	0	0	0
S100A8	ME	0.686578	NA	NA	NA	NA	NA	NA	1.30274e-17	NA	NA	NA	NA	NA	NA	NA	NA	NA	NA	NA	NA	NA	NA	NA	NA	NA	NA	0.926762	NA	NA	NA	NA	NA	NA	NA	NA	-1.01806	0	0	0	0	0	0	-3.2866	0	0	0	0	0
S100A6	ME	0.203014	0.954893	NA	0.701797	0.326753	0.260782	0.157518	3.52819e-06	0.993382	0.254263	0.0128145	0.877793	0.507533	0.403502	0.812035	0.75751	0.521501	0.174676	0.221463	0.512102	0.100605	0.0878554	0.0302517	0.347046	0.0685866	0.484565	0.891574	0.217173	0.337722	0.927999	0.00524922	0.523161	0.596938	0.871287	0.0996538	1.32833	0.73135	0	-0.282553	0.906752	-0.642193	-0.667499	-1.12482	-0.0961141	-0.775619	-1.14436	-0.250245	-0.476764
S100A4	ME	0.785771	0.954893	NA	0.695225	0.234959	0.535854	0.0588147	2.17488e-05	0.986413	0.00851538	0.00949318	0.178487	0.149758	0.755949	0.780518	0.776048	0.312801	0.908058	0.136194	0.573508	0.39216	0.00992831	0.000766308	0.0364678	0.00204419	0.0418715	0.458913	0.00204085	0.0458768	0.432287	0.28876	0.38016	0.238772	0.564	0.625741	0.579366	0.245968	0	0.302864	1.27816	-0.483636	-0.819545	-1.05756	-0.0859504	-0.778916	-1.05884	-0.607468	-0.665846
S100A13	ME	NA	NA	NA	NA	NA	NA	NA	NA	NA	NA	NA	NA	NA	NA	NA	NA	NA	NA	NA	NA	NA	NA	NA	NA	NA	NA	NA	NA	NA	NA	NA	NA	NA	NA	0.0212691	0	0	0	0	0	0	0	0	0	0	0	0	0
S100A1	ME	NA	NA	NA	NA	NA	NA	NA	NA	NA	NA	NA	NA	NA	NA	NA	NA	NA	NA	NA	NA	NA	NA	NA	NA	NA	NA	NA	NA	NA	NA	NA	NA	NA	NA	0.609369	0	0	0	0	0	0	0	0	0	0	0	0	0
CHTOP	ME	NA	NA	NA	0.576939	NA	NA	NA	NA	NA	NA	NA	NA	NA	NA	NA	NA	0.696805	NA	0.00924483	NA	NA	0.067457	NA	0.185009	1	0.572172	NA	0.0667487	0.568338	NA	NA	NA	NA	NA	1	0	0	0	0.392092	0	0	0	0	0	0	0	0	0
SNAPIN	ME	NA	NA	NA	0.680525	NA	NA	NA	NA	NA	NA	NA	NA	NA	NA	NA	NA	0.582993	NA	0.705767	NA	NA	0.75429	NA	0.776065	0.855876	0.850332	NA	0.261811	0.301686	NA	NA	NA	NA	NA	0.87705	0	0	0	0.360843	0	0	0	0	0	0	0	0	0
ILF2	ME	NA	NA	NA	0.0089434	0.196895	0.0199816	0.00143595	0.179802	NA	1	NA	1	0.638024	0.640964	NA	NA	0.965496	NA	0.0405062	0.835105	NA	0.198456	0.0968117	0.0167862	0.209486	0.0110485	NA	0.0844329	0.213768	0.929564	0.292425	NA	NA	NA	0.424359	0	0	0	0.900533	0.584595	0.891379	1.18993	0.500943	0	0.0957673	0	-0.151375	0.239985
GATAD2B	ME	NA	NA	NA	NA	NA	NA	NA	NA	NA	NA	NA	NA	NA	NA	NA	NA	0.687067	NA	NA	NA	NA	0.026029	NA	0.395486	0.543631	NA	NA	0.95253	0.787984	NA	NA	NA	NA	NA	0.586095	0	0	0	0	0	0	0	0	0	0	0	0	0
DENND4B	ME	NA	NA	NA	NA	NA	NA	NA	NA	NA	NA	NA	NA	NA	NA	NA	NA	NA	NA	NA	NA	NA	NA	NA	NA	NA	NA	NA	0.317854	NA	NA	NA	NA	NA	NA	NA	0	0	0	0	0	0	0	0	0	0	0	0	0
CRTC2	ME	NA	NA	NA	NA	NA	NA	NA	NA	NA	NA	NA	NA	NA	NA	NA	NA	NA	NA	NA	NA	NA	NA	NA	NA	NA	NA	NA	0.751714	NA	NA	NA	NA	NA	NA	NA	0	0	0	0	0	0	0	0	0	0	0	0	0
SLC39A1	ME	NA	NA	NA	1	NA	NA	NA	NA	NA	NA	NA	NA	NA	NA	NA	NA	0.462156	NA	NA	NA	NA	1	NA	0.439838	NA	NA	NA	0.767579	NA	NA	NA	NA	NA	NA	0.504736	0	0	0	-0.0249699	0	0	0	0	0	0	0	0	0
JTB	ME	NA	NA	NA	0.530847	0.931423	0.61752	0.483396	0.0862461	NA	1	NA	1	0.969604	0.90664	NA	NA	0.607035	NA	0.861734	0.276171	NA	0.813298	0.659504	0.485982	1	0.646628	NA	0.895285	0.88895	0.99988	0.217657	NA	NA	NA	0.497122	0	0	0	-0.602305	0.17406	-0.453187	-0.615865	-0.626976	0	-0.0323149	0	-0.119709	-0.0866417
RAB13	ME	NA	NA	NA	NA	NA	NA	NA	0.486833	NA	NA	NA	NA	NA	NA	NA	NA	NA	NA	NA	NA	NA	NA	NA	NA	NA	NA	NA	NA	NA	NA	NA	NA	NA	NA	NA	0	0	0	0	0	0	0	0.341766	0	0	0	0	0
RPS27	ME	0.57995	0.954893	0.924886	0.328116	0.320446	0.604511	0.0672501	0.00268095	0.980831	1	0.605195	1	0.906929	0.639782	0.00547644	0.776048	0.239323	0.872111	0.629616	0.982061	0.634447	0.0754491	0.143006	0.157538	0.0609819	0.0918988	0.311657	0.222399	0.717089	0.33788	0.958413	0.825495	0.861185	0.0798112	0.582054	-0.519426	-0.105778	-0.126124	-0.427359	-0.413992	-0.296942	-0.748183	-0.954313	0.0643179	-0.00498859	-0.318495	-0.0271387	-0.0741398
TPM3	ME	0.785771	0.819164	0.951394	0.158227	0.281589	0.533676	0.416872	0.0734653	0.688632	0.446054	0.112108	0.253444	0.0838035	0.197949	1	0.957603	0.168415	0.305152	0.0121506	0.0565716	0.409369	0.015078	0.260626	0.0319789	0.00776178	0.0182604	0.905311	0.013247	0.133285	0.163625	0.493624	0.774744	0.277653	0.676087	0.572642	-0.455318	-0.569899	0.0937662	-0.533667	-0.441766	-0.362508	-0.309866	-0.514615	-0.325037	-0.437928	-0.576457	-0.564786	-0.515201
C1orf43	ME	NA	NA	NA	0.0483079	0.706221	0.00578388	0.184923	0.55546	NA	NA	NA	0.982349	0.121515	0.385914	NA	0.901024	0.0494523	NA	0.00073883	0.0348231	NA	0.314389	0.0900177	0.148421	0.0158076	0.644793	NA	0.204593	0.374047	0.0548754	1	NA	NA	NA	1	0	0	0	0.663743	0.313999	1.28653	0.513815	0.215201	0	0	0	0.350827	0.631466
UBAP2L	ME	NA	NA	NA	NA	NA	NA	NA	NA	NA	NA	NA	NA	NA	NA	NA	NA	0.861054	NA	NA	NA	NA	NA	NA	0.785237	NA	NA	NA	0.491287	NA	NA	NA	NA	NA	NA	0.649464	0	0	0	0	0	0	0	0	0	0	0	0	0
HAX1	ME	NA	NA	NA	0.778079	0.632224	0.415336	0.338418	0.981173	NA	0.620375	NA	0.243196	0.866144	0.294886	NA	NA	0.19639	NA	0.126141	0.931001	NA	0.509904	0.41299	0.563125	0.928062	0.873131	NA	0.753554	0.417021	0.427195	0.898366	NA	NA	NA	0.815193	0	0	0	0.205944	0.402709	0.424316	0.659508	0.057366	0	0.599336	0	0.950272	0.167947
ATP8B2	ME	NA	NA	NA	NA	NA	NA	NA	NA	NA	NA	NA	NA	NA	NA	NA	NA	NA	NA	NA	NA	NA	NA	NA	NA	NA	NA	NA	0.899108	NA	NA	NA	NA	NA	NA	NA	0	0	0	0	0	0	0	0	0	0	0	0	0
ADAR	ME	NA	NA	NA	NA	NA	NA	NA	NA	NA	NA	NA	NA	NA	NA	NA	NA	0.66558	NA	NA	NA	NA	0.479003	NA	0.459249	NA	1	NA	0.421086	NA	NA	NA	NA	NA	NA	NA	0	0	0	0	0	0	0	0	0	0	0	0	0
PMVK	ME	NA	NA	NA	0.890854	NA	NA	NA	NA	NA	NA	NA	NA	NA	NA	NA	NA	0.0379827	NA	0.567579	NA	NA	0.437918	NA	0.325953	0.447394	0.0747915	NA	0.135184	0.404184	NA	NA	NA	NA	NA	1	0	0	0	0.229215	0	0	0	0	0	0	0	0	0
PBXIP1	ME	NA	NA	NA	0.478295	NA	NA	NA	NA	NA	NA	NA	NA	NA	0.62726	0.154265	1	0.245073	NA	0.824152	0.368701	NA	0.409172	0.759409	0.696136	0.224227	0.74193	NA	0.330782	0.819082	0.178736	0.598127	NA	NA	0.832527	0.568909	0	0	0	0.429561	0	0	0	0	0	0	0	0	0
PYGO2	ME	NA	NA	NA	NA	NA	NA	NA	NA	NA	NA	NA	NA	NA	NA	NA	NA	NA	NA	NA	NA	NA	NA	NA	NA	NA	NA	NA	0.0159511	NA	NA	NA	NA	NA	NA	NA	0	0	0	0	0	0	0	0	0	0	0	0	0
SHC1	ME	NA	NA	NA	NA	NA	NA	NA	NA	NA	NA	NA	NA	NA	NA	NA	NA	NA	NA	NA	NA	NA	NA	NA	1	NA	NA	NA	0.843135	0.525108	NA	NA	NA	NA	NA	NA	0	0	0	0	0	0	0	0	0	0	0	0	0
CKS1B	ME	NA	NA	NA	0.421288	NA	NA	6.62078e-06	NA	NA	NA	NA	NA	NA	NA	NA	NA	NA	NA	NA	NA	NA	NA	NA	NA	NA	NA	NA	0.935981	NA	NA	NA	NA	NA	NA	0.657753	0	0	0	0.476184	0	0	2.77971	0	0	0	0	0	0
FLAD1	ME	NA	NA	NA	NA	NA	NA	NA	NA	NA	NA	NA	NA	NA	NA	NA	NA	0.860848	NA	NA	NA	NA	0.860469	NA	0.680187	NA	NA	NA	0.710385	NA	NA	NA	NA	NA	NA	NA	0	0	0	0	0	0	0	0	0	0	0	0	0
ADAM15	ME	NA	NA	NA	NA	NA	NA	NA	NA	NA	NA	NA	NA	NA	NA	NA	NA	NA	NA	NA	NA	NA	NA	NA	NA	NA	NA	NA	0.0012087	NA	NA	NA	NA	NA	NA	NA	0	0	0	0	0	0	0	0	0	0	0	0	0
SLC50A1	ME	NA	NA	NA	0.0507215	NA	0.0349826	NA	NA	NA	NA	NA	NA	NA	NA	NA	NA	0.591827	NA	0.0601825	NA	NA	0.0343392	NA	0.0321458	0.0829163	NA	NA	0.00879203	0.648069	NA	NA	NA	NA	NA	1	0	0	0	-1.09574	0	-1.00013	0	0	0	0	0	0	0
DPM3	ME	NA	NA	NA	1	NA	0.322315	0.851021	0.45996	NA	NA	NA	0.69698	0.535127	0.917879	NA	NA	0.972856	NA	0.987209	0.18321	NA	0.410954	0.857564	0.877677	0.985246	0.818531	NA	0.955912	0.78012	0.93108	0.605743	NA	NA	NA	1	0	0	0	-0.076536	0	-0.673362	0.190586	-0.28099	0	0	0	0.582018	-0.204517
KRTCAP2	ME	NA	NA	NA	0.854402	0.858199	0.0199816	1	0.772323	0.980831	0.830253	0.610901	0.727963	0.345198	0.877941	0.480033	0.626056	0.778206	0.687901	0.183241	0.880653	0.57683	0.0112184	0.14439	0.0143952	0.0741976	0.16027	NA	0.0286014	0.370676	0.995307	0.903452	0.689888	0.400232	0.431457	0.491603	0	0	0	-0.115689	-0.178295	-0.969113	-0.0455771	-0.108675	0.0347601	-0.330889	-0.308087	-0.369377	-0.386312
MTX1	ME	NA	NA	NA	NA	NA	NA	NA	NA	NA	NA	NA	NA	NA	NA	NA	NA	0.789469	NA	NA	NA	NA	0.0165027	NA	0.263621	0.0491181	0.414331	NA	0.997433	NA	NA	NA	NA	NA	NA	NA	0	0	0	0	0	0	0	0	0	0	0	0	0
GBA	ME	NA	NA	NA	NA	NA	NA	NA	NA	NA	NA	NA	NA	NA	NA	NA	NA	NA	NA	NA	NA	NA	NA	NA	0.513769	NA	NA	NA	0.0316897	NA	NA	NA	NA	NA	NA	NA	0	0	0	0	0	0	0	0	0	0	0	0	0
SCAMP3	ME	NA	NA	NA	0.859851	NA	0.972258	NA	NA	NA	NA	NA	1	NA	0.772983	NA	NA	0.933106	NA	0.49707	NA	NA	0.601148	NA	0.283801	0.872442	0.617165	NA	0.879597	0.699477	0.610039	NA	NA	NA	NA	1	0	0	0	0.180513	0	0.111745	0	0	0	0	0	0.130434	0
FDPS	ME	NA	NA	NA	0.916209	NA	0.495455	0.148031	NA	NA	0.972193	NA	1	NA	NA	NA	NA	0.70382	NA	0.750492	NA	NA	0.748058	0.939113	0.912213	0.417686	0.921316	NA	0.973027	1	1	0.273944	NA	NA	NA	1	0	0	0	0.0638705	0	0.60851	0.874366	0	0	-0.390987	0	-0.269566	0
RUSC1	ME	NA	NA	NA	NA	NA	NA	NA	NA	NA	NA	NA	NA	NA	NA	NA	NA	NA	NA	NA	NA	NA	NA	NA	0.571825	NA	NA	NA	0.922722	NA	NA	NA	NA	NA	NA	1	0	0	0	0	0	0	0	0	0	0	0	0	0
ASH1L	ME	NA	NA	NA	0.700657	NA	0.889757	NA	NA	NA	NA	NA	NA	NA	NA	NA	NA	0.639749	NA	0.65031	NA	NA	0.953645	NA	0.535028	0.987918	0.641293	NA	0.943332	0.929154	NA	NA	NA	NA	NA	1	0	0	0	-0.281446	0	-0.276834	0	0	0	0	0	0	0
ASH1L-AS1	ME	NA	NA	NA	NA	NA	NA	NA	NA	NA	NA	NA	NA	NA	NA	NA	NA	NA	NA	NA	NA	NA	NA	NA	0.768788	NA	NA	NA	0.053932	NA	NA	NA	NA	NA	NA	NA	0	0	0	0	0	0	0	0	0	0	0	0	0
YY1AP1	ME	NA	NA	NA	NA	NA	NA	NA	NA	NA	NA	NA	NA	NA	NA	NA	NA	0.42469	NA	NA	NA	NA	0.814946	NA	0.820781	0.405322	NA	NA	0.644029	0.574103	NA	NA	NA	NA	NA	1	0	0	0	0	0	0	0	0	0	0	0	0	0
DAP3	ME	NA	NA	NA	0.312763	NA	0.500991	NA	0.288659	NA	NA	NA	0.979467	NA	0.855072	NA	NA	0.264558	NA	0.340589	0.312959	NA	0.042723	0.660866	0.308905	0.835141	0.0616294	NA	0.679516	0.769975	0.427195	NA	NA	NA	NA	1	0	0	0	-0.57805	0	-0.437062	0	-0.436186	0	0	0	0.266127	0
GON4L	ME	NA	NA	NA	NA	NA	0.560754	NA	NA	NA	NA	NA	NA	NA	NA	NA	NA	0.995051	NA	0.922117	NA	NA	0.506207	NA	0.517089	0.846792	1	NA	0.850758	0.940221	NA	NA	NA	NA	NA	1	0	0	0	0	0	-0.516469	0	0	0	0	0	0	0
SYT11	ME	NA	NA	NA	NA	NA	NA	NA	NA	NA	NA	NA	NA	NA	NA	NA	NA	NA	NA	NA	NA	NA	NA	NA	NA	NA	NA	NA	0.559513	0.52101	NA	NA	NA	NA	NA	NA	0	0	0	0	0	0	0	0	0	0	0	0	0
RIT1	ME	NA	NA	NA	NA	NA	NA	NA	NA	NA	NA	NA	NA	NA	NA	NA	NA	NA	NA	NA	NA	NA	1.42309e-05	NA	4.02897e-08	NA	NA	NA	6.95238e-05	0.0173621	NA	NA	NA	NA	NA	NA	0	0	0	0	0	0	0	0	0	0	0	0	0
KHDC4	ME	NA	NA	NA	NA	NA	NA	NA	NA	NA	NA	NA	NA	NA	NA	NA	NA	NA	NA	NA	NA	NA	NA	NA	NA	NA	NA	NA	0.0324417	NA	NA	NA	NA	NA	NA	NA	0	0	0	0	0	0	0	0	0	0	0	0	0
ARHGEF2	ME	NA	NA	NA	NA	NA	NA	NA	NA	NA	NA	NA	NA	NA	NA	NA	NA	NA	NA	NA	NA	NA	NA	NA	NA	NA	NA	NA	0.991392	NA	NA	NA	NA	NA	NA	NA	0	0	0	0	0	0	0	0	0	0	0	0	0
SSR2	ME	0.862354	0.954893	0.715507	0.998424	0.802633	0.926023	0.317182	0.440538	0.957056	0.588362	0.257911	0.797701	0.37806	1	0.0902484	1	0.267865	0.926693	0.664829	0.263439	0.701684	0.0202886	0.116268	0.0871788	0.039694	0.0114453	NA	0.352914	0.799618	0.584295	0.285815	0.658166	1	0.9072	1	-0.429879	0.294025	0.381479	0.0126875	-0.131116	0.0826772	-0.3751	-0.280577	-0.16143	-0.385969	-0.451769	-0.372148	-0.301832
LAMTOR2	ME	NA	NA	NA	0.685989	NA	0.418292	1	0.552483	NA	0.934207	NA	1	NA	0.465467	NA	NA	0.607035	NA	0.589538	0.819938	NA	0.890347	0.361579	0.874066	0.385786	0.165331	NA	0.041288	0.717089	0.856501	0.622579	NA	NA	NA	0.870056	0	0	0	-0.25538	0	-0.556679	0.0171301	0.214325	0	-0.220974	0	0.0383823	0
LMNA	ME	8.43397e-05	NA	NA	2.90407e-17	9.91531e-21	4.5572e-21	NA	0.00521213	NA	NA	NA	NA	NA	NA	3.78849e-29	NA	NA	NA	1.6679e-14	NA	NA	6.0064e-10	NA	8.22383e-16	2.29759e-08	9.64907e-05	NA	9.44873e-16	1.7224e-09	NA	NA	NA	NA	NA	0.814454	8.20899	0	0	6.51316	6.46918	7.18953	0	1.40557	0	0	0	0	0
SLC25A44	ME	NA	NA	NA	NA	NA	NA	NA	NA	NA	NA	NA	NA	NA	NA	NA	NA	NA	NA	NA	NA	NA	NA	NA	NA	NA	NA	NA	0.307523	NA	NA	NA	NA	NA	NA	NA	0	0	0	0	0	0	0	0	0	0	0	0	0
SMG5	ME	NA	NA	NA	NA	NA	NA	NA	NA	NA	NA	NA	NA	NA	NA	NA	NA	NA	NA	NA	NA	NA	NA	NA	NA	NA	NA	NA	0.36657	NA	NA	NA	NA	NA	NA	NA	0	0	0	0	0	0	0	0	0	0	0	0	0
GLMP	ME	NA	NA	NA	NA	NA	NA	NA	NA	NA	NA	NA	NA	NA	NA	NA	NA	0.894907	NA	NA	NA	NA	NA	NA	0.884345	1	0.575331	NA	0.40291	NA	NA	NA	NA	NA	NA	NA	0	0	0	0	0	0	0	0	0	0	0	0	0
CCT3	ME	NA	NA	NA	0.171281	0.0350231	0.0839735	0.966569	0.537623	NA	1	0.812514	0.625625	0.216111	0.884552	NA	1	0.639568	NA	0.311532	0.565982	NA	0.916807	0.47683	0.0713373	0.180247	0.417404	NA	0.105435	0.0429211	0.926924	1	NA	NA	NA	1	0	0	0	0.690341	1.07748	0.839921	0.014996	0.28609	0	-0.0186551	0.274602	0.545818	0.66442
MEF2D	ME	NA	NA	NA	NA	NA	NA	NA	NA	NA	NA	NA	NA	NA	NA	NA	NA	NA	NA	NA	NA	NA	NA	NA	NA	NA	NA	NA	0.225803	NA	NA	NA	NA	NA	NA	NA	0	0	0	0	0	0	0	0	0	0	0	0	0
NAXE	ME	NA	NA	NA	0.870308	NA	0.597741	0.237859	NA	NA	1	NA	0.995976	NA	NA	NA	NA	0.156384	NA	0.0668681	NA	NA	0.170837	NA	0.277006	0.937274	0.400951	NA	0.162252	0.942644	0.620398	NA	NA	NA	NA	1	0	0	0	0.129022	0	-0.493594	-0.618545	0	0	-0.0103522	0	0.108819	0
GPATCH4	ME	NA	NA	NA	NA	NA	NA	NA	NA	NA	NA	NA	NA	NA	NA	NA	NA	0.175318	NA	NA	NA	NA	NA	NA	1	NA	NA	NA	0.952805	NA	NA	NA	NA	NA	NA	NA	0	0	0	0	0	0	0	0	0	0	0	0	0
ISG20L2	ME	NA	NA	NA	NA	NA	NA	NA	NA	NA	NA	NA	NA	NA	NA	NA	NA	NA	NA	0.0311214	NA	NA	0.174117	NA	0.0186389	0.402391	NA	NA	0.223989	0.129575	NA	NA	NA	NA	NA	1	0	0	0	0	0	0	0	0	0	0	0	0	0
MRPL24	ME	NA	NA	NA	0.671473	NA	0.0617343	NA	NA	NA	NA	NA	NA	NA	NA	NA	NA	0.648473	NA	0.0271659	NA	NA	0.0352557	NA	0.0157336	0.00252601	0.801723	NA	0.101048	0.541168	NA	NA	NA	NA	NA	1	0	0	0	-0.310448	0	-1.20702	0	0	0	0	0	0	0
HDGF	ME	NA	NA	NA	NA	NA	NA	NA	NA	NA	NA	NA	NA	NA	NA	NA	NA	NA	NA	NA	NA	NA	NA	NA	NA	NA	NA	NA	0.779587	NA	NA	NA	NA	NA	NA	NA	0	0	0	0	0	0	0	0	0	0	0	0	0
PRCC	ME	NA	NA	NA	NA	NA	0.615308	NA	NA	NA	NA	NA	NA	NA	NA	NA	NA	0.557993	NA	NA	NA	NA	0.582061	NA	0.303454	0.402861	0.624749	NA	0.0739674	0.159989	NA	NA	NA	NA	NA	0.427308	0	0	0	0	0	0.413789	0	0	0	0	0	0	0
SH2D2A	ME	NA	NA	NA	NA	NA	NA	0.10346	NA	NA	0.571101	0.935931	0.772853	0.513348	0.0107382	NA	0.153509	0.00483661	NA	1.00013e-07	0.00569386	0.8814	1.42309e-05	0.00450617	4.70129e-18	1.42416e-08	6.10376e-08	NA	0.0837834	0.312263	0.926924	0.0539338	NA	0.495244	0.460745	0.640556	0	0	0	0	0	0	-0.8118	0	0	0.482005	-0.00837424	0.47946	-0.381506
ETV3	ME	NA	NA	NA	NA	NA	NA	NA	NA	NA	NA	NA	NA	NA	NA	NA	NA	NA	NA	NA	NA	NA	NA	NA	0.0471862	NA	NA	NA	0.460568	0.543971	NA	NA	NA	NA	NA	0.545394	0	0	0	0	0	0	0	0	0	0	0	0	0
FCRL3	ME	NA	NA	NA	0.23971	NA	0.196856	NA	NA	NA	NA	NA	1	NA	NA	NA	NA	NA	NA	NA	NA	NA	NA	NA	NA	0.99674	0.413893	NA	0.000181722	NA	NA	NA	NA	NA	NA	NA	0	0	0	-1.16098	0	-1.20196	0	0	0	0	0	0.0743627	0
FCRL2	ME	NA	NA	NA	0.905328	NA	NA	NA	NA	NA	NA	NA	NA	NA	NA	NA	NA	NA	NA	NA	NA	NA	NA	NA	NA	NA	NA	NA	NA	NA	NA	NA	NA	NA	NA	NA	0	0	0	0.0994425	0	0	0	0	0	0	0	0	0
FCRL1	ME	NA	NA	NA	0.21657	NA	0.466544	NA	NA	NA	NA	NA	NA	NA	NA	NA	NA	NA	NA	NA	NA	NA	NA	NA	NA	NA	NA	NA	NA	NA	NA	NA	NA	NA	NA	NA	0	0	0	-0.676237	0	-0.482043	0	0	0	0	0	0	0
CD1D	ME	NA	NA	NA	NA	NA	NA	NA	0.148244	NA	NA	NA	NA	NA	NA	NA	NA	NA	NA	NA	NA	NA	NA	NA	NA	NA	NA	NA	NA	NA	NA	NA	NA	NA	NA	NA	0	0	0	0	0	0	0	-0.699765	0	0	0	0	0
CD1C	ME	NA	NA	NA	0.128591	NA	0.847507	NA	2.04882e-05	NA	NA	NA	NA	NA	NA	NA	NA	NA	NA	NA	NA	NA	NA	NA	NA	NA	NA	NA	NA	NA	NA	NA	NA	NA	NA	NA	0	0	0	-0.878406	0	0.133589	0	1.71398	0	0	0	0	0
MNDA	ME	NA	NA	NA	NA	NA	NA	NA	3.82379e-05	NA	NA	NA	NA	NA	NA	NA	NA	NA	NA	NA	NA	NA	NA	NA	NA	NA	NA	NA	NA	NA	NA	NA	NA	NA	NA	NA	0	0	0	0	0	0	0	-1.2291	0	0	0	0	0
PYHIN1	ME	NA	NA	NA	NA	NA	NA	0.0727402	NA	NA	0.901484	NA	0.989689	0.13873	NA	NA	NA	0.170896	NA	0.948983	NA	NA	0.0798968	NA	0.206975	0.773889	0.068046	NA	0.772307	0.835585	0.568006	NA	NA	NA	NA	0.819132	0	0	0	0	0	0	-0.980682	0	0	-0.153284	0	-0.165688	-0.674669
IFI16	ME	NA	NA	NA	0.262015	1	0.96087	0.242004	0.168039	NA	0.379656	NA	0.959232	0.0391478	0.000134019	1.07261e-08	0.626056	1.914e-07	NA	0.0102114	0.0974625	NA	0.00269171	0.00153563	0.00233394	0.00070809	0.982356	NA	0.0106302	0.261785	0.0168674	0.051077	NA	NA	NA	0.409218	0	0	0	0.489619	0.00618869	-0.131094	0.56529	0.584987	0	0.904837	0	0.341159	1.02687
AIM2	ME	NA	NA	NA	0.956978	NA	NA	NA	NA	NA	NA	NA	NA	NA	NA	NA	NA	NA	NA	NA	NA	NA	NA	NA	NA	NA	NA	NA	NA	NA	NA	NA	NA	NA	NA	NA	0	0	0	-0.123617	0	0	0	0	0	0	0	0	0
FCER1A	ME	NA	NA	NA	NA	NA	NA	NA	0.804354	NA	NA	NA	NA	NA	NA	NA	NA	NA	NA	NA	NA	NA	NA	NA	NA	NA	NA	NA	NA	NA	NA	NA	NA	NA	NA	NA	0	0	0	0	0	0	0	0.146931	0	0	0	0	0
DUSP23	ME	NA	NA	NA	NA	NA	NA	NA	0.108126	NA	NA	NA	0.0525652	NA	NA	NA	NA	0.982673	NA	0.153779	NA	NA	0.171212	NA	0.176483	0.733269	0.830258	NA	0.422283	1	0.973228	NA	NA	NA	NA	1	0	0	0	0	0	0	0	-0.618465	0	0	0	-1.82339	0
FCRL6	ME	NA	NA	NA	NA	NA	NA	NA	NA	NA	0.00998573	NA	0.229557	NA	NA	NA	NA	NA	NA	NA	NA	NA	NA	NA	NA	NA	NA	NA	7.98081e-05	NA	5.93365e-07	NA	NA	NA	NA	NA	0	0	0	0	0	0	0	0	0	-1.93792	0	-0.851987	0
TAGLN2	ME	0.834002	0.954893	0.338038	0.868091	0.0595446	0.0443666	1	0.0337478	0.957056	1	0.908909	0.730664	0.52729	0.366897	0.911118	0.824133	0.231555	0.553036	0.422372	0.824633	0.784301	0.375999	0.451108	0.213178	0.641614	0.907861	0.994632	0.460568	0.379818	0.826061	0.0918316	0.163431	1	0.962965	0.83225	0.432534	-0.23605	0.679778	0.10493	0.822316	0.770817	0.0241558	-0.746207	-0.18609	-0.0462382	-0.100298	-0.331402	0.344377
PIGM	ME	NA	NA	NA	NA	NA	NA	NA	NA	NA	NA	NA	NA	NA	NA	NA	NA	NA	NA	NA	NA	NA	NA	NA	NA	NA	NA	NA	NA	NA	NA	NA	NA	NA	NA	1	0	0	0	0	0	0	0	0	0	0	0	0	0
IGSF8	ME	NA	NA	NA	NA	NA	NA	NA	NA	NA	NA	NA	NA	NA	NA	NA	NA	0.541274	NA	NA	NA	NA	0.00223802	NA	0.835081	NA	NA	NA	0.0128912	0.932687	NA	NA	NA	NA	NA	NA	0	0	0	0	0	0	0	0	0	0	0	0	0
PEA15	ME	NA	NA	NA	0.000904667	NA	0.00620484	NA	0.000136457	NA	NA	NA	NA	NA	NA	NA	NA	NA	NA	NA	NA	NA	NA	NA	0.0844781	NA	NA	NA	0.0772056	NA	NA	NA	NA	NA	NA	NA	0	0	0	1.74582	0	2.17126	0	1.62687	0	0	0	0	0
DCAF8	ME	NA	NA	NA	NA	NA	NA	NA	NA	NA	NA	NA	NA	NA	NA	NA	NA	0.707866	NA	0.606171	NA	NA	0.852578	NA	0.821732	0.416197	NA	NA	0.999245	0.200187	NA	NA	NA	NA	NA	NA	0	0	0	0	0	0	0	0	0	0	0	0	0
PEX19	ME	NA	NA	NA	NA	NA	NA	NA	NA	NA	NA	NA	NA	NA	NA	NA	NA	NA	NA	NA	NA	NA	NA	NA	0.821053	NA	NA	NA	0.375093	NA	NA	NA	NA	NA	NA	NA	0	0	0	0	0	0	0	0	0	0	0	0	0
COPA	ME	NA	NA	NA	NA	NA	NA	NA	NA	NA	NA	NA	NA	NA	NA	NA	NA	0.956673	NA	0.469222	NA	NA	0.0486124	NA	0.033512	0.424173	0.461703	NA	0.302905	0.421213	NA	NA	NA	NA	NA	0.409658	0	0	0	0	0	0	0	0	0	0	0	0	0
NCSTN	ME	NA	NA	NA	NA	NA	NA	NA	NA	NA	NA	NA	NA	NA	NA	NA	NA	NA	NA	NA	NA	NA	NA	NA	1	NA	NA	NA	0.97555	NA	NA	NA	NA	NA	NA	NA	0	0	0	0	0	0	0	0	0	0	0	0	0
SLAMF6	ME	NA	NA	NA	NA	NA	NA	NA	NA	NA	NA	NA	NA	NA	NA	NA	NA	0.000597137	NA	0.134773	NA	NA	0.0997267	NA	0.0470993	0.510043	0.897292	NA	0.156217	0.752794	0.474551	NA	NA	NA	NA	1	0	0	0	0	0	0	0	0	0	0	0	0	0
CD84	ME	NA	NA	NA	NA	NA	NA	NA	NA	NA	NA	NA	NA	NA	NA	NA	NA	NA	NA	0.644526	NA	NA	NA	NA	0.659791	NA	NA	NA	0.342168	1	NA	NA	NA	NA	NA	1	0	0	0	0	0	0	0	0	0	0	0	0	0
SLAMF1	ME	NA	NA	NA	NA	NA	NA	NA	NA	NA	NA	NA	NA	NA	NA	NA	NA	1.21328e-10	NA	0.00115208	NA	NA	7.01485e-07	1.69893e-05	4.11721e-08	1.42192e-10	1.64727e-12	NA	1.11533e-07	0.408595	NA	NA	NA	NA	NA	0.943834	0	0	0	0	0	0	0	0	0	0	0	0	0
CD48	ME	NA	NA	NA	0.713036	0.964778	0.846346	0.051838	5.37631e-09	NA	1	0.896857	0.337802	0.278476	0.767213	0.0356432	0.626056	0.286894	NA	0.406758	0.00534307	0.800167	0.0419428	0.845537	0.0497283	0.389326	0.0061018	NA	0.169673	0.437954	0.57363	1	0.79499	0.906416	0.547246	0.725204	0	0	0	-0.241309	-0.0640505	-0.170256	-0.93463	-1.9175	0	-0.00599632	0.0880175	0.767431	-0.562834
SLAMF7	ME	NA	NA	NA	NA	NA	NA	NA	NA	NA	NA	NA	NA	NA	NA	NA	NA	NA	NA	NA	NA	NA	NA	NA	NA	NA	NA	NA	0.787867	0.035735	NA	NA	NA	NA	NA	NA	0	0	0	0	0	0	0	0	0	0	0	0	0
LY9	ME	NA	NA	NA	0.0326779	0.0452089	3.89072e-08	NA	NA	NA	NA	NA	NA	NA	NA	NA	NA	0.205883	NA	0.303721	NA	NA	0.000533905	NA	0.0239956	0.291482	NA	NA	0.391922	0.890994	NA	NA	NA	NA	NA	NA	0	0	0	1.60434	1.63678	2.77711	0	0	0	0	0	0	0
CD244	ME	NA	NA	NA	NA	NA	NA	NA	NA	NA	NA	NA	0.713216	0.0424051	NA	NA	NA	NA	NA	NA	NA	NA	NA	NA	NA	NA	NA	NA	0.0254535	NA	NA	NA	NA	NA	NA	0.498005	0	0	0	0	0	0	0	0	0	0	0	-0.492575	-1.05483
TSTD1	ME	NA	NA	0.025843	1.15999e-05	0.0603631	5.29734e-05	0.767439	NA	0.993382	1	0.826591	0.987033	0.878373	0.0710386	NA	0.803292	0.0537988	NA	0.0147359	0.592375	0.8814	0.0268545	0.285106	0.000145217	0.105869	0.08734	NA	0.00301883	0.373416	0.869443	0.542465	NA	1	0.773101	1	0	0	-1.68364	-1.21566	-0.79106	-1.50379	-0.175599	0	0.0208459	0.104085	0.101688	-0.234212	-0.091902
USF1	ME	NA	NA	NA	0.976443	NA	NA	NA	NA	NA	NA	NA	NA	NA	NA	NA	NA	NA	NA	NA	NA	NA	NA	NA	0.823954	NA	NA	NA	0.81387	NA	NA	NA	NA	NA	NA	NA	0	0	0	0.0384411	0	0	0	0	0	0	0	0	0
ARHGAP30	ME	NA	NA	NA	0.379525	NA	0.586548	NA	0.0822604	NA	0.865874	NA	1	NA	0.573263	NA	NA	0.832269	NA	0.000710852	NA	NA	0.120008	0.296196	0.00635758	0.0365731	1.54382e-06	NA	0.0696255	0.428441	0.365292	0.135634	NA	NA	NA	0.601337	0	0	0	-0.620601	0	-0.440325	0	-0.867956	0	-0.476557	0	-0.0808194	0
PFDN2	ME	NA	NA	NA	0.00715431	0.000358415	0.100096	0.597949	0.268744	NA	NA	NA	0.989689	0.0456516	0.108623	NA	NA	0.0313781	NA	4.353e-05	0.0104042	NA	0.0209868	0.188043	0.00329146	0.000751927	0.00141705	NA	0.00417567	0.137509	0.115084	0.0987758	NA	NA	NA	0.944226	0	0	0	0.877672	1.55794	0.758491	0.25189	0.477615	0	0	0	0.104218	0.7409
NIT1	ME	NA	NA	NA	NA	NA	NA	NA	NA	NA	NA	NA	NA	NA	NA	NA	NA	NA	NA	NA	NA	NA	NA	NA	NA	NA	NA	NA	0.656488	NA	NA	NA	NA	NA	NA	NA	0	0	0	0	0	0	0	0	0	0	0	0	0
DEDD	ME	NA	NA	NA	NA	NA	NA	NA	NA	NA	NA	NA	NA	NA	NA	NA	NA	0.539172	NA	NA	NA	NA	NA	NA	0.0521204	0.884223	NA	NA	0.114655	0.818008	NA	NA	NA	NA	NA	NA	0	0	0	0	0	0	0	0	0	0	0	0	0
UFC1	ME	0.886341	NA	NA	0.765184	0.576294	0.799349	0.28589	0.0398458	NA	0.38176	0.350257	0.8136	0.345198	0.748429	NA	1	0.574021	0.905011	0.613565	0.0368375	1	0.0505267	0.142668	0.352467	0.414394	0.207209	NA	0.0155875	0.383474	0.218027	0.260807	0.860853	0.950429	0.244336	0.980174	-0.423509	0	0	-0.146097	-0.232759	-0.133904	-0.493846	-0.680803	0	-0.680747	-0.495762	0.284202	-0.303299
USP21	ME	NA	NA	NA	NA	NA	NA	NA	NA	NA	NA	NA	NA	NA	NA	NA	NA	NA	NA	NA	NA	NA	NA	NA	NA	NA	NA	NA	0.793919	NA	NA	NA	NA	NA	NA	NA	0	0	0	0	0	0	0	0	0	0	0	0	0
PPOX	ME	NA	NA	NA	NA	NA	NA	NA	NA	NA	NA	NA	NA	NA	NA	NA	NA	NA	NA	NA	NA	NA	NA	NA	NA	NA	NA	NA	0.982542	NA	NA	NA	NA	NA	NA	NA	0	0	0	0	0	0	0	0	0	0	0	0	0
B4GALT3	ME	NA	NA	NA	0.847919	NA	NA	NA	NA	NA	NA	NA	NA	NA	NA	NA	NA	0.298473	NA	0.685771	NA	NA	0.100423	NA	0.0508783	0.651106	0.665964	NA	1	0.877564	NA	NA	NA	NA	NA	0.675719	0	0	0	-0.0686277	0	0	0	0	0	0	0	0	0
NDUFS2	ME	NA	NA	NA	0.741214	NA	0.838902	NA	0.669184	NA	NA	NA	0.939314	NA	0.329577	NA	NA	0.217073	NA	0.453952	0.0890584	NA	0.332185	0.975611	0.552836	0.930631	0.00813326	NA	0.655339	0.788696	0.909654	0.00309512	NA	NA	NA	0.664817	0	0	0	-0.240648	0	-0.201326	0	0.225615	0	0	0	-0.390404	0
FCER1G	ME	0.429154	NA	NA	NA	NA	NA	0.033836	0.537985	0.837426	0.957863	0.799905	0.832573	0.49962	NA	NA	NA	NA	NA	NA	NA	NA	NA	NA	NA	NA	NA	NA	NA	NA	NA	NA	NA	NA	NA	0.256185	1.28292	0	0	0	0	0	-0.806562	0.195444	0.296457	-0.196008	-0.390714	-0.385827	-0.330984
SDHC	ME	NA	NA	NA	0.558389	0.550919	0.79924	0.817814	0.833542	NA	0.919525	NA	0.867624	0.980513	0.591298	NA	NA	0.648053	NA	0.711914	0.265616	NA	0.726422	0.302158	0.669604	0.764663	0.699668	NA	0.72007	0.434033	0.856501	0.617526	NA	NA	NA	0.722419	0	0	0	-0.24376	0.389258	0.232658	-0.208485	-0.119598	0	0.26899	0	-0.426984	-0.0184223
FCGR2A	ME	NA	NA	NA	NA	NA	NA	NA	1.96089e-10	NA	NA	NA	NA	NA	NA	NA	NA	NA	NA	NA	NA	NA	NA	NA	NA	NA	NA	NA	NA	NA	NA	NA	NA	NA	NA	NA	0	0	0	0	0	0	0	2.4767	0	0	0	0	0
HSPA6	ME	0.000984646	NA	NA	3.60165e-14	3.1004e-10	NA	9.8833e-10	3.91383e-16	3.31552e-19	8.91112e-21	2.74816e-14	NA	7.83397e-18	NA	NA	0.0757458	9.24097e-33	NA	4.16298e-17	NA	NA	2.27976e-19	1.10458e-07	5.26399e-21	NA	6.34616e-11	NA	6.03881e-27	1.31066e-14	1.01689e-82	1.28055e-06	5.71254e-18	NA	1.28438e-05	1.26282e-05	7.43505	0	0	10.1556	9.60111	0	8.92116	7.56542	7.42985	6.87094	8.63355	0	9.51394
FCGR3A	ME	0.923215	NA	NA	NA	NA	NA	0.1381	6.71386e-10	NA	0.0309673	0.000217652	0.69698	1.14523e-15	NA	NA	NA	NA	NA	NA	NA	NA	NA	NA	NA	NA	NA	NA	0.00882135	NA	0.0529049	NA	NA	0.495244	NA	4.6172e-07	-0.529316	0	0	0	0	0	-1.07902	3.83752	0	-1.08707	-1.70759	0.347559	-3.18373
FCGR2B	ME	NA	NA	NA	0.669324	0.772235	0.991252	NA	2.71028e-14	NA	NA	NA	NA	NA	NA	NA	NA	NA	NA	NA	NA	NA	NA	NA	NA	NA	NA	NA	NA	NA	NA	NA	NA	NA	NA	NA	0	0	0	0.202106	-0.14725	0.0910499	0	2.78438	0	0	0	0	0
FCRLA	ME	NA	NA	NA	0.523631	0.384275	0.661888	NA	NA	NA	NA	NA	NA	NA	NA	NA	NA	NA	NA	NA	NA	NA	NA	NA	NA	NA	NA	NA	NA	NA	NA	NA	NA	NA	NA	NA	0	0	0	-0.294571	-0.481991	-0.238807	0	0	0	0	0	0	0
DUSP12	ME	NA	NA	NA	1	NA	NA	NA	NA	NA	NA	NA	NA	NA	NA	NA	NA	0.301946	NA	0.673366	NA	NA	0.517603	NA	0.333828	0.827732	0.65482	NA	0.0730738	0.94766	NA	NA	NA	NA	NA	0.993227	0	0	0	0.0232677	0	0	0	0	0	0	0	0	0
ATF6	ME	NA	NA	NA	NA	NA	NA	NA	NA	NA	NA	NA	NA	NA	NA	NA	NA	NA	NA	NA	NA	NA	NA	NA	0.675748	NA	NA	NA	0.988716	NA	NA	NA	NA	NA	NA	NA	0	0	0	0	0	0	0	0	0	0	0	0	0
SH2D1B	ME	NA	NA	NA	NA	NA	NA	0.590806	NA	NA	0.619993	NA	0.50978	0.999047	NA	NA	NA	NA	NA	NA	NA	NA	NA	NA	NA	NA	NA	NA	NA	NA	NA	NA	NA	NA	NA	1	0	0	0	0	0	0	-0.286611	0	0	-0.430237	0	0.583452	0.0547897
UHMK1	ME	NA	NA	NA	0.393081	NA	0.503746	NA	NA	NA	NA	NA	1	NA	NA	NA	NA	0.915818	NA	0.743627	NA	NA	0.370886	0.872932	0.591978	0.691959	0.314172	NA	0.968516	0.876279	0.452364	NA	NA	NA	NA	1	0	0	0	0.514856	0	-0.44448	0	0	0	0	0	0.123064	0
UAP1	ME	NA	NA	NA	NA	NA	NA	NA	NA	NA	NA	NA	NA	NA	NA	NA	NA	NA	NA	NA	NA	NA	NA	NA	1.75278e-07	NA	NA	NA	0.000258862	NA	NA	NA	NA	NA	NA	0.466088	0	0	0	0	0	0	0	0	0	0	0	0	0
HSD17B7	ME	NA	NA	NA	NA	NA	NA	NA	NA	NA	NA	NA	NA	NA	NA	NA	NA	0.0768346	NA	NA	NA	NA	NA	NA	0.0001138	NA	NA	NA	0.0048453	0.00247189	NA	NA	NA	NA	NA	1	0	0	0	0	0	0	0	0	0	0	0	0	0
MGST3	ME	NA	NA	NA	0.999991	0.221087	0.617865	0.486299	0.376584	NA	0.993656	NA	1	NA	0.821467	NA	NA	0.876231	NA	0.599314	0.221939	NA	0.0162491	0.0481987	0.207035	0.902991	0.617207	NA	0.405625	0.801107	0.944751	1	NA	0.228769	NA	1	0	0	0	0.00991558	-0.506516	-0.380863	0.449354	0.430323	0	-0.0219562	0	0.0564506	0
ALDH9A1	ME	NA	NA	NA	0.178381	NA	0.976907	NA	NA	NA	NA	NA	1	NA	NA	NA	NA	0.148107	NA	0.114888	NA	NA	0.40302	NA	0.962584	9.26482e-05	0.0585982	NA	0.622703	0.824784	1	NA	NA	NA	NA	0.534218	0	0	0	0.715682	0	-0.113081	0	0	0	0	0	0.14834	0
TMCO1	ME	NA	NA	NA	0.272233	NA	0.132503	0.0018567	0.359273	NA	0.471628	NA	1	NA	NA	NA	0.939937	0.0010204	NA	0.00524043	NA	NA	0.00139909	0.0995975	0.00544236	0.0180637	0.0129475	NA	0.00352202	0.0316099	0.00500444	0.148553	NA	NA	NA	0.773185	0	0	0	0.54151	0	0.838363	1.38443	0.455176	0	0.931969	0	-0.0037719	0
POGK	ME	NA	NA	NA	NA	NA	NA	NA	NA	NA	NA	NA	NA	NA	NA	NA	NA	NA	NA	NA	NA	NA	NA	NA	NA	NA	NA	NA	0.98302	NA	NA	NA	NA	NA	NA	NA	0	0	0	0	0	0	0	0	0	0	0	0	0
TADA1	ME	NA	NA	NA	NA	NA	NA	NA	NA	NA	NA	NA	NA	NA	NA	NA	NA	NA	NA	NA	NA	NA	NA	NA	NA	NA	NA	NA	0.724277	NA	NA	NA	NA	NA	NA	NA	0	0	0	0	0	0	0	0	0	0	0	0	0
CD247	ME	NA	NA	NA	NA	NA	NA	0.521719	NA	0.919475	1	0.977557	1	0.719404	0.101299	0.39219	0.969374	0.246465	NA	0.482439	0.121917	0.397572	0.0176478	0.161875	0.0602925	0.106449	0.479881	NA	0.838216	0.466001	0.943838	0.431972	NA	0.436189	0.926547	0.943235	0	0	0	0	0	0	-0.392235	0	0.346175	0.00816191	0.070458	-0.00823043	0.258402
CREG1	ME	NA	NA	NA	NA	NA	NA	NA	0.266024	NA	NA	NA	NA	NA	NA	NA	NA	NA	NA	NA	NA	NA	NA	NA	NA	NA	NA	NA	0.295801	NA	NA	NA	NA	NA	NA	NA	0	0	0	0	0	0	0	0.636473	0	0	0	0	0
RCSD1	ME	NA	NA	NA	0.304423	0.409892	0.0892832	0.441421	0.84501	NA	0.901044	NA	1	NA	0.353042	0.87625	0.892779	0.675684	NA	0.0895061	0.197946	NA	1	0.999513	0.91854	0.397399	0.000399888	NA	0.543306	0.490748	0.93108	0.154343	NA	NA	NA	0.415828	0	0	0	-0.730044	-0.616405	-0.891617	-0.396504	-0.0982774	0	0.42188	0	-0.0163454	0
MPC2	ME	NA	NA	NA	0.905709	0.171932	0.146479	0.1363	0.0110155	NA	0.834642	NA	0.861139	0.271239	1	NA	0.920854	0.273333	NA	0.355779	0.0621059	0.0180376	0.0516333	0.167959	0.0140405	0.0213232	0.919973	NA	0.0767294	0.0560075	0.113731	0.207551	NA	NA	NA	0.993227	0	0	0	0.0731014	0.584596	0.842206	0.822344	1.00922	0	-0.436338	0	-0.387279	0.46023
DCAF6	ME	NA	NA	NA	NA	NA	NA	NA	NA	NA	NA	NA	NA	NA	NA	NA	NA	NA	NA	NA	NA	NA	NA	NA	0.00445024	NA	NA	NA	0.00306369	NA	NA	NA	NA	NA	NA	NA	0	0	0	0	0	0	0	0	0	0	0	0	0
TIPRL	ME	NA	NA	NA	0.475438	NA	0.61498	NA	NA	NA	NA	NA	0.957858	NA	NA	NA	NA	0.936724	NA	0.913448	NA	NA	0.578046	0.387358	0.76268	0.614697	0.794413	NA	0.982542	0.973055	0.722902	NA	NA	NA	NA	1	0	0	0	-0.362443	0	0.404679	0	0	0	0	0	-0.374474	0
SFT2D2	ME	NA	NA	NA	NA	NA	NA	NA	NA	NA	NA	NA	NA	NA	NA	NA	NA	NA	NA	NA	NA	NA	NA	NA	0.106408	NA	NA	NA	0.928246	NA	NA	NA	NA	NA	NA	NA	0	0	0	0	0	0	0	0	0	0	0	0	0
XCL2	ME	NA	NA	NA	NA	NA	NA	0.0264578	NA	0.119482	0.00594228	0.000200249	NA	0.0101878	NA	NA	NA	NA	NA	NA	NA	NA	NA	NA	NA	NA	NA	NA	0.000961334	0.0232371	0.00290215	NA	NA	NA	NA	0.409658	0	0	0	0	0	0	2.24102	0	1.37442	2.68449	3.49913	0	1.82802
XCL1	ME	NA	NA	NA	NA	NA	NA	9.23561e-06	NA	0.00102428	0.000132293	0.000338165	NA	3.43766e-06	NA	NA	1	NA	NA	NA	NA	NA	NA	4.88586e-06	NA	NA	NA	NA	3.64166e-14	5.86052e-08	0.0177075	NA	NA	NA	NA	0.00960933	0	0	0	0	0	0	3.79494	0	1.65479	3.59619	3.51178	0	2.39613
ATP1B1	ME	NA	NA	NA	NA	NA	NA	NA	NA	NA	NA	NA	NA	NA	NA	NA	NA	NA	NA	NA	NA	NA	NA	NA	NA	NA	0.000266148	NA	3.00305e-08	NA	NA	NA	NA	NA	NA	NA	0	0	0	0	0	0	0	0	0	0	0	0	0
NME7	ME	NA	NA	NA	NA	NA	NA	NA	NA	NA	NA	NA	NA	NA	NA	NA	NA	NA	NA	NA	NA	NA	NA	NA	NA	NA	NA	NA	0.0682077	NA	NA	NA	NA	NA	NA	NA	0	0	0	0	0	0	0	0	0	0	0	0	0
BLZF1	ME	NA	NA	NA	NA	NA	NA	NA	NA	NA	NA	NA	NA	NA	NA	NA	NA	NA	NA	NA	NA	NA	NA	NA	NA	NA	NA	NA	0.00731084	NA	NA	NA	NA	NA	NA	NA	0	0	0	0	0	0	0	0	0	0	0	0	0
F5	ME	NA	NA	NA	NA	NA	NA	NA	NA	NA	NA	NA	NA	NA	NA	NA	NA	NA	NA	NA	NA	NA	NA	NA	NA	0.646554	0.895807	NA	NA	NA	NA	NA	NA	NA	NA	NA	0	0	0	0	0	0	0	0	0	0	0	0	0
SELL	ME	0.27034	0.68582	0.18314	0.00112524	0.00385926	0.034636	4.24511e-10	2.8899e-15	0.000168905	NA	NA	0.559541	0.00168078	0.90664	0.00102933	NA	0.784149	NA	0.166439	0.00409662	NA	0.000298457	0.000766308	0.000839931	0.000355854	1.78518e-08	NA	5.34022e-08	0.232271	0.0306248	9.72751e-18	0.919727	NA	NA	NA	-1.43991	-0.812973	-1.02604	-1.02945	-1.29292	-0.900895	-3.91779	-3.64961	-2.96818	0	0	-0.919979	-3.15467
KIFAP3	ME	NA	NA	NA	NA	NA	NA	NA	NA	NA	NA	NA	NA	NA	NA	NA	NA	0.885275	NA	NA	NA	NA	NA	NA	0.632215	NA	NA	NA	1	0.660146	NA	NA	NA	NA	NA	1	0	0	0	0	0	0	0	0	0	0	0	0	0
PRRC2C	ME	NA	NA	NA	1	0.921216	0.775409	0.682309	0.241805	NA	0.959005	0.950318	1	0.894538	0.958989	0.226879	1	0.936985	NA	0.622183	0.959834	NA	0.767656	0.470003	0.89591	0.910274	1	NA	0.543787	0.784839	0.558353	0.857405	NA	1	0.737001	0.943834	0	0	0	0.00183713	0.0782281	0.173594	-0.206667	0.569569	0	-0.0837738	0.130479	0.150232	-0.10031
VAMP4	ME	NA	NA	NA	NA	NA	NA	NA	NA	NA	NA	NA	NA	NA	NA	NA	NA	0.821087	NA	0.957307	NA	NA	1	NA	0.956405	0.872442	0.199889	NA	0.404668	0.733767	NA	NA	NA	NA	NA	1	0	0	0	0	0	0	0	0	0	0	0	0	0
METTL13	ME	NA	NA	NA	NA	NA	NA	NA	NA	NA	NA	NA	NA	NA	NA	NA	NA	NA	NA	NA	NA	NA	NA	NA	NA	NA	NA	NA	0.84598	NA	NA	NA	NA	NA	NA	NA	0	0	0	0	0	0	0	0	0	0	0	0	0
PIGC	ME	NA	NA	NA	0.966135	NA	0.184536	NA	NA	NA	NA	NA	1	NA	0.84897	NA	NA	0.911569	NA	0.00200202	NA	NA	0.707329	NA	0.00236957	0.0239666	0.0522529	NA	0.187553	0.674253	NA	NA	NA	NA	NA	1	0	0	0	0.063378	0	-0.859044	0	0	0	0	0	0.118217	0
SUCO	ME	NA	NA	NA	NA	NA	NA	NA	NA	NA	NA	NA	NA	NA	NA	NA	NA	NA	NA	NA	NA	NA	NA	NA	0.062962	0.393228	NA	NA	0.62215	0.437954	NA	NA	NA	NA	NA	NA	0	0	0	0	0	0	0	0	0	0	0	0	0
FASLG	ME	NA	NA	NA	NA	NA	NA	NA	NA	NA	NA	NA	NA	NA	NA	NA	NA	NA	NA	NA	NA	NA	NA	NA	NA	NA	NA	NA	2.78707e-21	7.97703e-06	NA	NA	NA	NA	NA	0.97424	0	0	0	0	0	0	0	0	0	0	0	0	0
PRDX6	ME	NA	0.954893	NA	0.899787	0.189933	0.503746	0.141658	0.451512	NA	0.365109	0.0797318	0.861139	6.7127e-05	0.636792	NA	0.577683	0.034251	NA	0.816829	0.86918	0.289154	0.970164	0.291585	0.810263	0.94298	0.67149	NA	0.569923	0.305334	0.25996	0.0469133	NA	0.561114	0.55114	0.640556	0	0.211919	0	0.0905406	0.517318	0.402948	0.615098	0.253131	0	0.633138	0.674659	0.274277	0.964466
KLHL20	ME	NA	NA	NA	NA	NA	NA	NA	NA	NA	NA	NA	NA	NA	NA	NA	NA	NA	NA	NA	NA	NA	NA	NA	0.934946	NA	NA	NA	1	NA	NA	NA	NA	NA	NA	NA	0	0	0	0	0	0	0	0	0	0	0	0	0
RC3H1	ME	NA	NA	NA	NA	NA	NA	NA	NA	NA	NA	NA	NA	NA	NA	NA	NA	NA	NA	NA	NA	NA	NA	NA	0.248694	NA	NA	NA	1	NA	NA	NA	NA	NA	NA	1	0	0	0	0	0	0	0	0	0	0	0	0	0
RABGAP1L	ME	NA	NA	NA	0.741657	NA	NA	NA	NA	NA	NA	NA	0.960979	0.452911	0.000836752	NA	NA	1.65935e-05	NA	0.100608	0.0117829	NA	8.32711e-09	0.0753196	0.00186626	0.000623934	0.258987	NA	0.0416154	0.13729	0.773205	0.318815	NA	NA	NA	0.583691	0	0	0	0.360188	0	0	0	0	0	0	0	0.412078	-0.442389
CACYBP	ME	0.00319294	NA	NA	1.17606e-07	3.82391e-06	2.34975e-11	4.53299e-07	1.7443e-07	NA	0.086759	0.000168273	0.000250282	2.69791e-10	2.58246e-07	NA	0.618388	1.30226e-09	NA	2.82977e-10	8.94908e-06	NA	1.61897e-10	1.29917e-05	3.46888e-10	7.22862e-10	1.52907e-10	0.027265	1.456e-09	3.42179e-09	3.23942e-06	4.96114e-05	NA	0.0707385	1.04581e-05	0.218022	4.90192	0	0	3.41952	3.88556	4.35089	3.06436	2.31945	0	1.16319	2.51331	2.45919	3.62845
MRPS14	ME	NA	NA	NA	NA	NA	1	NA	NA	NA	NA	NA	NA	NA	NA	NA	NA	0.46284	NA	NA	NA	NA	0.0597203	NA	0.000838908	0.765844	0.890612	NA	0.00381863	NA	NA	NA	NA	NA	NA	1	0	0	0	0	0	0.148659	0	0	0	0	0	0	0
KIAA0040	ME	NA	NA	NA	0.021558	NA	0.102813	NA	NA	NA	NA	NA	NA	NA	NA	NA	NA	NA	NA	NA	NA	NA	0.258238	NA	0.319618	0.947824	0.615584	NA	0.0638832	NA	NA	NA	NA	NA	NA	NA	0	0	0	-1.36811	0	-1.001	0	0	0	0	0	0	0
RALGPS2	ME	NA	NA	0.626149	2.66401e-05	0.000138014	0.0519887	NA	NA	NA	NA	NA	NA	NA	NA	NA	NA	NA	NA	NA	NA	NA	NA	NA	NA	NA	NA	NA	NA	NA	NA	NA	NA	NA	NA	NA	0	0	-0.580885	-1.18953	-1.50632	-0.813322	0	0	0	0	0	0	0
TOR3A	ME	NA	NA	NA	0.309333	0.00167672	0.513899	NA	NA	NA	NA	NA	NA	NA	NA	NA	NA	NA	NA	NA	NA	NA	0.337718	NA	0.858068	NA	0.878198	NA	0.820466	NA	NA	NA	NA	NA	NA	0.814454	0	0	0	0.791124	1.30402	0.709357	0	0	0	0	0	0	0
SOAT1	ME	NA	NA	NA	NA	NA	NA	NA	NA	NA	NA	NA	NA	NA	NA	NA	NA	0.117873	NA	NA	NA	NA	0.0292402	NA	0.0841201	NA	NA	NA	0.510812	NA	NA	NA	NA	NA	NA	0.945317	0	0	0	0	0	0	0	0	0	0	0	0	0
TOR1AIP2	ME	NA	NA	NA	NA	NA	NA	NA	NA	NA	NA	NA	NA	NA	NA	NA	NA	NA	NA	NA	NA	NA	NA	NA	0.00771518	NA	NA	NA	0.0163105	NA	NA	NA	NA	NA	NA	NA	0	0	0	0	0	0	0	0	0	0	0	0	0
TOR1AIP1	ME	NA	NA	NA	NA	NA	NA	NA	NA	NA	NA	NA	NA	NA	NA	NA	NA	0.312357	NA	0.00271673	NA	NA	0.000960224	NA	0.00762208	0.000575398	0.00499713	NA	0.0030824	0.0338469	NA	NA	NA	NA	NA	1	0	0	0	0	0	0	0	0	0	0	0	0	0
CEP350	ME	NA	NA	NA	NA	NA	NA	NA	0.0790139	NA	NA	NA	NA	NA	NA	NA	NA	NA	NA	NA	NA	NA	NA	NA	0.507976	NA	NA	NA	0.842645	NA	NA	NA	NA	NA	NA	NA	0	0	0	0	0	0	0	1.36841	0	0	0	0	0
QSOX1	ME	NA	NA	NA	NA	NA	NA	NA	3.66959e-06	NA	NA	NA	NA	NA	NA	NA	NA	NA	NA	NA	NA	NA	NA	NA	NA	NA	0.114858	NA	0.853442	NA	NA	NA	NA	NA	NA	0.800824	0	0	0	0	0	0	0	1.70886	0	0	0	0	0
ACBD6	ME	NA	NA	NA	0.213315	NA	0.726494	NA	NA	NA	NA	NA	NA	NA	NA	NA	NA	0.0247605	NA	0.151186	NA	NA	0.00836758	NA	0.112525	0.0778319	0.706426	NA	0.00629316	0.239475	NA	NA	NA	NA	NA	0.919945	0	0	0	-0.608586	0	-0.382345	0	0	0	0	0	0	0
MR1	ME	NA	NA	NA	NA	NA	NA	NA	NA	NA	NA	NA	NA	NA	NA	NA	NA	NA	NA	NA	NA	NA	NA	NA	NA	NA	NA	NA	0.919826	NA	NA	NA	NA	NA	NA	NA	0	0	0	0	0	0	0	0	0	0	0	0	0
IER5	ME	NA	NA	NA	0.00338365	0.0100665	NA	NA	1.50109e-07	NA	NA	NA	NA	NA	NA	NA	NA	NA	NA	NA	NA	NA	NA	NA	0.00028209	NA	NA	NA	9.13023e-07	NA	NA	NA	NA	NA	NA	0.244476	0	0	0	2.34849	2.1527	0	0	3.65751	0	0	0	0	0
GLUL	ME	NA	NA	NA	NA	NA	0.019057	0.0245908	1.35881e-13	NA	0.632328	NA	0.095906	9.19981e-08	NA	NA	0.961269	0.000680049	NA	1.026e-06	NA	NA	3.11505e-07	0.000664804	2.81244e-13	NA	NA	0.00220101	2.84961e-14	2.98284e-11	1.20414e-05	NA	NA	NA	0.000167081	1	0	0	0	0	0	1.68904	1.3195	2.87057	0	0.803192	0	1.6537	2.40211
RGS16	ME	NA	NA	NA	NA	NA	NA	NA	NA	NA	NA	NA	NA	NA	NA	NA	0.746402	0.000304047	NA	NA	NA	NA	0.0358265	NA	0.00149788	NA	NA	NA	2.23768e-11	NA	NA	NA	NA	NA	NA	0.0327148	0	0	0	0	0	0	0	0	0	0	0	0	0
DHX9	ME	NA	NA	NA	0.942186	NA	0.772097	NA	NA	NA	NA	NA	NA	NA	NA	NA	NA	0.795884	NA	0.7416	NA	NA	0.387016	NA	0.898246	0.624063	0.549091	NA	0.915786	0.326509	NA	NA	NA	NA	NA	0.412213	0	0	0	-0.0310723	0	0.166321	0	0	0	0	0	0	0
SMG7	ME	NA	NA	NA	NA	NA	NA	NA	NA	NA	NA	NA	NA	NA	NA	NA	NA	NA	NA	NA	NA	NA	NA	NA	0.614431	NA	NA	NA	0.528867	NA	NA	NA	NA	NA	NA	NA	0	0	0	0	0	0	0	0	0	0	0	0	0
NCF2	ME	NA	NA	NA	NA	NA	NA	NA	0.0193781	NA	NA	NA	NA	NA	NA	NA	NA	NA	NA	NA	NA	NA	NA	NA	NA	NA	NA	NA	NA	NA	NA	NA	NA	NA	NA	NA	0	0	0	0	0	0	0	-0.711158	0	0	0	0	0
ARPC5	ME	NA	NA	NA	0.9543	0.158131	0.237322	0.678056	0.817127	NA	0.671427	0.297582	1	0.248455	0.464411	1	0.784278	0.973289	0.505162	0.492035	0.0701631	0.989047	0.938343	0.450514	0.800435	0.0534618	0.0905264	NA	0.156655	0.232572	0.426984	0.0213659	NA	0.861185	NA	0.814454	0	0	0	-0.0716571	-0.64556	-0.58055	0.175532	0.0962008	0	-0.32682	-0.574644	-0.0384575	-0.428453
TSEN15	ME	NA	NA	NA	NA	NA	NA	NA	NA	NA	NA	NA	NA	NA	NA	NA	NA	0.448589	NA	0.817713	NA	NA	0.756576	NA	0.969501	0.912708	0.183544	NA	0.667387	0.968781	0.880452	NA	NA	NA	NA	1	0	0	0	0	0	0	0	0	0	0	0	0	0
C1orf21	ME	NA	NA	NA	NA	NA	NA	0.00301262	NA	NA	0.133165	NA	1	0.012772	NA	NA	NA	NA	NA	NA	NA	NA	NA	NA	NA	NA	NA	NA	0.0303909	0.979574	0.00151373	NA	NA	NA	NA	0.00960933	0	0	0	0	0	0	-1.41314	0	0	-1.02654	0	-0.0541758	-1.08661
EDEM3	ME	NA	NA	NA	NA	NA	NA	NA	NA	NA	NA	NA	NA	NA	NA	NA	NA	0.787682	NA	NA	NA	NA	1	NA	0.357809	0.402573	0.16027	NA	0.817362	NA	NA	NA	NA	NA	NA	NA	0	0	0	0	0	0	0	0	0	0	0	0	0
FAM129A	ME	NA	NA	NA	NA	NA	NA	NA	NA	NA	NA	NA	NA	NA	NA	NA	NA	NA	NA	0.0124657	NA	NA	0.0310857	0.0299525	0.000235993	0.00089312	0.00811305	NA	0.00546782	0.259452	NA	NA	NA	NA	NA	0.771689	0	0	0	0	0	0	0	0	0	0	0	0	0
RNF2	ME	NA	NA	NA	NA	NA	NA	NA	NA	NA	NA	NA	NA	NA	NA	NA	NA	0.631768	NA	NA	NA	NA	NA	NA	0.690118	NA	NA	NA	0.546141	NA	NA	NA	NA	NA	NA	0.428521	0	0	0	0	0	0	0	0	0	0	0	0	0
IVNS1ABP	ME	NA	NA	NA	0.000224916	NA	2.05356e-05	8.41023e-06	0.00405813	NA	0.0255847	4.5661e-09	0.0525652	1.89473e-06	NA	2.16942e-06	NA	1.71268e-05	NA	8.77e-11	3.82413e-08	NA	4.76093e-08	0.000596074	5.43104e-17	7.89762e-17	1.36913e-07	NA	2.20842e-12	2.15959e-08	1.20414e-05	1.8346e-05	NA	NA	NA	0.491603	0	0	0	1.72833	0	1.96224	1.72604	1.51582	0	1.54441	2.05203	1.18776	1.95553
TPR	ME	NA	NA	NA	0.33351	0.652514	0.516307	0.97643	0.926834	NA	1	NA	0.69698	0.862512	0.980768	0.985842	1	0.998237	NA	0.0433096	0.792572	NA	0.710131	0.977118	0.0505957	0.509515	0.0321529	NA	0.44236	0.704134	0.833621	1	NA	NA	NA	1	0	0	0	-0.447431	-0.297508	-0.42276	0.10627	-0.0540058	0	-0.0159923	0	-0.60911	-0.0672224
ODR4	ME	NA	NA	NA	NA	NA	NA	NA	NA	NA	NA	NA	NA	NA	NA	NA	NA	NA	NA	NA	NA	NA	NA	NA	NA	NA	NA	NA	0.0437769	NA	NA	NA	NA	NA	NA	NA	0	0	0	0	0	0	0	0	0	0	0	0	0
RGS1	ME	0.000685849	NA	NA	3.46146e-15	NA	1.10786e-06	1.72595e-07	3.94917e-27	NA	NA	1.37396e-05	NA	3.09367e-14	4.93807e-26	9.27245e-17	0.122501	2.97419e-10	NA	1.61801e-10	1.91182e-25	NA	1.31271e-19	2.10387e-20	1.45963e-20	6.70726e-17	3.06331e-20	NA	1.36064e-12	6.16037e-13	5.67004e-09	7.98227e-15	NA	NA	4.58578e-08	0.0796237	5.97839	0	0	4.66704	0	3.39225	2.93606	7.9092	0	0	3.5681	0	3.40319
AL136454.1	ME	NA	NA	NA	NA	NA	NA	NA	NA	NA	NA	NA	NA	NA	NA	NA	NA	0.836346	NA	NA	NA	NA	NA	NA	0.0644067	NA	NA	NA	0.255838	NA	NA	NA	NA	NA	NA	NA	0	0	0	0	0	0	0	0	0	0	0	0	0
RGS2	ME	0.0239652	NA	NA	2.96841e-15	0.0001567	4.94875e-05	0.00105359	1.20726e-07	NA	NA	NA	1.77779e-05	6.93275e-11	5.91981e-17	NA	0.254035	2.48319e-29	NA	6.63763e-18	NA	NA	5.98562e-26	4.713e-09	4.6157e-10	2.92468e-11	1.23134e-12	0.00141554	4.36672e-26	7.26849e-05	7.60498e-09	6.44442e-07	NA	NA	5.05462e-08	0.0278403	3.13812	0	0	2.95963	2.09986	2.81788	1.89518	3.39887	0	0	0	2.42541	2.56869
UCHL5	ME	NA	NA	NA	NA	NA	NA	0.810948	NA	NA	NA	NA	1	NA	NA	NA	NA	0.972856	NA	0.557449	NA	NA	0.604705	NA	0.0725602	0.855876	0.0898633	NA	0.205993	0.832179	0.648254	NA	NA	NA	NA	1	0	0	0	0	0	0	0.244966	0	0	0	0	0.224492	0
TROVE2	ME	NA	NA	NA	0.475384	NA	0.238795	NA	NA	NA	NA	NA	0.969292	NA	NA	NA	NA	0.756774	NA	0.506398	NA	NA	0.582537	NA	0.370345	0.514181	0.763353	NA	0.349155	0.349988	0.221786	NA	NA	NA	NA	0.591546	0	0	0	-0.300927	0	-0.776313	0	0	0	0	0	0.303311	0
GLRX2	ME	NA	NA	NA	NA	NA	NA	NA	NA	NA	NA	NA	NA	NA	NA	NA	NA	NA	NA	NA	NA	NA	NA	NA	NA	NA	NA	NA	0.069572	NA	NA	NA	NA	NA	NA	0.629071	0	0	0	0	0	0	0	0	0	0	0	0	0
CDC73	ME	NA	NA	NA	NA	NA	NA	NA	NA	NA	NA	NA	NA	NA	NA	NA	NA	NA	NA	NA	NA	NA	NA	NA	0.820347	NA	NA	NA	1	0.752058	NA	NA	NA	NA	NA	NA	0	0	0	0	0	0	0	0	0	0	0	0	0
CFH	ME	NA	NA	NA	NA	NA	NA	NA	NA	NA	NA	NA	NA	NA	NA	NA	NA	NA	NA	NA	NA	NA	NA	NA	NA	NA	NA	NA	NA	NA	NA	NA	NA	NA	NA	0.942548	0	0	0	0	0	0	0	0	0	0	0	0	0
DENND1B	ME	NA	NA	NA	NA	NA	NA	NA	NA	NA	NA	NA	NA	NA	NA	NA	NA	NA	NA	NA	NA	NA	NA	NA	NA	NA	NA	NA	NA	NA	NA	NA	NA	NA	NA	1	0	0	0	0	0	0	0	0	0	0	0	0	0
NEK7	ME	NA	NA	NA	NA	NA	NA	NA	NA	NA	NA	NA	NA	NA	NA	NA	NA	NA	NA	NA	NA	NA	NA	NA	NA	NA	NA	NA	0.298909	NA	NA	NA	NA	NA	NA	NA	0	0	0	0	0	0	0	0	0	0	0	0	0
PTPRC	ME	0.431124	1	0.715121	0.415778	0.512639	0.494972	0.233142	0.0191933	0.957056	0.82643	0.755618	1	0.175567	0.838138	0.206275	1	0.507019	1	0.88481	0.935307	0.973069	0.45672	0.987366	0.72115	0.500049	0.503663	0.721496	0.856274	0.976031	0.949381	0.523428	0.606607	0.986673	0.590142	0.409658	-0.889623	-0.0529789	0.430439	-0.387506	-0.381224	-0.350826	-0.499778	0.997937	-0.247864	0.17968	-0.189409	-0.0936748	-0.447587
ZNF281	ME	NA	NA	NA	NA	NA	NA	NA	NA	NA	NA	NA	NA	NA	NA	NA	NA	NA	NA	NA	NA	NA	NA	NA	0.976887	NA	0.79101	NA	0.768774	NA	NA	NA	NA	NA	NA	NA	0	0	0	0	0	0	0	0	0	0	0	0	0
DDX59	ME	NA	NA	NA	NA	NA	NA	NA	NA	NA	NA	NA	NA	NA	NA	NA	NA	NA	NA	NA	NA	NA	NA	NA	0.28396	NA	NA	NA	0.853682	NA	NA	NA	NA	NA	NA	NA	0	0	0	0	0	0	0	0	0	0	0	0	0
GPR25	ME	NA	NA	NA	NA	NA	NA	NA	NA	NA	NA	NA	NA	NA	NA	NA	0.781933	NA	NA	NA	NA	NA	NA	0.0931814	NA	NA	NA	NA	1.76989e-18	NA	NA	NA	NA	NA	NA	0.180416	0	0	0	0	0	0	0	0	0	0	0	0	0
TMEM9	ME	NA	NA	NA	NA	NA	NA	NA	NA	NA	NA	NA	NA	NA	NA	NA	NA	0.860582	NA	NA	NA	NA	0.087874	NA	0.558293	NA	NA	NA	1	NA	NA	NA	NA	NA	NA	0.486564	0	0	0	0	0	0	0	0	0	0	0	0	0
CSRP1	ME	NA	NA	NA	0.938663	NA	NA	NA	NA	NA	NA	NA	NA	NA	NA	NA	NA	0.837387	NA	0.00825645	NA	NA	0.204287	1	0.681693	0.785709	0.396552	NA	0.395342	0.928545	0.927999	NA	NA	NA	NA	0.67986	0	0	0	0.0247423	0	0	0	0	0	0	0	0	0
IPO9	ME	NA	NA	NA	NA	NA	NA	NA	NA	NA	NA	NA	NA	NA	NA	NA	NA	NA	NA	NA	NA	NA	NA	NA	NA	NA	NA	NA	0.814829	NA	NA	NA	NA	NA	NA	NA	0	0	0	0	0	0	0	0	0	0	0	0	0
TIMM17A	ME	NA	NA	NA	0.000820721	NA	NA	NA	NA	NA	NA	NA	NA	NA	NA	NA	NA	0.0293291	NA	0.000728135	NA	NA	2.73598e-06	NA	0.00021285	0.0005391	0.000564883	NA	0.000184833	0.0853551	0.000753304	NA	NA	NA	NA	1	0	0	0	1.24705	0	0	0	0	0	0	0	0	0
PTPN7	ME	NA	NA	NA	NA	NA	NA	0.000162883	NA	NA	0.0143619	NA	NA	NA	NA	NA	NA	9.73432e-05	NA	0.0170471	NA	NA	3.32842e-06	0.00374583	6.00372e-05	0.0188114	0.00178456	NA	0.000108521	0.00438713	3.0237e-09	0.924092	NA	NA	NA	0.025371	0	0	0	0	0	0	2.05905	0	0	1.79534	0	0	0
KDM5B	ME	NA	NA	NA	NA	NA	NA	NA	NA	NA	NA	NA	NA	NA	NA	NA	NA	NA	NA	NA	NA	NA	0.000106229	NA	0.112357	NA	0.0195529	NA	0.00495223	NA	NA	NA	NA	NA	NA	0.428521	0	0	0	0	0	0	0	0	0	0	0	0	0
RABIF	ME	NA	NA	NA	NA	NA	NA	NA	NA	NA	NA	NA	NA	NA	NA	NA	NA	5.94056e-06	NA	4.25499e-08	NA	NA	2.09458e-05	NA	3.44526e-08	0.00121263	0.327282	NA	7.67361e-05	0.0164284	NA	NA	NA	NA	NA	1	0	0	0	0	0	0	0	0	0	0	0	0	0
KLHL12	ME	NA	NA	NA	NA	NA	NA	NA	NA	NA	NA	NA	NA	NA	NA	NA	NA	NA	NA	NA	NA	NA	NA	NA	NA	NA	NA	NA	0.895285	NA	NA	NA	NA	NA	NA	NA	0	0	0	0	0	0	0	0	0	0	0	0	0
ADIPOR1	ME	NA	NA	NA	0.902431	NA	0.117412	NA	0.154509	NA	NA	NA	0.867624	NA	0.548344	NA	NA	0.787172	NA	0.431178	NA	NA	0.791669	0.603752	0.221096	0.0490066	0.240701	NA	0.295801	0.639555	NA	NA	NA	NA	NA	0.797604	0	0	0	0.120433	0	0.786219	0	0.643239	0	0	0	0.68594	0
CYB5R1	ME	NA	NA	NA	NA	NA	NA	NA	NA	NA	NA	NA	NA	NA	NA	NA	NA	0.538091	NA	NA	NA	NA	0.9896	NA	0.975296	NA	1	NA	1	0.7878	NA	NA	NA	NA	NA	0.567107	0	0	0	0	0	0	0	0	0	0	0	0	0
TMEM183A	ME	NA	NA	NA	NA	NA	NA	NA	NA	NA	NA	NA	NA	NA	NA	NA	NA	0.971974	NA	0.39357	NA	NA	0.834331	NA	0.848522	0.677002	0.661969	NA	0.929087	0.309904	NA	NA	NA	NA	NA	0.380973	0	0	0	0	0	0	0	0	0	0	0	0	0
BTG2	ME	0.44709	NA	NA	0.0129823	0.0442497	0.00578388	0.185725	9.00909e-06	NA	NA	0.000217652	3.41291e-05	1.47732e-10	5.72941e-07	0.000212573	0.0564265	2.9427e-05	NA	0.00591348	0.000433578	NA	3.07106e-08	7.68464e-09	0.00035974	0.00078888	0.0019242	0.00328044	1.40393e-09	6.42957e-05	0.0108819	6.86493e-06	NA	0.000225231	0.0490305	0.0459107	1.24503	0	0	1.07355	1.00031	1.26809	0.638196	2.57891	0	0	1.51871	1.74906	2.05015
ATP2B4	ME	NA	NA	NA	NA	NA	NA	NA	NA	NA	NA	NA	1	NA	NA	NA	NA	NA	NA	NA	NA	NA	0.0213947	NA	0.00219303	0.977078	0.0716822	NA	0.340548	0.944392	NA	NA	NA	NA	NA	NA	0	0	0	0	0	0	0	0	0	0	0	0.164276	0
LAX1	ME	NA	NA	NA	NA	NA	NA	NA	NA	NA	NA	NA	NA	NA	NA	NA	NA	NA	NA	NA	NA	NA	NA	NA	NA	NA	NA	NA	0.0102897	NA	NA	NA	NA	NA	NA	NA	0	0	0	0	0	0	0	0	0	0	0	0	0
ZC3H11A	ME	NA	NA	NA	NA	NA	NA	NA	NA	NA	NA	NA	NA	NA	NA	NA	NA	0.876013	NA	NA	NA	NA	0.548425	NA	0.705798	NA	NA	NA	0.720984	NA	NA	NA	NA	NA	NA	NA	0	0	0	0	0	0	0	0	0	0	0	0	0
SNRPE	ME	NA	NA	NA	0.0857919	NA	1	0.0596076	0.785775	NA	NA	NA	0.960979	0.590856	0.978193	NA	NA	0.436276	NA	0.796862	0.972354	NA	0.989084	0.766307	0.319618	0.829228	0.693535	NA	0.624446	0.755771	0.296224	1	NA	NA	NA	1	0	0	0	0.793221	0	0.06301	0.902823	-0.159678	0	0	0	-0.338309	0.186252
PPP1R15B	ME	NA	NA	NA	NA	NA	NA	NA	NA	NA	NA	NA	NA	NA	NA	NA	NA	NA	NA	NA	NA	NA	0.150274	NA	0.0248187	NA	NA	NA	0.159594	1	NA	NA	NA	NA	NA	NA	0	0	0	0	0	0	0	0	0	0	0	0	0
MDM4	ME	NA	NA	NA	0.653151	NA	0.597579	NA	NA	NA	NA	NA	NA	NA	NA	NA	NA	0.521013	NA	0.456168	NA	NA	0.316044	NA	0.843945	0.550076	NA	NA	0.568675	0.990075	NA	NA	NA	NA	NA	1	0	0	0	-0.368009	0	-0.410652	0	0	0	0	0	0	0
RBBP5	ME	NA	NA	NA	NA	NA	NA	NA	NA	NA	NA	NA	NA	NA	NA	NA	NA	NA	NA	NA	NA	NA	NA	NA	0.00595528	NA	NA	NA	0.0259584	NA	NA	NA	NA	NA	NA	NA	0	0	0	0	0	0	0	0	0	0	0	0	0
ELK4	ME	NA	NA	NA	NA	NA	NA	NA	NA	NA	NA	NA	NA	NA	NA	NA	NA	NA	NA	NA	NA	NA	NA	NA	NA	NA	NA	NA	0.392898	NA	NA	NA	NA	NA	NA	NA	0	0	0	0	0	0	0	0	0	0	0	0	0
NUCKS1	ME	NA	NA	NA	0.287983	NA	0.240699	0.0737655	0.0151669	NA	0.997777	NA	0.861139	0.946074	0.718261	NA	NA	0.814074	NA	0.826157	0.775591	NA	0.82841	0.713491	0.752745	0.966803	0.897292	NA	0.79884	0.266422	0.603185	0.511302	NA	NA	NA	1	0	0	0	-0.788593	0	-0.923455	1.12383	1.17338	0	0.193542	0	-0.435315	0.17198
RAB29	ME	NA	NA	NA	0.104651	NA	0.184203	NA	NA	NA	0.456624	NA	0.698338	NA	NA	NA	NA	0.271646	NA	0.311532	NA	NA	0.0057407	0.000232943	0.14657	0.0389014	0.000978367	NA	2.45578e-05	0.00170642	0.0287266	1.82701e-07	NA	NA	NA	1	0	0	0	-0.704834	0	-1.28202	0	0	0	-1.08445	0	-0.493895	0
IKBKE	ME	NA	NA	NA	NA	NA	NA	NA	NA	NA	NA	NA	NA	NA	NA	NA	NA	0.982673	NA	NA	NA	NA	0.555518	NA	0.00369397	0.0320558	1	NA	0.02439	NA	NA	NA	NA	NA	NA	NA	0	0	0	0	0	0	0	0	0	0	0	0	0
RASSF5	ME	NA	NA	NA	NA	NA	0.0891431	0.538612	NA	NA	1	NA	1	0.572365	0.304621	NA	1	0.978178	NA	0.41389	NA	NA	0.290015	0.000668506	0.621319	0.985246	0.942012	NA	0.551227	0.569892	0.824192	0.602561	NA	NA	NA	1	0	0	0	0	0	1.25672	-0.456708	0	0	-0.0909313	0	0.0737181	-0.321314
EIF2D	ME	NA	NA	NA	NA	NA	NA	NA	NA	NA	NA	NA	NA	NA	NA	NA	NA	0.0375789	NA	0.00452227	NA	NA	0.000388065	NA	0.000691714	NA	NA	NA	5.6761e-05	NA	NA	NA	NA	NA	NA	NA	0	0	0	0	0	0	0	0	0	0	0	0	0
MAPKAPK2	ME	NA	NA	NA	NA	NA	NA	NA	NA	NA	NA	NA	NA	NA	NA	NA	NA	NA	NA	NA	NA	NA	NA	NA	0.000696762	NA	NA	NA	0.26947	NA	NA	NA	NA	NA	NA	NA	0	0	0	0	0	0	0	0	0	0	0	0	0
FCMR	ME	NA	0.750699	0.604477	0.33351	0.0829919	1	0.00883442	NA	NA	0.788815	0.586542	1	0.0987112	0.270352	0.625153	0.991396	0.352292	NA	0.930367	0.181805	NA	1	NA	0.978027	0.642418	0.00654732	NA	0.448357	0.317692	0.0989287	0.000637184	NA	NA	NA	1	0	-0.888592	-0.444618	-0.558667	-0.749119	-0.0400851	-1.334	0	0	-0.477859	-0.447507	0.0811594	-0.780849
CD55	ME	0.168991	0.00261009	5.56199e-05	1.71582e-06	0.000412559	1.59654e-10	0.446902	0.171502	NA	NA	NA	0.15921	0.0404473	0.0225305	0.0018819	NA	0.0391483	NA	3.16158e-07	NA	NA	8.68841e-06	0.0302517	5.95679e-10	0.00238934	0.551851	NA	1.07955e-08	2.96307e-05	0.1423	0.347827	0.00549543	NA	0.39704	1	1.93555	2.2512	2.08574	1.92476	1.85258	2.76021	-0.515408	0.782213	0	0	0	1.29811	1.15376
CR1	ME	NA	NA	NA	0.821562	NA	NA	NA	NA	NA	NA	NA	NA	NA	NA	NA	NA	NA	NA	NA	NA	NA	NA	NA	NA	NA	NA	NA	NA	NA	NA	NA	NA	NA	NA	NA	0	0	0	0.336636	0	0	0	0	0	0	0	0	0
CD46	ME	NA	NA	NA	0.254491	NA	NA	NA	0.313594	NA	NA	NA	1	NA	0.623048	0.358864	1	0.0867628	NA	0.932107	NA	NA	0.222163	0.889576	0.565016	0.258409	0.04464	NA	0.283257	0.69861	0.221493	NA	NA	NA	NA	1	0	0	0	0.650851	0	0	0	0.542457	0	0	0	0.128362	0
G0S2	ME	NA	NA	NA	NA	3.27166e-11	NA	NA	1.56318e-08	NA	NA	NA	NA	NA	NA	NA	NA	NA	NA	NA	NA	NA	NA	NA	NA	NA	NA	NA	NA	NA	NA	NA	NA	NA	NA	NA	0	0	0	0	6.58122	0	0	4.44589	0	0	0	0	0
TRAF3IP3	ME	NA	NA	NA	0.0069534	NA	0.0270523	2.23617e-06	3.78316e-06	NA	0.0129029	0.00929716	0.894004	6.1144e-05	0.0691959	0.010947	0.626056	0.00799221	NA	1.76436e-09	0.000109032	0.395323	8.1701e-05	0.00422408	3.8007e-10	3.17576e-09	7.45937e-06	NA	6.9847e-06	0.00258455	0.294459	0.00608543	NA	0.67458	NA	0.101613	0	0	0	-0.91414	0	-1.05964	-1.88861	-2.10257	0	-1.45138	-1.18937	-0.281774	-1.44789
UTP25	ME	NA	NA	NA	NA	NA	NA	NA	NA	NA	NA	NA	NA	NA	NA	NA	NA	NA	NA	NA	NA	NA	NA	NA	NA	NA	NA	NA	0.795046	NA	NA	NA	NA	NA	NA	NA	0	0	0	0	0	0	0	0	0	0	0	0	0
RCOR3	ME	NA	NA	NA	NA	NA	NA	NA	NA	NA	NA	NA	NA	NA	NA	NA	NA	0.463079	NA	NA	NA	NA	NA	NA	0.225925	NA	NA	NA	0.473903	NA	NA	NA	NA	NA	NA	1	0	0	0	0	0	0	0	0	0	0	0	0	0
TRAF5	ME	NA	NA	NA	0.807376	NA	0.701222	NA	NA	NA	NA	NA	NA	NA	NA	NA	NA	0.0122249	NA	0.344548	NA	NA	0.0862424	NA	0.00134413	NA	1	NA	0.0623417	0.913729	NA	NA	NA	NA	NA	0.189486	0	0	0	-0.120686	0	-0.416783	0	0	0	0	0	0	0
PPP2R5A	ME	NA	NA	NA	NA	NA	NA	NA	NA	NA	NA	NA	NA	NA	NA	NA	NA	NA	NA	NA	NA	NA	NA	NA	NA	NA	NA	NA	0.140775	NA	NA	NA	NA	NA	NA	NA	0	0	0	0	0	0	0	0	0	0	0	0	0
TMEM206	ME	NA	NA	NA	NA	NA	NA	NA	NA	NA	NA	NA	NA	NA	NA	NA	NA	NA	NA	NA	NA	NA	NA	NA	NA	NA	NA	NA	0.844858	NA	NA	NA	NA	NA	NA	NA	0	0	0	0	0	0	0	0	0	0	0	0	0
ATF3	ME	0.00242142	NA	NA	4.93719e-11	5.12916e-11	1.97139e-07	4.12746e-12	1.56806e-12	NA	NA	NA	NA	2.53811e-16	NA	NA	0.629244	NA	NA	4.20632e-12	NA	NA	3.21385e-22	9.04363e-09	1.97107e-23	1.83286e-12	1.80322e-08	NA	1.08073e-19	3.64615e-10	NA	2.19345e-08	NA	NA	0.00631432	0.0444777	5.48413	0	0	4.033	4.58945	4.75206	4.02046	4.08408	0	0	0	0	5.24094
NSL1	ME	NA	NA	NA	0.877075	NA	0.81019	NA	NA	NA	NA	NA	NA	NA	NA	NA	NA	0.919148	NA	0.912087	NA	NA	0.238823	NA	0.122143	NA	0.937982	NA	0.363546	NA	NA	NA	NA	NA	NA	1	0	0	0	-0.198577	0	-0.208646	0	0	0	0	0	0	0
TATDN3	ME	NA	NA	NA	NA	NA	NA	NA	NA	NA	NA	NA	NA	NA	NA	NA	NA	NA	NA	NA	NA	NA	NA	NA	NA	NA	NA	NA	0.653908	NA	NA	NA	NA	NA	NA	NA	0	0	0	0	0	0	0	0	0	0	0	0	0
ANGEL2	ME	NA	NA	NA	NA	NA	NA	NA	NA	NA	NA	NA	NA	NA	NA	NA	NA	0.33511	NA	NA	NA	NA	0.748352	NA	0.880429	0.799668	NA	NA	0.866761	NA	NA	NA	NA	NA	NA	0.731239	0	0	0	0	0	0	0	0	0	0	0	0	0
SMYD2	ME	NA	NA	NA	NA	NA	NA	NA	NA	NA	NA	NA	NA	NA	NA	NA	NA	0.50751	NA	NA	NA	NA	NA	NA	0.289001	NA	NA	NA	0.255181	NA	NA	NA	NA	NA	NA	NA	0	0	0	0	0	0	0	0	0	0	0	0	0
CENPF	ME	NA	NA	NA	NA	NA	NA	7.9849e-07	NA	NA	NA	NA	NA	NA	NA	NA	NA	NA	NA	NA	NA	NA	NA	NA	NA	NA	NA	NA	1.13265e-06	NA	NA	NA	NA	NA	NA	NA	0	0	0	0	0	0	4.90825	0	0	0	0	0	0
GPATCH2	ME	NA	NA	NA	NA	NA	NA	NA	NA	NA	NA	NA	NA	NA	NA	NA	NA	NA	NA	NA	NA	NA	NA	NA	0.0453237	NA	NA	NA	0.150126	NA	NA	NA	NA	NA	NA	NA	0	0	0	0	0	0	0	0	0	0	0	0	0
RRP15	ME	NA	NA	NA	NA	NA	NA	NA	NA	NA	NA	NA	NA	NA	NA	NA	NA	NA	NA	NA	NA	NA	NA	NA	1	NA	NA	NA	0.179924	NA	NA	NA	NA	NA	NA	NA	0	0	0	0	0	0	0	0	0	0	0	0	0
LYPLAL1	ME	NA	NA	NA	0.416532	NA	NA	NA	NA	NA	NA	NA	NA	NA	NA	NA	NA	NA	NA	NA	NA	NA	NA	NA	0.729934	NA	NA	NA	0.539291	NA	NA	NA	NA	NA	NA	NA	0	0	0	-0.460784	0	0	0	0	0	0	0	0	0
EPRS	ME	NA	NA	NA	0.288657	NA	0.941622	NA	NA	NA	NA	NA	NA	NA	NA	NA	NA	0.481556	NA	0.298458	NA	NA	0.12591	NA	0.526379	0.890753	0.19237	NA	0.902421	0.353758	NA	NA	NA	NA	NA	0.61821	0	0	0	-0.557802	0	0.0597796	0	0	0	0	0	0	0
IARS2	ME	NA	NA	NA	NA	NA	0.156826	NA	NA	NA	NA	NA	NA	NA	NA	NA	NA	0.762517	NA	0.00682411	NA	NA	0.096114	NA	0.0153321	NA	NA	NA	0.000565937	0.654925	NA	NA	NA	NA	NA	1	0	0	0	0	0	-1.44455	0	0	0	0	0	0	0
RAB3GAP2	ME	NA	NA	NA	NA	NA	NA	NA	NA	NA	NA	NA	NA	NA	NA	NA	NA	NA	NA	NA	NA	NA	NA	NA	NA	NA	NA	NA	0.418209	NA	NA	NA	NA	NA	NA	NA	0	0	0	0	0	0	0	0	0	0	0	0	0
DUSP10	ME	NA	NA	NA	NA	NA	NA	NA	NA	NA	NA	NA	NA	NA	NA	NA	NA	NA	NA	NA	NA	NA	NA	NA	5.65587e-11	3.21057e-05	0.0164597	NA	4.75735e-07	4.30477e-06	NA	NA	NA	NA	NA	NA	0	0	0	0	0	0	0	0	0	0	0	0	0
MIA3	ME	NA	NA	NA	0.226751	NA	0.936148	NA	NA	NA	NA	NA	NA	NA	NA	0.536811	NA	0.84175	NA	0.379747	NA	NA	0.543664	NA	0.767438	0.86102	0.814866	NA	0.788856	0.868821	NA	NA	NA	NA	NA	0.558577	0	0	0	0.534793	0	0.073376	0	0	0	0	0	0	0
AIDA	ME	NA	NA	NA	0.998424	NA	0.933141	NA	NA	NA	NA	NA	NA	NA	NA	NA	NA	NA	NA	NA	NA	NA	NA	NA	0.355074	NA	NA	NA	0.993084	NA	NA	NA	NA	NA	NA	NA	0	0	0	0.0175375	0	-0.274061	0	0	0	0	0	0	0
BROX	ME	NA	NA	NA	NA	NA	NA	NA	NA	NA	NA	NA	NA	NA	NA	NA	NA	0.142456	NA	NA	NA	NA	0.228624	NA	0.0388467	1	0.987359	NA	0.333365	0.173398	NA	NA	NA	NA	NA	0.488659	0	0	0	0	0	0	0	0	0	0	0	0	0
FAM177B	ME	NA	NA	NA	NA	NA	0.476801	NA	NA	NA	NA	NA	NA	NA	NA	NA	NA	NA	NA	NA	NA	NA	NA	NA	NA	NA	NA	NA	NA	NA	NA	NA	NA	NA	NA	NA	0	0	0	0	0	0.913147	0	0	0	0	0	0	0
AL392172.1	ME	NA	NA	NA	NA	NA	NA	NA	NA	NA	NA	NA	NA	NA	NA	NA	NA	NA	NA	NA	NA	NA	NA	NA	NA	NA	NA	NA	0.943833	NA	NA	NA	NA	NA	NA	NA	0	0	0	0	0	0	0	0	0	0	0	0	0
CAPN2	ME	NA	NA	NA	1	NA	NA	NA	6.48104e-11	NA	0.100147	NA	0.861139	NA	0.7372	NA	NA	0.875864	NA	0.329572	0.0667355	NA	0.0424503	0.0116106	0.290847	0.0490066	0.0953759	NA	3.58015e-05	0.216493	9.01531e-05	0.0871432	NA	NA	NA	0.0221202	0	0	0	-0.0109563	0	0	0	-2.20614	0	-1.82699	0	-0.473161	0
TP53BP2	ME	NA	NA	NA	NA	NA	NA	NA	NA	NA	NA	NA	NA	NA	NA	NA	NA	NA	NA	NA	NA	NA	NA	NA	NA	NA	NA	NA	0.330821	NA	NA	NA	NA	NA	NA	NA	0	0	0	0	0	0	0	0	0	0	0	0	0
FBXO28	ME	NA	NA	NA	NA	NA	NA	NA	NA	NA	NA	NA	NA	NA	NA	NA	NA	NA	NA	NA	NA	NA	NA	NA	0.689246	NA	NA	NA	0.853887	NA	NA	NA	NA	NA	NA	NA	0	0	0	0	0	0	0	0	0	0	0	0	0
DEGS1	ME	NA	NA	NA	0.627775	0.952361	0.98947	NA	0.000173909	NA	NA	NA	NA	NA	0.838138	NA	NA	0.109154	NA	0.0701465	NA	NA	0.129834	0.0863502	0.0890712	0.927272	0.33793	NA	0.00235633	0.00468352	NA	NA	NA	NA	NA	0.0508252	0	0	0	0.352763	0.181581	0.18646	0	1.42756	0	0	0	0	0
NVL	ME	NA	NA	NA	NA	NA	NA	NA	NA	NA	NA	NA	NA	NA	NA	NA	NA	NA	NA	NA	NA	NA	NA	NA	NA	NA	NA	NA	0.501724	NA	NA	NA	NA	NA	NA	NA	0	0	0	0	0	0	0	0	0	0	0	0	0
CNIH4	ME	NA	NA	NA	NA	NA	NA	NA	0.268744	NA	NA	NA	NA	NA	NA	NA	NA	0.0246231	NA	0.0885897	NA	NA	0.773986	NA	0.713378	0.123663	0.00499922	NA	0.00289734	0.090683	NA	NA	NA	NA	NA	1	0	0	0	0	0	0	0	0.503531	0	0	0	0	0
WDR26	ME	NA	NA	NA	NA	NA	NA	NA	NA	NA	NA	NA	NA	NA	NA	NA	NA	NA	NA	NA	NA	NA	NA	NA	NA	NA	NA	NA	0.378204	NA	NA	NA	NA	NA	NA	NA	0	0	0	0	0	0	0	0	0	0	0	0	0
LBR	ME	NA	NA	NA	0.762518	NA	1	NA	NA	NA	NA	NA	0.781877	NA	0.858555	0.746578	NA	0.997345	NA	0.950907	NA	NA	0.472228	0.644906	0.962823	0.291482	0.871818	NA	0.98126	0.733129	0.538089	NA	NA	NA	NA	1	0	0	0	-0.243284	0	-0.131241	0	0	0	0	0	0.514328	0
SRP9	ME	NA	NA	NA	0.780277	0.952361	0.264504	0.425536	0.978471	NA	0.906496	0.42683	0.927282	0.974217	0.919039	NA	0.957128	0.94645	NA	0.0698769	0.218421	NA	0.451213	0.260626	0.123362	0.0951234	0.0117039	NA	0.107281	1	0.80378	0.559244	NA	1	0.429222	0.986984	0	0	0	-0.168323	0.0149157	-0.526104	0.398664	0.0374579	0	0.165469	-0.375821	0.209732	-0.00874934
TMEM63A	ME	NA	NA	NA	NA	NA	NA	NA	NA	NA	NA	NA	NA	NA	NA	NA	NA	0.006634	NA	1.50999e-05	NA	NA	NA	NA	9.39462e-05	NA	NA	NA	0.00534504	NA	NA	NA	NA	NA	NA	NA	0	0	0	0	0	0	0	0	0	0	0	0	0
SDE2	ME	NA	NA	NA	NA	NA	NA	NA	NA	NA	NA	NA	NA	NA	NA	NA	NA	NA	NA	NA	NA	NA	NA	NA	0.00186546	NA	NA	NA	0.481003	NA	NA	NA	NA	NA	NA	NA	0	0	0	0	0	0	0	0	0	0	0	0	0
H3F3A	ME	0.886341	1	0.709651	0.95182	0.820248	0.0787314	0.603791	0.000403587	0.859603	0.957863	0.670654	0.645205	0.977223	0.880879	0.410508	0.892779	0.690262	0.839314	0.987847	0.609029	0.680204	0.894253	0.550285	0.853618	0.577366	0.0498442	0.381028	0.820102	1	0.476687	0.564115	0.502272	0.947389	0.572465	0.643286	0.268687	-0.077087	0.378363	-0.0425753	0.116323	0.646601	0.218436	-0.823623	0.201952	-0.0879321	-0.230577	-0.349412	-0.0201346
PARP1	ME	NA	NA	NA	0.692277	0.202992	0.534212	NA	NA	NA	NA	NA	0.801978	NA	0.60514	NA	0.690212	0.401253	NA	0.962321	0.80217	NA	0.154081	0.946501	0.38918	0.362489	0.212219	NA	0.295429	0.894612	0.863481	NA	NA	NA	NA	0.868221	0	0	0	-0.233104	-0.573352	-0.291148	0	0	0	0	0	0.648655	0
ITPKB	ME	NA	NA	NA	NA	NA	NA	NA	NA	NA	NA	NA	NA	NA	NA	NA	NA	NA	NA	NA	NA	NA	NA	NA	0.885219	NA	NA	NA	0.888313	NA	NA	NA	NA	NA	NA	NA	0	0	0	0	0	0	0	0	0	0	0	0	0
COQ8A	ME	NA	NA	NA	NA	NA	NA	NA	NA	NA	NA	NA	NA	NA	NA	NA	NA	0.600328	NA	NA	NA	NA	NA	NA	0.212942	0.0766529	0.162277	NA	0.652134	NA	NA	NA	NA	NA	NA	NA	0	0	0	0	0	0	0	0	0	0	0	0	0
SNAP47	ME	NA	NA	NA	NA	NA	NA	NA	NA	NA	NA	NA	NA	NA	NA	NA	NA	1	NA	NA	NA	NA	1	NA	0.962584	0.782257	0.505187	NA	0.814049	0.527681	NA	NA	NA	NA	NA	0.811387	0	0	0	0	0	0	0	0	0	0	0	0	0
JMJD4	ME	NA	NA	NA	NA	NA	NA	NA	NA	NA	NA	NA	NA	NA	NA	NA	NA	NA	NA	NA	NA	NA	NA	NA	0.55192	NA	NA	NA	0.018236	NA	NA	NA	NA	NA	NA	NA	0	0	0	0	0	0	0	0	0	0	0	0	0
ARF1	ME	0.886341	0.954893	NA	0.85959	0.735102	0.798974	0.174356	0.992883	0.280427	0.619849	0.711118	1	0.0194558	0.688286	0.537425	0.88715	0.844046	0.736652	0.222231	0.509632	0.534737	0.590505	0.703799	0.970299	0.354895	0.666571	NA	0.460495	0.976165	0.856501	0.935949	NA	0.952639	0.31992	0.995154	0.271629	-0.203965	0	-0.115152	0.21588	0.131374	-0.509101	0.0131829	-0.607055	-0.398613	-0.221466	0.0616592	-0.637684
C1orf35	ME	NA	NA	NA	NA	NA	NA	NA	NA	NA	NA	NA	NA	NA	NA	NA	NA	0.359816	NA	NA	NA	NA	NA	NA	0.917798	NA	NA	NA	0.129167	0.125273	NA	NA	NA	NA	NA	1	0	0	0	0	0	0	0	0	0	0	0	0	0
MRPL55	ME	NA	NA	NA	0.6595	NA	0.758707	NA	0.407697	NA	NA	NA	NA	NA	NA	NA	NA	0.978178	NA	0.900352	NA	NA	0.422278	NA	0.18391	0.810162	0.353894	NA	0.521798	0.848976	NA	NA	NA	NA	NA	1	0	0	0	-0.233027	0	0.315547	0	0.355476	0	0	0	0	0
GUK1	ME	0.79577	NA	NA	0.869006	0.636925	0.348884	0.932302	0.996863	0.986413	1	0.904381	0.786891	0.983094	0.872146	NA	0.901024	0.838448	NA	0.894904	0.442498	0.963303	0.979991	0.434689	1	0.985823	0.613505	NA	0.488982	0.5541	0.898927	0.978906	NA	1	0.868971	1	-0.508492	0	0	0.137935	0.396328	0.715638	-0.107648	-0.0150027	-0.0796741	-0.083305	0.0639309	-0.481727	0.0351792
TRIM11	ME	NA	NA	NA	NA	NA	NA	NA	NA	NA	NA	NA	NA	NA	NA	NA	NA	NA	NA	NA	NA	NA	NA	NA	NA	NA	NA	NA	0.626388	NA	NA	NA	NA	NA	NA	NA	0	0	0	0	0	0	0	0	0	0	0	0	0
HIST3H2A	ME	NA	NA	NA	NA	NA	NA	NA	NA	NA	NA	NA	NA	NA	NA	NA	NA	NA	NA	NA	NA	NA	0.000226488	NA	0.00827139	0.506111	0.691079	NA	0.00105097	0.0107844	NA	NA	NA	NA	NA	0.511075	0	0	0	0	0	0	0	0	0	0	0	0	0
RAB4A	ME	NA	NA	NA	NA	NA	NA	NA	NA	NA	NA	NA	NA	NA	NA	NA	NA	NA	NA	NA	NA	NA	NA	NA	0.709583	NA	NA	NA	0.625823	NA	NA	NA	NA	NA	NA	1	0	0	0	0	0	0	0	0	0	0	0	0	0
NUP133	ME	NA	NA	NA	NA	NA	NA	NA	NA	NA	NA	NA	NA	NA	NA	NA	NA	NA	NA	NA	NA	NA	NA	NA	0.365917	NA	NA	NA	1	NA	NA	NA	NA	NA	NA	NA	0	0	0	0	0	0	0	0	0	0	0	0	0
GALNT2	ME	NA	NA	NA	NA	NA	0.721852	NA	NA	NA	NA	NA	NA	NA	NA	NA	NA	0.399522	NA	NA	NA	NA	NA	NA	0.130627	0.761217	NA	NA	3.51056e-07	NA	NA	NA	NA	NA	NA	0.45671	0	0	0	0	0	0.526885	0	0	0	0	0	0	0
COG2	ME	NA	NA	NA	NA	NA	NA	NA	NA	NA	NA	NA	NA	NA	NA	NA	NA	NA	NA	NA	NA	NA	NA	NA	0.118727	NA	NA	NA	0.238606	NA	NA	NA	NA	NA	NA	NA	0	0	0	0	0	0	0	0	0	0	0	0	0
TTC13	ME	NA	NA	NA	NA	NA	NA	NA	NA	NA	NA	NA	NA	NA	NA	NA	NA	NA	NA	NA	NA	NA	NA	NA	NA	NA	NA	NA	0.177085	NA	NA	NA	NA	NA	NA	NA	0	0	0	0	0	0	0	0	0	0	0	0	0
ARV1	ME	NA	NA	NA	NA	NA	NA	NA	NA	NA	NA	NA	NA	NA	NA	NA	NA	0.856854	NA	NA	NA	NA	NA	NA	NA	NA	NA	NA	0.405625	NA	NA	NA	NA	NA	NA	NA	0	0	0	0	0	0	0	0	0	0	0	0	0
C1orf131	ME	NA	NA	NA	NA	NA	NA	NA	NA	NA	NA	NA	NA	NA	NA	NA	NA	0.978178	NA	NA	NA	NA	NA	NA	1	NA	NA	NA	0.594102	NA	NA	NA	NA	NA	NA	NA	0	0	0	0	0	0	0	0	0	0	0	0	0
GNPAT	ME	NA	NA	NA	0.837907	NA	0.142515	NA	NA	NA	NA	NA	NA	NA	NA	NA	NA	0.913057	NA	0.322369	NA	NA	0.989084	NA	0.338075	0.298207	0.0115756	NA	0.151957	0.0157484	NA	NA	NA	NA	NA	1	0	0	0	-0.317655	0	-1.0792	0	0	0	0	0	0	0
EXOC8	ME	NA	NA	NA	NA	NA	NA	NA	NA	NA	NA	NA	NA	NA	NA	NA	NA	NA	NA	NA	NA	NA	NA	NA	NA	NA	NA	NA	1	NA	NA	NA	NA	NA	NA	NA	0	0	0	0	0	0	0	0	0	0	0	0	0
SPRTN	ME	NA	NA	NA	NA	NA	NA	NA	NA	NA	NA	NA	NA	NA	NA	NA	NA	NA	NA	NA	NA	NA	NA	NA	0.694497	NA	NA	NA	0.208981	NA	NA	NA	NA	NA	NA	NA	0	0	0	0	0	0	0	0	0	0	0	0	0
NTPCR	ME	NA	NA	NA	NA	NA	NA	NA	NA	NA	NA	NA	NA	NA	NA	NA	NA	0.840661	NA	NA	NA	NA	NA	NA	0.33502	NA	NA	NA	0.130701	NA	NA	NA	NA	NA	NA	0.467385	0	0	0	0	0	0	0	0	0	0	0	0	0
PCNX2	ME	NA	NA	NA	NA	NA	NA	NA	NA	NA	NA	NA	NA	NA	NA	NA	NA	NA	NA	NA	NA	NA	NA	NA	NA	NA	NA	NA	0.13227	NA	NA	NA	NA	NA	NA	NA	0	0	0	0	0	0	0	0	0	0	0	0	0
AL355472.1	ME	NA	NA	NA	NA	NA	NA	NA	NA	NA	NA	NA	NA	NA	NA	NA	NA	NA	NA	NA	NA	NA	NA	NA	NA	NA	NA	NA	0.118775	NA	NA	NA	NA	NA	NA	NA	0	0	0	0	0	0	0	0	0	0	0	0	0
COA6	ME	NA	NA	NA	0.588702	NA	NA	NA	NA	NA	NA	NA	NA	NA	NA	NA	NA	0.254099	NA	0.20202	NA	NA	0.540171	NA	0.257758	0.656732	0.620172	NA	0.0171518	0.672594	NA	NA	NA	NA	NA	0.480503	0	0	0	0.494048	0	0	0	0	0	0	0	0	0
IRF2BP2	ME	NA	NA	NA	NA	NA	NA	NA	0.343411	NA	NA	NA	NA	NA	NA	NA	NA	NA	NA	NA	NA	NA	NA	NA	0.78482	NA	NA	NA	0.947628	NA	NA	NA	NA	NA	NA	NA	0	0	0	0	0	0	0	0.477503	0	0	0	0	0
TOMM20	ME	NA	NA	NA	0.884193	0.964778	0.976506	0.724677	0.138667	NA	1	1	0.872119	1	0.785903	0.11818	1	0.0629126	NA	0.783127	0.839645	0.811708	0.12591	0.343614	0.229421	0.483151	0.114858	NA	0.495141	0.961745	0.322299	0.898366	0.891327	1	0.792895	0.87428	0	0	0	0.0785675	-0.030624	0.0431909	-0.154076	-0.469471	0	-0.183514	-0.053088	-0.411656	-0.0164704
RBM34	ME	NA	NA	NA	NA	NA	NA	NA	NA	NA	NA	NA	NA	NA	NA	NA	NA	NA	NA	NA	NA	NA	NA	NA	NA	NA	NA	NA	0.679517	NA	NA	NA	NA	NA	NA	NA	0	0	0	0	0	0	0	0	0	0	0	0	0
ARID4B	ME	NA	NA	NA	0.939348	0.545545	1	0.937113	0.0354621	NA	1	NA	0.927282	0.620391	0.899902	0.120289	NA	0.635237	NA	0.790839	0.953418	NA	0.76966	0.528475	0.494911	0.754919	0.910664	NA	0.977155	0.74638	0.94835	0.345418	NA	NA	NA	0.795066	0	0	0	-0.0824833	-0.37936	-0.0699927	-0.0431116	0.978808	0	0.204656	0	-0.32028	0.269035
LYST	ME	NA	NA	NA	0.13676	NA	0.655282	NA	0.149453	NA	NA	NA	NA	NA	NA	NA	NA	NA	NA	0.103232	NA	NA	0.0852391	NA	0.00192155	0.00187507	3.0057e-06	NA	0.730306	0.552009	0.619755	0.6307	NA	NA	NA	1	0	0	0	-0.894167	0	-0.227045	0	-1.20115	0	0	0	0	0
ERO1B	ME	NA	NA	NA	NA	NA	0.213385	NA	NA	NA	NA	NA	NA	NA	NA	NA	NA	NA	NA	NA	NA	NA	NA	NA	0.0349363	NA	NA	NA	0.0123547	0.244273	NA	NA	NA	NA	NA	1	0	0	0	0	0	1.23464	0	0	0	0	0	0	0
EDARADD	ME	NA	NA	NA	NA	NA	NA	NA	NA	NA	NA	NA	NA	NA	NA	NA	NA	NA	NA	NA	NA	NA	NA	NA	NA	NA	NA	NA	0.0162834	NA	NA	NA	NA	NA	NA	NA	0	0	0	0	0	0	0	0	0	0	0	0	0
LGALS8	ME	NA	NA	NA	NA	NA	NA	NA	NA	NA	NA	NA	NA	NA	NA	NA	NA	0.216448	NA	0.447702	NA	NA	0.122979	NA	0.0410384	0.505861	1	NA	0.03445	0.406865	NA	NA	NA	NA	NA	NA	0	0	0	0	0	0	0	0	0	0	0	0	0
HEATR1	ME	NA	NA	NA	NA	NA	NA	NA	NA	NA	NA	NA	NA	NA	NA	NA	NA	NA	NA	NA	NA	NA	NA	NA	NA	NA	NA	NA	0.900508	NA	NA	NA	NA	NA	NA	0.9514	0	0	0	0	0	0	0	0	0	0	0	0	0
MTR	ME	NA	NA	NA	NA	NA	NA	NA	NA	NA	NA	NA	NA	NA	NA	NA	NA	0.687067	NA	NA	NA	NA	NA	NA	0.133463	NA	NA	NA	0.795046	NA	NA	NA	NA	NA	NA	1	0	0	0	0	0	0	0	0	0	0	0	0	0
CHRM3-AS2	ME	NA	NA	NA	NA	NA	NA	NA	NA	NA	NA	NA	NA	NA	NA	NA	NA	0.412314	NA	0.841704	NA	NA	NA	NA	0.874066	NA	NA	NA	NA	NA	NA	NA	NA	NA	NA	0.583691	0	0	0	0	0	0	0	0	0	0	0	0	0
FH	ME	NA	NA	NA	NA	NA	NA	NA	NA	NA	NA	NA	NA	NA	NA	NA	NA	0.795979	NA	NA	NA	NA	NA	NA	0.146487	NA	NA	NA	0.920009	NA	NA	NA	NA	NA	NA	NA	0	0	0	0	0	0	0	0	0	0	0	0	0
KMO	ME	NA	NA	NA	NA	NA	0.973633	NA	NA	NA	NA	NA	NA	NA	NA	NA	NA	NA	NA	NA	NA	NA	NA	NA	NA	NA	NA	NA	NA	NA	NA	NA	NA	NA	NA	NA	0	0	0	0	0	-0.164029	0	0	0	0	0	0	0
SDCCAG8	ME	NA	NA	NA	0.199134	NA	1	NA	NA	NA	NA	NA	NA	NA	NA	NA	NA	0.93126	NA	NA	NA	NA	NA	NA	0.0722453	0.563425	NA	NA	1	NA	NA	NA	NA	NA	NA	NA	0	0	0	-0.656677	0	0.27936	0	0	0	0	0	0	0
ADSS	ME	NA	NA	NA	0.362579	NA	0.00795304	0.398208	0.386989	NA	NA	NA	0.654053	0.56532	NA	NA	NA	0.113682	NA	0.0872144	NA	NA	0.166786	0.0236162	0.0962736	0.0801837	0.887905	NA	0.079695	0.438753	0.533102	NA	NA	NA	NA	1	0	0	0	0.455547	0	1.49577	-0.446457	0.439179	0	0	0	0.651718	0.187023
COX20	ME	NA	NA	NA	0.358387	NA	0.523493	NA	NA	NA	NA	NA	0.751994	NA	NA	NA	NA	0.11324	NA	0.188613	NA	NA	0.45672	0.0404009	0.0208708	0.0107438	9.32082e-05	NA	0.00655815	0.0609924	0.0633429	0.880879	NA	NA	NA	1	0	0	0	0.469254	0	0.435602	0	0	0	0	0	-0.548374	0
HNRNPU	ME	NA	NA	NA	0.121604	0.045806	0.141162	0.389832	0.068091	NA	0.874449	NA	0.72185	0.0169258	0.332854	0.219144	NA	0.996042	NA	0.0701465	0.21856	NA	0.21345	0.102532	0.00740976	0.0562721	0.318683	NA	0.124922	0.145008	0.806597	0.866849	NA	NA	NA	0.799119	0	0	0	0.786538	1.0451	0.986721	0.507413	0.855105	0	0.436099	0	-0.56136	1.14006
SMYD3	ME	NA	NA	NA	NA	NA	NA	NA	NA	NA	NA	NA	NA	NA	NA	NA	NA	NA	NA	NA	NA	NA	NA	NA	0.410196	0.514631	NA	NA	1	NA	NA	NA	NA	NA	NA	1	0	0	0	0	0	0	0	0	0	0	0	0	0
TFB2M	ME	NA	NA	NA	NA	NA	NA	NA	NA	NA	NA	NA	NA	NA	NA	NA	NA	NA	NA	NA	NA	NA	NA	NA	NA	NA	NA	NA	0.917478	NA	NA	NA	NA	NA	NA	NA	0	0	0	0	0	0	0	0	0	0	0	0	0
CNST	ME	NA	NA	NA	0.853831	NA	0.732473	NA	NA	NA	NA	NA	NA	NA	NA	NA	NA	0.885275	NA	0.939133	NA	NA	0.342605	NA	0.986221	0.17453	0.0588539	NA	0.324924	0.771124	NA	NA	NA	NA	NA	1	0	0	0	-0.22417	0	-0.367802	0	0	0	0	0	0	0
SCCPDH	ME	NA	NA	NA	NA	NA	NA	NA	NA	NA	NA	NA	NA	NA	NA	NA	NA	NA	NA	NA	NA	NA	NA	NA	NA	NA	NA	NA	0.883505	NA	NA	NA	NA	NA	NA	0.186611	0	0	0	0	0	0	0	0	0	0	0	0	0
AHCTF1	ME	NA	NA	NA	NA	NA	NA	NA	NA	NA	NA	NA	NA	NA	NA	NA	NA	NA	NA	NA	NA	NA	NA	NA	NA	NA	NA	NA	0.41522	NA	NA	NA	NA	NA	NA	NA	0	0	0	0	0	0	0	0	0	0	0	0	0
ZNF669	ME	NA	NA	NA	NA	NA	0.0589141	NA	NA	NA	NA	NA	NA	NA	NA	NA	NA	NA	NA	NA	NA	NA	NA	NA	NA	NA	NA	NA	0.0395452	NA	NA	NA	NA	NA	NA	NA	0	0	0	0	0	1.21987	0	0	0	0	0	0	0
NLRP3	ME	NA	NA	NA	NA	NA	NA	NA	NA	NA	NA	NA	NA	NA	NA	NA	NA	NA	NA	NA	NA	NA	NA	NA	1.22252e-08	NA	NA	NA	1.55594e-13	NA	NA	NA	NA	NA	NA	NA	0	0	0	0	0	0	0	0	0	0	0	0	0
ZNF692	ME	NA	NA	NA	NA	NA	NA	NA	NA	NA	NA	NA	NA	NA	NA	NA	NA	NA	NA	NA	NA	NA	NA	NA	NA	NA	NA	NA	0.744716	NA	NA	NA	NA	NA	NA	NA	0	0	0	0	0	0	0	0	0	0	0	0	0
SH3YL1	ME	NA	NA	NA	NA	NA	NA	NA	NA	NA	NA	NA	NA	NA	0.63842	NA	NA	0.299876	NA	0.211799	NA	NA	0.00108308	NA	0.00457546	0.0530787	0.00706847	NA	0.222215	NA	NA	NA	NA	NA	NA	1	0	0	0	0	0	0	0	0	0	0	0	0	0
ACP1	ME	NA	NA	NA	0.623959	0.187885	0.413806	0.884927	0.302863	NA	0.525886	NA	0.69698	1	0.109832	NA	1	0.168582	NA	0.371645	0.353319	NA	0.461015	0.891086	0.0359141	0.0636682	0.0716822	NA	0.18581	0.522768	0.205132	0.757856	NA	0.984304	NA	0.991589	0	0	0	-0.254118	-0.545523	-0.442676	-0.0695093	-0.503624	0	-0.573931	0	-0.576574	-0.0273535
TMEM18	ME	NA	NA	NA	0.817371	NA	0.597741	NA	NA	NA	NA	NA	NA	NA	NA	NA	NA	0.0980397	NA	0.175551	NA	NA	0.277105	NA	0.286309	0.485329	0.0900139	NA	0.858242	0.84544	NA	NA	NA	NA	NA	0.620998	0	0	0	-0.189076	0	-0.303215	0	0	0	0	0	0	0
EIPR1	ME	NA	NA	NA	NA	NA	NA	NA	NA	NA	NA	NA	NA	NA	NA	NA	NA	NA	NA	NA	NA	NA	NA	NA	0.975141	NA	NA	NA	0.678662	NA	NA	NA	NA	NA	NA	1	0	0	0	0	0	0	0	0	0	0	0	0	0
ADI1	ME	NA	NA	NA	0.701797	NA	NA	NA	0.970729	NA	NA	NA	NA	NA	1	NA	NA	0.838817	NA	0.751926	NA	NA	0.856476	NA	1	0.0485576	0.215201	NA	0.830404	1	NA	NA	NA	NA	NA	NA	0	0	0	-0.318096	0	0	0	-0.0045164	0	0	0	0	0
RNASEH1	ME	NA	NA	NA	NA	NA	NA	NA	NA	NA	NA	NA	NA	NA	NA	NA	NA	0.848802	NA	NA	NA	NA	NA	NA	0.429378	0.379767	NA	NA	0.0966124	0.789128	NA	NA	NA	NA	NA	NA	0	0	0	0	0	0	0	0	0	0	0	0	0
RPS7	ME	0.383145	0.954893	0.985558	0.31536	0.161499	0.731371	0.200504	1.49357e-08	0.957056	0.66204	0.616088	0.867839	0.940879	0.292279	0.000991403	0.803292	0.268188	0.926693	0.423305	0.45732	0.168467	0.000264904	0.00630774	0.0190082	0.00154628	0.000376102	0.298456	0.0539173	0.52101	0.15427	0.506953	0.490864	1	0.29165	0.88125	-0.615207	-0.122054	-0.02422	-0.331815	-0.470026	-0.170101	-0.451535	-1.26893	0.0817135	0.205567	-0.211832	-0.185796	-0.0398108
LINC01871	ME	NA	NA	NA	NA	NA	NA	NA	NA	NA	0.015229	0.0201937	NA	0.0240729	NA	NA	0.786108	NA	NA	0.986495	NA	NA	0.000197214	0.00247688	0.154421	NA	NA	NA	0.0131727	0.199758	0.0281672	0.0592217	NA	0.0223713	0.0242914	0.921921	0	0	0	0	0	0	0	0	0	2.54982	2.17436	0	1.84211
ID2	ME	0.0667436	NA	NA	NA	NA	NA	0.55462	0.871937	0.485984	0.240729	0.00137323	0.189141	0.0555784	NA	NA	0.629244	0.00811625	NA	0.265636	0.308931	NA	4.13268e-06	4.02552e-07	0.0541016	NA	3.33585e-07	NA	2.52733e-06	0.13729	0.0058684	0.000309763	NA	NA	0.0366737	1	2.24633	0	0	0	0	0	0.296602	-0.114336	1.13602	1.00556	1.78084	0.986382	0.867906
KIDINS220	ME	NA	NA	NA	NA	NA	NA	NA	NA	NA	NA	NA	NA	NA	NA	NA	NA	NA	NA	NA	NA	NA	NA	NA	0.565636	NA	NA	NA	1	NA	NA	NA	NA	NA	NA	NA	0	0	0	0	0	0	0	0	0	0	0	0	0
ITGB1BP1	ME	NA	NA	NA	0.382209	NA	0.75822	0.439448	NA	NA	0.791512	NA	1	0.264294	NA	NA	NA	0.815891	NA	0.286978	NA	NA	0.704641	0.833339	0.201694	0.00232672	0.0755561	NA	0.370756	0.461076	0.532561	NA	NA	NA	NA	0.814454	0	0	0	-0.432256	0	-0.387724	-0.435772	0	0	-0.516875	0	-0.0298319	-0.64976
CPSF3	ME	NA	NA	NA	NA	NA	NA	NA	NA	NA	NA	NA	NA	NA	NA	NA	NA	NA	NA	NA	NA	NA	NA	NA	NA	NA	NA	NA	0.442891	NA	NA	NA	NA	NA	NA	NA	0	0	0	0	0	0	0	0	0	0	0	0	0
IAH1	ME	NA	NA	NA	0.910527	NA	0.946821	0.597496	0.611322	NA	NA	NA	1	NA	0.765583	NA	NA	0.684045	NA	0.552302	0.839645	NA	0.913908	0.886253	0.876215	0.903526	0.882537	NA	0.483487	0.969252	0.1552	0.978379	NA	NA	NA	1	0	0	0	-0.108077	0	-0.148601	0.339771	0.25688	0	0	0	-0.2099	0
ADAM17	ME	NA	NA	NA	NA	NA	NA	NA	0.672775	NA	NA	NA	NA	NA	NA	NA	NA	NA	NA	NA	NA	NA	NA	NA	NA	NA	NA	NA	0.666216	NA	NA	NA	NA	NA	NA	NA	0	0	0	0	0	0	0	0.360412	0	0	0	0	0
YWHAQ	ME	NA	NA	NA	1	0.205669	0.923416	0.22375	0.0952577	NA	1	0.633957	0.939314	1	0.0104327	NA	1	0.21942	0.993302	0.0312038	0.38261	0.638861	0.014227	0.674615	0.00736975	1	0.0645227	NA	0.481217	0.575997	0.962915	0.616407	NA	0.986673	0.0327505	1	0	0	0	0.00312073	0.505634	0.0546117	0.453603	0.59772	0	-0.0906531	0.263081	-0.170905	0.00624482
TAF1B	ME	NA	NA	NA	NA	NA	NA	NA	NA	NA	NA	NA	NA	NA	NA	NA	NA	NA	NA	NA	NA	NA	NA	NA	NA	NA	NA	NA	0.317366	NA	NA	NA	NA	NA	NA	NA	0	0	0	0	0	0	0	0	0	0	0	0	0
HPCAL1	ME	NA	NA	NA	0.325093	NA	0.285197	NA	NA	NA	NA	NA	NA	NA	NA	NA	NA	0.687067	NA	0.939342	NA	NA	0.635081	NA	1	0.853287	0.450775	NA	0.785279	0.99493	NA	NA	NA	NA	NA	1	0	0	0	0.858327	0	1.1002	0	0	0	0	0	0	0
ODC1	ME	NA	NA	NA	NA	NA	NA	NA	NA	NA	NA	NA	NA	NA	NA	NA	NA	NA	NA	NA	NA	NA	NA	NA	NA	NA	NA	NA	0.00160498	NA	NA	NA	NA	NA	NA	NA	0	0	0	0	0	0	0	0	0	0	0	0	0
NOL10	ME	NA	NA	NA	NA	NA	NA	NA	NA	NA	NA	NA	NA	NA	NA	NA	NA	NA	NA	NA	NA	NA	NA	NA	NA	NA	NA	NA	0.942988	NA	NA	NA	NA	NA	NA	NA	0	0	0	0	0	0	0	0	0	0	0	0	0
PDIA6	ME	NA	NA	NA	0.558389	NA	0.00700962	0.511122	0.085734	NA	0.959005	0.811175	1	0.577362	0.679335	NA	1	0.331459	NA	0.374109	0.00293462	NA	0.971986	0.643337	0.624626	0.0164222	0.00221931	NA	1	0.951067	0.980667	0.888084	NA	0.455956	NA	1	0	0	0	0.32775	0	1.24554	0.276059	0.813045	0	-0.107921	-0.28361	-0.0426691	-0.220154
PQLC3	ME	NA	NA	NA	0.57726	NA	NA	NA	NA	NA	NA	NA	0.786164	NA	NA	NA	NA	0.478138	NA	0.243197	NA	NA	0.371588	0.6184	0.276842	0.00332481	0.056826	NA	0.98302	0.544022	0.856501	NA	NA	NA	NA	0.993227	0	0	0	-0.417106	0	0	0	0	0	0	0	-0.736281	0
LPIN1	ME	NA	NA	NA	NA	NA	NA	NA	NA	NA	NA	NA	NA	NA	NA	NA	NA	0.201079	NA	0.339475	NA	NA	0.00376729	NA	0.0142507	NA	0.188818	NA	0.115093	0.540309	NA	NA	NA	NA	NA	0.475465	0	0	0	0	0	0	0	0	0	0	0	0	0
TRIB2	ME	NA	NA	NA	NA	NA	NA	NA	NA	NA	NA	NA	NA	NA	NA	NA	NA	0.203589	NA	0.650786	NA	NA	0.089117	NA	0.954403	0.852079	0.563209	NA	0.204584	0.521982	NA	NA	NA	NA	NA	0.466088	0	0	0	0	0	0	0	0	0	0	0	0	0
NBAS	ME	NA	NA	NA	NA	NA	NA	NA	NA	NA	NA	NA	NA	NA	NA	NA	NA	NA	NA	NA	NA	NA	NA	NA	0.397536	NA	NA	NA	0.927363	0.953983	NA	NA	NA	NA	NA	NA	0	0	0	0	0	0	0	0	0	0	0	0	0
DDX1	ME	NA	NA	NA	NA	NA	NA	NA	NA	NA	NA	NA	NA	NA	NA	NA	NA	NA	NA	NA	NA	NA	NA	NA	0.917689	NA	NA	NA	1	NA	NA	NA	NA	NA	NA	NA	0	0	0	0	0	0	0	0	0	0	0	0	0
FAM49A	ME	NA	NA	NA	7.11079e-07	NA	NA	NA	NA	NA	NA	NA	NA	NA	NA	NA	NA	NA	NA	NA	NA	NA	NA	NA	NA	NA	NA	NA	NA	NA	NA	NA	NA	NA	NA	NA	0	0	0	1.92117	0	0	0	0	0	0	0	0	0
SMC6	ME	NA	NA	NA	0.185448	NA	0.439401	NA	NA	NA	NA	NA	NA	NA	NA	NA	NA	NA	NA	NA	NA	NA	NA	NA	NA	NA	NA	NA	0.502855	NA	NA	NA	NA	NA	NA	1	0	0	0	-0.544386	0	-0.556884	0	0	0	0	0	0	0
TTC32	ME	NA	NA	NA	NA	NA	NA	NA	NA	NA	NA	NA	NA	NA	NA	NA	NA	0.0747393	NA	NA	NA	NA	1.15557e-05	NA	9.14251e-05	NA	0.165481	NA	0.0316897	NA	NA	NA	NA	NA	NA	0.486564	0	0	0	0	0	0	0	0	0	0	0	0	0
LAPTM4A	ME	0.75289	NA	NA	0.063599	0.0902252	4.1844e-07	0.326991	0.0721453	NA	0.822778	NA	1	0.267029	0.0575127	NA	NA	0.00166335	NA	0.00292423	0.272962	NA	0.456882	0.408902	0.00452519	1.41154e-05	0.00978417	NA	0.682014	0.731687	0.269941	0.155579	NA	NA	NA	0.759568	0.88799	0	0	0.833547	0.776065	2.1278	-0.452887	0.604687	0	-0.569843	0	0.0982567	0.458401
PUM2	ME	NA	NA	NA	NA	NA	NA	NA	NA	NA	NA	NA	NA	NA	NA	NA	NA	0.825906	NA	NA	NA	NA	NA	NA	1	NA	NA	NA	0.732103	0.731687	NA	NA	NA	NA	NA	NA	0	0	0	0	0	0	0	0	0	0	0	0	0
RHOB	ME	NA	NA	NA	0.350699	0.0103633	0.362191	0.000232029	7.09408e-06	NA	NA	NA	NA	NA	NA	NA	NA	NA	NA	NA	NA	NA	NA	NA	1.90455e-09	NA	NA	NA	6.98693e-08	NA	NA	NA	NA	NA	NA	1	0	0	0	1.00387	2.10042	1.00346	2.42697	3.11991	0	0	0	0	0
ATAD2B	ME	NA	NA	NA	NA	NA	NA	NA	NA	NA	NA	NA	NA	NA	NA	NA	NA	NA	NA	NA	NA	NA	NA	NA	0.0356724	NA	NA	NA	0.378204	NA	NA	NA	NA	NA	NA	NA	0	0	0	0	0	0	0	0	0	0	0	0	0
UBXN2A	ME	NA	NA	NA	NA	NA	NA	NA	NA	NA	NA	NA	NA	NA	NA	NA	NA	0.944061	NA	NA	NA	NA	NA	NA	0.77131	0.827478	NA	NA	0.896996	0.733129	NA	NA	NA	NA	NA	0.523144	0	0	0	0	0	0	0	0	0	0	0	0	0
SF3B6	ME	NA	NA	NA	0.492383	0.77591	0.453444	0.83314	0.589979	NA	0.976973	1	0.770116	0.919929	0.927638	NA	0.920854	0.615075	NA	0.930367	0.961349	NA	0.879016	0.838845	0.686411	0.916928	0.806931	NA	1	0.655736	0.932252	0.859257	NA	0.708518	NA	0.942548	0	0	0	0.313011	-0.118819	0.469629	0.177089	-0.248319	0	0.116215	0.0179018	-0.510357	-0.0185174
ITSN2	ME	NA	NA	NA	0.857409	0.970765	0.5674	NA	0.0361604	NA	NA	NA	NA	NA	0.192244	NA	NA	0.42432	NA	0.994158	NA	NA	0.869001	0.969619	0.222652	0.101652	1	NA	0.731131	0.429285	0.927999	NA	NA	NA	NA	0.877696	0	0	0	0.150306	0.132601	0.368711	0	1.0855	0	0	0	0	0
NCOA1	ME	NA	NA	NA	NA	NA	NA	NA	NA	NA	NA	NA	NA	NA	NA	NA	NA	NA	NA	NA	NA	NA	NA	NA	NA	NA	NA	NA	1	NA	NA	NA	NA	NA	NA	NA	0	0	0	0	0	0	0	0	0	0	0	0	0
PTRHD1	ME	NA	NA	NA	0.122478	0.882237	0.972048	0.167225	0.00074493	NA	NA	NA	NA	NA	0.927638	NA	NA	0.788595	NA	0.399107	0.42402	NA	0.0644323	0.204733	0.487296	0.253036	0.00234447	NA	0.00927435	0.730221	0.641456	0.0333789	NA	NA	NA	0.558577	0	0	0	-0.658437	0.0250372	0.169939	-0.50133	-1.21996	0	0	0	0	0
ADCY3	ME	NA	NA	NA	NA	NA	NA	NA	NA	NA	NA	NA	NA	NA	NA	NA	NA	NA	NA	NA	NA	NA	NA	NA	NA	NA	NA	NA	NA	NA	NA	NA	NA	NA	NA	0.733701	0	0	0	0	0	0	0	0	0	0	0	0	0
DNAJC27	ME	NA	NA	NA	NA	NA	NA	NA	NA	NA	NA	NA	NA	NA	NA	NA	NA	NA	NA	NA	NA	NA	NA	NA	NA	NA	NA	NA	1	NA	NA	NA	NA	NA	NA	NA	0	0	0	0	0	0	0	0	0	0	0	0	0
POMC	ME	NA	NA	NA	NA	NA	NA	NA	NA	NA	NA	NA	NA	NA	NA	NA	NA	NA	NA	NA	NA	NA	NA	NA	NA	NA	NA	NA	0.635444	NA	NA	NA	NA	NA	NA	1	0	0	0	0	0	0	0	0	0	0	0	0	0
DNMT3A	ME	NA	NA	NA	NA	NA	NA	NA	NA	NA	NA	NA	NA	NA	NA	NA	NA	NA	NA	NA	NA	NA	NA	NA	NA	NA	NA	NA	NA	NA	NA	NA	NA	NA	NA	0.445949	0	0	0	0	0	0	0	0	0	0	0	0	0
DTNB	ME	NA	NA	NA	NA	NA	NA	NA	NA	NA	NA	NA	NA	NA	NA	NA	NA	NA	NA	NA	NA	NA	NA	NA	NA	NA	NA	NA	0.915642	NA	NA	NA	NA	NA	NA	NA	0	0	0	0	0	0	0	0	0	0	0	0	0
ASXL2	ME	NA	NA	NA	NA	NA	NA	NA	NA	NA	NA	NA	NA	NA	NA	NA	NA	NA	NA	NA	NA	NA	NA	NA	0.428487	NA	NA	NA	0.105047	NA	NA	NA	NA	NA	NA	NA	0	0	0	0	0	0	0	0	0	0	0	0	0
RAB10	ME	NA	NA	NA	0.218514	NA	0.681685	NA	0.683109	NA	NA	NA	0.522452	NA	NA	NA	NA	0.549755	NA	0.0290368	NA	NA	0.0193987	NA	0.141604	0.0712578	0.0153312	NA	0.262797	0.15615	NA	NA	NA	NA	NA	0.737318	0	0	0	0.53333	0	0.247023	0	0.209761	0	0	0	1.17749	0
HADHA	ME	NA	NA	NA	0.834367	0.189933	0.390268	0.845548	0.109114	NA	1	0.943293	0.939314	0.695137	0.750025	NA	0.957603	0.0701677	NA	0.0588558	0.910913	NA	0.0957931	0.0176045	0.0298357	0.545445	0.087977	NA	0.470395	0.259747	0.812393	0.46952	NA	NA	NA	0.940968	0	0	0	0.11635	-0.498811	-0.424459	-0.0619075	-0.534955	0	-0.090491	0.0336043	-0.29443	-0.120733
HADHB	ME	NA	NA	NA	0.783764	NA	0.306169	NA	0.878139	NA	NA	NA	NA	NA	NA	NA	NA	0.828785	NA	0.962321	NA	NA	0.481244	0.42562	0.930556	0.88512	0.128039	NA	0.72007	0.971592	NA	NA	NA	NA	NA	1	0	0	0	-0.162008	0	-0.626336	0	-0.0923488	0	0	0	0	0
SELENOI	ME	NA	NA	NA	NA	NA	NA	NA	NA	NA	NA	NA	NA	NA	NA	NA	NA	NA	NA	NA	NA	NA	NA	NA	NA	NA	NA	NA	0.349774	NA	NA	NA	NA	NA	NA	NA	0	0	0	0	0	0	0	0	0	0	0	0	0
OST4	ME	0.835872	0.826978	0.625854	0.731255	0.424879	0.726494	0.996978	0.315618	0.219858	0.547351	0.755618	1	0.153947	0.325635	1	0.969374	0.510029	1	0.480802	0.607695	0.0932115	0.96742	0.951832	0.975296	0.956693	0.76501	0.312783	0.871725	0.989787	0.420586	0.543889	0.149026	0.321826	0.745078	1	0.369819	0.59801	0.494927	0.160711	0.342383	0.240532	0.0106878	-0.371802	0.627548	0.413865	0.184887	0.0672675	0.436048
PREB	ME	NA	NA	NA	NA	NA	NA	NA	NA	NA	NA	NA	NA	NA	NA	NA	NA	0.101489	NA	NA	NA	NA	0.970164	NA	0.83076	0.879603	NA	NA	0.408996	0.916055	NA	NA	NA	NA	NA	1	0	0	0	0	0	0	0	0	0	0	0	0	0
ATRAID	ME	NA	NA	NA	0.0742128	0.182941	0.310722	0.047604	0.970729	NA	0.571101	NA	1	0.0262418	0.442198	NA	NA	0.105257	NA	0.0815415	0.965164	NA	0.0012521	0.51924	0.0756805	0.332552	0.982335	NA	0.0131746	0.661895	0.446868	0.822802	NA	NA	NA	0.460777	0	0	0	-0.61522	-0.677496	-0.538552	-0.833785	-4.12537e-06	0	-0.572537	0	-0.187531	-0.546669
MPV17	ME	NA	NA	NA	1	NA	0.967293	NA	0.933871	NA	NA	NA	0.989689	NA	NA	NA	NA	0.331459	NA	0.721532	NA	NA	0.835796	NA	0.345033	0.79782	0.814875	NA	0.440386	1	NA	NA	NA	NA	NA	0.613386	0	0	0	-0.112926	0	0.0212601	0	0.114024	0	0	0	0.0805961	0
GTF3C2	ME	NA	NA	NA	NA	NA	NA	NA	NA	NA	NA	NA	NA	NA	NA	NA	NA	NA	NA	NA	NA	NA	NA	NA	0.646511	NA	NA	NA	0.534464	NA	NA	NA	NA	NA	NA	0.480503	0	0	0	0	0	0	0	0	0	0	0	0	0
EIF2B4	ME	NA	NA	NA	NA	NA	NA	NA	NA	NA	NA	NA	NA	NA	NA	NA	NA	0.597149	NA	NA	NA	NA	NA	NA	1	NA	NA	NA	0.585632	NA	NA	NA	NA	NA	NA	NA	0	0	0	0	0	0	0	0	0	0	0	0	0
SNX17	ME	NA	NA	NA	0.382209	0.495995	0.0487566	0.0957053	0.0933188	NA	0.535031	NA	1	0.507619	0.783148	NA	1	0.285273	NA	0.0284944	0.661497	NA	0.0878554	0.609888	0.0343562	0.248401	0.321433	NA	0.0017701	0.817208	0.892415	0.194956	NA	NA	NA	1	0	0	0	-0.39251	-0.374196	-0.865524	-0.600659	-0.582337	0	-0.780332	0	-0.0578011	-0.268714
PPM1G	ME	NA	NA	NA	0.840911	NA	0.933554	0.806105	1	NA	0.801499	NA	1	0.980513	0.115367	NA	1	0.881117	NA	1	0.932801	NA	0.249877	0.737977	0.547398	1	0.255265	NA	0.666798	0.769975	0.941111	0.231158	NA	NA	NA	1	0	0	0	-0.0801868	0	-0.180607	0.174215	0.00844776	0	0.383421	0	0.00372509	0.1524
NRBP1	ME	NA	NA	NA	0.061414	NA	0.0097226	0.674983	0.0664915	NA	1	NA	0.900575	0.237763	NA	NA	NA	0.626961	NA	0.0722173	0.925558	NA	0.517603	0.106729	0.00151138	0.0290479	0.155254	NA	0.013465	0.00768632	0.62182	0.444579	NA	NA	NA	1	0	0	0	0.919019	0	1.36551	0.350322	0.826977	0	-0.174102	0	0.315909	0.535119
ZNF512	ME	NA	NA	NA	NA	NA	NA	NA	NA	NA	NA	NA	NA	NA	NA	NA	NA	NA	NA	NA	NA	NA	NA	NA	NA	NA	NA	NA	0.00143466	NA	NA	NA	NA	NA	NA	NA	0	0	0	0	0	0	0	0	0	0	0	0	0
GPN1	ME	NA	NA	NA	NA	NA	NA	NA	NA	NA	NA	NA	NA	NA	NA	NA	NA	0.490959	NA	0.0556325	NA	NA	0.113579	NA	0.00023106	0.0709777	0.30661	NA	0.00157731	0.0078602	NA	NA	NA	NA	NA	0.292536	0	0	0	0	0	0	0	0	0	0	0	0	0
SUPT7L	ME	NA	NA	NA	NA	NA	NA	NA	NA	NA	NA	NA	NA	NA	NA	NA	NA	1	NA	0.0103115	NA	NA	0.0365818	NA	0.170035	0.315033	0.219287	NA	0.0545249	0.320224	NA	NA	NA	NA	NA	1	0	0	0	0	0	0	0	0	0	0	0	0	0
SLC4A1AP	ME	NA	NA	NA	NA	NA	NA	NA	NA	NA	NA	NA	NA	NA	NA	NA	NA	0.76694	NA	NA	NA	NA	NA	NA	0.858841	NA	NA	NA	0.757118	NA	NA	NA	NA	NA	NA	NA	0	0	0	0	0	0	0	0	0	0	0	0	0
MRPL33	ME	NA	NA	NA	0.314579	0.00541721	0.880934	0.596792	0.13381	NA	0.901484	NA	0.714716	0.580687	0.525937	NA	0.884747	0.176753	NA	0.125969	0.112419	NA	0.774229	0.447171	0.507854	0.0787811	0.041856	NA	0.982542	0.400993	0.218027	0.101457	NA	NA	NA	0.999382	0	0	0	0.488341	0.930049	0.223301	0.291974	-0.529813	0	0.339776	0	0.576792	0.343142
RBKS	ME	NA	NA	NA	NA	NA	NA	NA	NA	NA	NA	NA	NA	NA	NA	NA	NA	NA	NA	NA	NA	NA	NA	NA	NA	NA	NA	NA	0.124612	NA	NA	NA	NA	NA	NA	NA	0	0	0	0	0	0	0	0	0	0	0	0	0
BABAM2	ME	NA	NA	NA	NA	NA	NA	NA	NA	NA	NA	NA	NA	NA	NA	NA	NA	0.306774	NA	NA	NA	NA	0.482333	NA	0.48415	0.0206925	0.147422	NA	0.677758	0.915005	NA	NA	NA	NA	NA	0.497122	0	0	0	0	0	0	0	0	0	0	0	0	0
FOSL2	ME	NA	NA	NA	NA	NA	NA	NA	NA	NA	NA	NA	NA	0.483033	NA	NA	NA	NA	NA	NA	NA	NA	NA	NA	2.52265e-07	1.39482e-12	NA	NA	0.0235145	0.283943	NA	NA	NA	NA	NA	1	0	0	0	0	0	0	0	0	0	0	0	0	0.587885
PPP1CB	ME	NA	NA	NA	9.5841e-07	NA	8.73492e-10	NA	0.40848	NA	NA	NA	NA	5.89147e-05	0.0263182	NA	NA	0.00562478	NA	3.81851e-07	NA	NA	5.38234e-06	0.0863502	7.05359e-13	8.87707e-08	0.000679097	NA	0.000994792	0.003056	NA	0.327489	NA	NA	NA	0.942548	0	0	0	1.81734	0	2.48246	0	0.410568	0	0	0	0	1.1515
TRMT61B	ME	NA	NA	NA	NA	NA	NA	NA	NA	NA	NA	NA	NA	NA	NA	NA	NA	0.226208	NA	NA	NA	NA	NA	NA	0.083865	NA	NA	NA	0.00118419	NA	NA	NA	NA	NA	NA	NA	0	0	0	0	0	0	0	0	0	0	0	0	0
WDR43	ME	NA	NA	NA	NA	NA	1	NA	NA	NA	NA	NA	NA	NA	NA	NA	NA	0.721031	NA	NA	NA	NA	1	NA	0.887952	NA	NA	NA	0.494968	0.912923	NA	NA	NA	NA	NA	1	0	0	0	0	0	-0.103395	0	0	0	0	0	0	0
CLIP4	ME	NA	NA	NA	NA	NA	NA	NA	NA	NA	NA	NA	NA	NA	NA	NA	NA	NA	NA	NA	NA	NA	NA	NA	NA	NA	NA	NA	0.406416	NA	NA	NA	NA	NA	NA	NA	0	0	0	0	0	0	0	0	0	0	0	0	0
YPEL5	ME	0.106818	0.00261009	0.0280496	0.00131512	0.000271255	7.09615e-07	0.195459	0.0344546	NA	0.218432	0.00212556	1	6.57094e-08	2.12997e-06	NA	1	0.00397148	NA	8.25536e-12	3.20956e-06	NA	1.4412e-09	9.6916e-08	1.66915e-13	2.37004e-07	0.00279563	NA	2.04612e-10	5.22043e-12	0.00605128	0.00543799	NA	NA	0.00325688	0.943834	2.42598	2.40467	2.07228	1.53949	2.10843	2.55764	0.742828	0.80443	0	0.995072	1.42109	-0.144162	2.36923
LBH	ME	NA	NA	NA	0.233599	0.528848	0.536617	0.769212	NA	NA	0.834642	0.755618	0.988839	0.535127	0.342513	0.108792	0.901024	0.44979	0.922289	0.333393	0.0394287	0.362846	0.0551672	0.433762	0.473541	0.390746	0.443162	NA	0.985993	0.943351	0.967688	0.399268	0.934895	0.919567	0.794193	0.520088	0	0	0	-0.59588	-0.352936	-0.39326	-0.155516	0	0	-0.200844	-0.259083	0.183194	-0.389724
MEMO1	ME	NA	NA	NA	NA	NA	NA	NA	NA	NA	NA	NA	NA	NA	NA	NA	NA	NA	NA	NA	NA	NA	NA	NA	1	NA	0.402358	NA	0.274103	NA	NA	NA	NA	NA	NA	NA	0	0	0	0	0	0	0	0	0	0	0	0	0
DPY30	ME	NA	NA	NA	1	NA	1	NA	NA	NA	NA	NA	NA	NA	NA	NA	NA	0.443409	NA	0.981308	NA	NA	0.560235	NA	0.0722753	0.410981	0.27424	NA	0.0844329	0.562118	0.829028	0.782799	NA	NA	NA	1	0	0	0	0.0590587	0	0.00701472	0	0	0	0	0	0	0
SPAST	ME	NA	NA	NA	NA	NA	NA	NA	NA	NA	NA	NA	NA	NA	NA	NA	NA	NA	NA	NA	NA	NA	NA	NA	NA	NA	NA	NA	0.324829	NA	NA	NA	NA	NA	NA	NA	0	0	0	0	0	0	0	0	0	0	0	0	0
YIPF4	ME	NA	NA	NA	NA	NA	NA	NA	NA	NA	NA	NA	NA	NA	NA	NA	NA	0.0702899	NA	0.0663639	NA	NA	0.000914755	NA	0.00857231	0.00415617	5.0458e-05	NA	0.00250154	0.174849	NA	NA	NA	NA	NA	0.381644	0	0	0	0	0	0	0	0	0	0	0	0	0
BIRC6	ME	NA	NA	NA	NA	NA	NA	NA	NA	NA	NA	NA	NA	NA	NA	NA	NA	0.619831	NA	NA	NA	NA	NA	NA	0.304776	NA	NA	NA	0.910039	0.811465	NA	NA	NA	NA	NA	0.77106	0	0	0	0	0	0	0	0	0	0	0	0	0
TTC27	ME	NA	NA	NA	NA	NA	NA	NA	NA	NA	NA	NA	NA	NA	NA	NA	NA	NA	NA	NA	NA	NA	NA	NA	NA	NA	NA	NA	0.00429756	NA	NA	NA	NA	NA	NA	NA	0	0	0	0	0	0	0	0	0	0	0	0	0
FAM98A	ME	NA	NA	NA	NA	NA	NA	NA	NA	NA	NA	NA	NA	NA	NA	NA	NA	NA	NA	NA	NA	NA	NA	NA	NA	NA	NA	NA	0.0283809	NA	NA	NA	NA	NA	NA	NA	0	0	0	0	0	0	0	0	0	0	0	0	0
HEATR5B	ME	NA	NA	NA	NA	NA	NA	NA	NA	NA	NA	NA	NA	NA	NA	NA	NA	NA	NA	NA	NA	NA	NA	NA	0.585109	NA	NA	NA	0.39574	NA	NA	NA	NA	NA	NA	NA	0	0	0	0	0	0	0	0	0	0	0	0	0
GPATCH11	ME	NA	NA	NA	NA	NA	NA	NA	NA	NA	NA	NA	NA	NA	NA	NA	NA	NA	NA	NA	NA	NA	NA	NA	0.706685	NA	NA	NA	0.408996	NA	NA	NA	NA	NA	NA	NA	0	0	0	0	0	0	0	0	0	0	0	0	0
EIF2AK2	ME	NA	NA	NA	0.993999	NA	NA	NA	NA	NA	NA	NA	NA	NA	NA	NA	NA	0.139722	NA	NA	NA	NA	0.860469	NA	0.626922	0.217503	0.9989	NA	0.406055	0.469941	NA	NA	NA	NA	NA	0.438697	0	0	0	0.0624454	0	0	0	0	0	0	0	0	0
CEBPZOS	ME	NA	NA	NA	0.0469853	NA	0.000770027	NA	NA	NA	NA	NA	0.727963	NA	0.0634445	NA	NA	0.0418749	NA	0.0812019	NA	NA	0.00814203	NA	0.00905052	0.00119077	0.00123965	NA	0.0258338	0.819082	NA	NA	NA	NA	NA	0.874013	0	0	0	-0.877792	0	-1.93572	0	0	0	0	0	-0.854234	0
CEBPZ	ME	NA	NA	NA	0.192155	0.447147	0.285354	NA	NA	NA	NA	NA	NA	NA	NA	NA	NA	0.545435	NA	0.00367883	NA	NA	0.0237389	0.216304	0.00103951	0.0844687	0.206044	NA	0.0609195	0.0164284	0.974641	NA	NA	NA	NA	0.572642	0	0	0	0.591668	0.60116	0.782332	0	0	0	0	0	0	0
NDUFAF7	ME	NA	NA	NA	NA	NA	NA	NA	NA	NA	NA	NA	NA	NA	NA	NA	NA	NA	NA	NA	NA	NA	NA	NA	NA	NA	NA	NA	0.0800723	NA	NA	NA	NA	NA	NA	NA	0	0	0	0	0	0	0	0	0	0	0	0	0
PRKD3	ME	NA	NA	NA	NA	NA	NA	NA	NA	NA	NA	NA	NA	NA	NA	NA	NA	NA	NA	NA	NA	NA	NA	NA	NA	NA	NA	NA	0.476486	NA	NA	NA	NA	NA	NA	1	0	0	0	0	0	0	0	0	0	0	0	0	0
QPCT	ME	NA	NA	NA	NA	NA	NA	NA	NA	NA	NA	NA	NA	NA	NA	NA	NA	NA	NA	NA	NA	NA	NA	NA	NA	NA	NA	NA	NA	NA	NA	NA	NA	NA	NA	0.660717	0	0	0	0	0	0	0	0	0	0	0	0	0
AC006369.1	ME	NA	NA	NA	NA	NA	NA	NA	NA	NA	NA	NA	NA	NA	NA	NA	NA	NA	NA	NA	NA	NA	NA	NA	NA	NA	NA	NA	0.942269	NA	NA	NA	NA	NA	NA	NA	0	0	0	0	0	0	0	0	0	0	0	0	0
CDC42EP3	ME	NA	NA	NA	6.32316e-06	8.97468e-06	NA	0.000230693	NA	NA	NA	NA	0.263258	NA	NA	NA	0.328602	8.41428e-08	NA	2.36951e-07	NA	NA	4.26038e-08	0.000265063	8.66832e-13	3.42874e-06	0.0261854	NA	1.60482e-07	0.0130005	0.00367472	0.00140652	NA	NA	NA	1	0	0	0	2.97006	2.60622	0	1.86483	0	0	0	0	1.25794	0
ATL2	ME	NA	NA	NA	NA	NA	NA	NA	NA	NA	NA	NA	NA	NA	NA	NA	NA	NA	NA	NA	NA	NA	NA	NA	NA	NA	NA	NA	0.00775279	NA	NA	NA	NA	NA	NA	NA	0	0	0	0	0	0	0	0	0	0	0	0	0
HNRNPLL	ME	NA	NA	NA	NA	NA	NA	NA	NA	NA	NA	NA	NA	NA	NA	NA	NA	NA	NA	NA	NA	NA	0.0990996	NA	0.0207637	0.153457	0.140889	NA	0.00910586	0.0173621	NA	NA	NA	NA	NA	0.512772	0	0	0	0	0	0	0	0	0	0	0	0	0
GALM	ME	NA	NA	NA	NA	NA	NA	NA	NA	NA	NA	NA	NA	NA	NA	NA	1	0.000578557	NA	0.0419065	NA	NA	0.000519508	0.230033	0.00999171	0.500048	0.427067	NA	7.98081e-05	0.461076	2.04357e-05	0.0206692	NA	NA	NA	0.799217	0	0	0	0	0	0	0	0	0	0	0	0	0
SRSF7	ME	0.05822	NA	0.0420689	0.0681798	0.00183315	0.00848531	0.879637	2.76672e-05	0.397189	0.376837	0.0652653	1	0.192554	3.15121e-06	0.000212573	0.892779	0.000415269	0.38879	1.42372e-05	4.15577e-06	0.963303	3.78666e-07	5.84469e-07	3.19868e-09	9.30752e-10	3.80106e-06	NA	4.44784e-06	0.00775956	0.109798	0.00176704	NA	0.861185	0.150582	1	2.28295	0	1.07539	0.856665	1.2642	0.999746	0.139235	1.43183	0.823807	0.648058	0.841316	0.0571894	0.529926
GEMIN6	ME	NA	NA	NA	NA	NA	NA	NA	NA	NA	NA	NA	NA	NA	NA	NA	NA	NA	NA	NA	NA	NA	NA	NA	NA	NA	NA	NA	0.0249494	NA	NA	NA	NA	NA	NA	1	0	0	0	0	0	0	0	0	0	0	0	0	0
SOS1	ME	NA	NA	NA	NA	NA	NA	NA	NA	NA	NA	NA	NA	NA	NA	NA	NA	NA	NA	NA	NA	NA	NA	NA	NA	NA	NA	NA	0.757118	NA	NA	NA	NA	NA	NA	NA	0	0	0	0	0	0	0	0	0	0	0	0	0
THUMPD2	ME	NA	NA	NA	NA	NA	NA	NA	NA	NA	NA	NA	NA	NA	NA	NA	NA	NA	NA	NA	NA	NA	NA	NA	NA	NA	NA	NA	0.199774	NA	NA	NA	NA	NA	NA	NA	0	0	0	0	0	0	0	0	0	0	0	0	0
SLC8A1	ME	NA	NA	NA	NA	NA	NA	NA	0.000838537	NA	NA	NA	NA	NA	NA	NA	NA	NA	NA	NA	NA	NA	NA	NA	NA	NA	NA	NA	NA	NA	NA	NA	NA	NA	NA	NA	0	0	0	0	0	0	0	1.82512	0	0	0	0	0
EML4	ME	NA	NA	NA	0.373189	0.964778	0.846933	NA	6.50935e-05	NA	NA	NA	NA	0.996997	0.0602646	0.097197	1	0.270056	NA	0.217233	0.840031	NA	0.03711	0.667589	0.0911279	0.477713	0.278755	NA	0.705108	0.644299	0.375519	0.666754	NA	NA	NA	1	0	0	0	0.385327	-0.0256929	0.12179	0	1.78586	0	0	0	0	0.00455664
COX7A2L	ME	NA	NA	NA	0.441623	0.216442	0.568339	0.564335	0.180736	NA	0.849356	0.851342	1	0.901545	0.783148	NA	1	0.410183	NA	0.221887	0.575625	NA	0.0138105	0.0787255	0.0570906	0.225625	0.383305	NA	0.432883	0.6677	0.856501	0.517937	NA	0.982906	1	1	0	0	0	-0.315494	-0.570449	-0.379458	-0.277543	-0.563821	0	-0.24745	-0.145866	-0.0219898	-0.151031
ZFP36L2	ME	NA	NA	NA	0.85289	0.77591	0.960117	0.96694	0.488238	0.957056	0.240729	0.357402	1	0.873455	0.00472556	0.0102239	0.906172	0.0391919	NA	0.606764	0.0133619	NA	0.159852	0.282047	0.441745	0.0425692	0.0924205	NA	0.972117	0.855704	0.576214	0.223139	NA	1	1	0.714855	0	0	0	-0.280836	0.324907	0.046597	0.0411399	0.530071	0.350766	1.02605	0.506626	-0.0597761	-0.11457
THADA	ME	NA	NA	NA	NA	NA	NA	NA	NA	NA	NA	NA	NA	NA	NA	NA	NA	NA	NA	NA	NA	NA	NA	NA	NA	NA	4.48934e-06	NA	0.559513	NA	NA	NA	NA	NA	NA	NA	0	0	0	0	0	0	0	0	0	0	0	0	0
LRPPRC	ME	NA	NA	NA	0.458619	NA	NA	NA	NA	NA	NA	NA	NA	NA	NA	NA	NA	0.753839	NA	0.762822	NA	NA	0.530964	NA	0.598516	NA	0.417404	NA	0.663567	0.7878	NA	NA	NA	NA	NA	0.396027	0	0	0	0.4384	0	0	0	0	0	0	0	0	0
PPM1B	ME	NA	NA	NA	NA	NA	NA	NA	NA	NA	NA	NA	NA	NA	NA	NA	NA	NA	NA	NA	NA	NA	NA	NA	NA	NA	NA	NA	0.319501	NA	NA	NA	NA	NA	NA	NA	0	0	0	0	0	0	0	0	0	0	0	0	0
PREPL	ME	NA	NA	NA	NA	NA	NA	NA	NA	NA	NA	NA	NA	NA	NA	NA	NA	NA	NA	NA	NA	NA	NA	NA	NA	NA	NA	NA	1	NA	NA	NA	NA	NA	NA	NA	0	0	0	0	0	0	0	0	0	0	0	0	0
CAMKMT	ME	NA	NA	NA	NA	NA	NA	NA	NA	NA	NA	NA	NA	NA	NA	NA	NA	NA	NA	NA	NA	NA	NA	NA	NA	NA	NA	NA	0.709138	NA	NA	NA	NA	NA	NA	NA	0	0	0	0	0	0	0	0	0	0	0	0	0
SRBD1	ME	NA	NA	NA	NA	NA	NA	NA	NA	NA	NA	NA	NA	NA	NA	NA	NA	NA	NA	NA	NA	NA	NA	NA	NA	NA	NA	NA	0.52061	NA	NA	NA	NA	NA	NA	0.60678	0	0	0	0	0	0	0	0	0	0	0	0	0
EPAS1	ME	NA	NA	NA	NA	NA	NA	NA	NA	NA	NA	NA	NA	NA	NA	NA	NA	NA	NA	NA	NA	NA	NA	NA	NA	NA	NA	NA	9.95421e-11	NA	NA	NA	NA	NA	NA	0.425418	0	0	0	0	0	0	0	0	0	0	0	0	0
PIGF	ME	NA	NA	NA	NA	NA	NA	NA	NA	NA	NA	NA	NA	NA	NA	NA	NA	NA	NA	NA	NA	NA	NA	NA	0.389429	NA	NA	NA	0.53037	NA	NA	NA	NA	NA	NA	0.497499	0	0	0	0	0	0	0	0	0	0	0	0	0
CRIPT	ME	NA	NA	NA	0.0305263	NA	NA	NA	NA	NA	NA	NA	NA	NA	NA	NA	NA	NA	NA	0.00567319	NA	NA	NA	NA	1.77281e-06	0.00276002	0.00118406	NA	2.50209e-06	0.0304389	NA	NA	NA	NA	NA	0.930466	0	0	0	1.36315	0	0	0	0	0	0	0	0	0
MCFD2	ME	NA	NA	NA	0.992182	NA	NA	NA	NA	NA	NA	NA	NA	NA	NA	NA	NA	NA	NA	NA	NA	NA	NA	NA	0.663157	NA	NA	NA	0.949925	NA	NA	NA	NA	NA	NA	0.491603	0	0	0	-0.0592223	0	0	0	0	0	0	0	0	0
CALM2	ME	0.877874	0.954893	0.466941	0.139672	0.0218967	0.000229025	0.0063576	0.137044	0.837426	0.709045	0.589106	1	0.0501354	5.03559e-05	0.0495473	1	0.0179797	0.505162	2.54079e-06	0.00401538	0.0233878	0.0229405	0.291768	2.92459e-06	0.00154628	0.0205366	NA	0.000241263	0.000573003	0.0407983	0.0216511	0.0131138	0.652258	0.0960767	1	0.409247	-0.128808	0.661654	0.689842	0.940418	1.49467	1.02	-0.41707	0.209932	0.300312	0.387161	0.0462217	0.713648
MSH2	ME	NA	NA	NA	NA	NA	NA	NA	NA	NA	NA	NA	NA	NA	NA	NA	NA	NA	NA	NA	NA	NA	NA	NA	NA	NA	NA	NA	0.196447	NA	NA	NA	NA	NA	NA	NA	0	0	0	0	0	0	0	0	0	0	0	0	0
MSH6	ME	NA	NA	NA	NA	NA	NA	NA	NA	NA	NA	NA	NA	NA	NA	NA	NA	NA	NA	NA	NA	NA	NA	NA	NA	NA	NA	NA	0.876773	NA	NA	NA	NA	NA	NA	NA	0	0	0	0	0	0	0	0	0	0	0	0	0
FOXN2	ME	NA	NA	NA	NA	NA	0.882689	NA	NA	NA	NA	NA	NA	NA	0.455719	NA	NA	0.273812	NA	0.483917	0.209376	NA	0.151589	0.712055	0.379107	0.985312	0.918488	NA	0.0932473	0.703247	0.997157	NA	NA	NA	NA	1	0	0	0	0	0	-0.184818	0	0	0	0	0	0	0
PPP1R21	ME	NA	NA	NA	NA	NA	NA	NA	NA	NA	NA	NA	NA	NA	NA	NA	NA	NA	NA	NA	NA	NA	NA	NA	0.517615	NA	NA	NA	0.442073	NA	NA	NA	NA	NA	NA	NA	0	0	0	0	0	0	0	0	0	0	0	0	0
ASB3	ME	NA	NA	NA	NA	NA	NA	NA	NA	NA	NA	NA	NA	NA	NA	NA	NA	NA	NA	NA	NA	NA	NA	NA	NA	NA	NA	NA	0.678694	NA	NA	NA	NA	NA	NA	NA	0	0	0	0	0	0	0	0	0	0	0	0	0
ERLEC1	ME	NA	NA	NA	NA	NA	NA	NA	NA	NA	NA	NA	0.88737	NA	NA	NA	NA	0.269909	NA	1	NA	NA	0.560331	NA	1	0.618216	0.174706	NA	0.559599	0.31224	NA	NA	NA	NA	NA	1	0	0	0	0	0	0	0	0	0	0	0	-0.427945	0
PSME4	ME	NA	NA	NA	NA	NA	NA	NA	NA	NA	NA	NA	NA	NA	NA	NA	NA	NA	NA	NA	NA	NA	NA	NA	NA	NA	NA	NA	0.0315911	NA	NA	NA	NA	NA	NA	NA	0	0	0	0	0	0	0	0	0	0	0	0	0
ACYP2	ME	NA	NA	NA	0.214162	NA	1	NA	NA	NA	NA	NA	NA	NA	NA	NA	NA	0.859219	NA	0.541012	NA	NA	0.482597	NA	0.15963	1	0.127449	NA	0.161443	0.767734	NA	NA	NA	NA	NA	1	0	0	0	-0.75138	0	-0.0190937	0	0	0	0	0	0	0
SPTBN1	ME	NA	NA	NA	NA	NA	0.0646656	NA	NA	NA	NA	NA	NA	NA	NA	NA	NA	0.161919	NA	0.114397	NA	NA	NA	NA	0.323784	NA	NA	NA	0.0195412	NA	NA	NA	NA	NA	NA	NA	0	0	0	0	0	-1.72402	0	0	0	0	0	0	0
RTN4	ME	NA	NA	NA	NA	NA	NA	NA	0.0821408	NA	NA	NA	1	NA	NA	NA	NA	0.644367	NA	0.384333	NA	NA	0.0622884	NA	0.997612	0.836914	0.670165	NA	0.910039	0.552802	NA	NA	NA	NA	NA	0.872021	0	0	0	0	0	0	0	0.771141	0	0	0	0.315098	0
RPS27A	ME	0.632506	0.954893	0.956464	0.358437	0.33659	0.726903	0.0156836	1.93822e-06	0.957056	1	0.646603	0.959232	0.61665	0.265117	0.00259876	0.903355	0.0914462	0.685557	0.621144	0.819417	0.3344	0.000311766	0.102542	0.0233827	0.00112442	0.00446138	0.204173	0.0188415	0.355296	0.0281672	0.969367	0.587886	0.801918	0.168033	1	-0.424983	0.16852	0.0712382	-0.303177	-0.312182	-0.165003	-0.739653	-1.12382	-0.0664552	-0.0220705	-0.196812	-0.0981267	-0.15086
MTIF2	ME	NA	NA	NA	NA	NA	NA	NA	NA	NA	NA	NA	NA	NA	NA	NA	NA	NA	NA	NA	NA	NA	NA	NA	NA	NA	NA	NA	0.569719	NA	NA	NA	NA	NA	NA	NA	0	0	0	0	0	0	0	0	0	0	0	0	0
CCDC88A	ME	NA	NA	NA	NA	NA	NA	NA	0.0130472	NA	NA	NA	NA	NA	NA	NA	NA	NA	NA	NA	NA	NA	NA	NA	NA	NA	NA	NA	NA	NA	NA	NA	NA	NA	NA	NA	0	0	0	0	0	0	0	1.03254	0	0	0	0	0
CFAP36	ME	NA	NA	NA	NA	NA	NA	NA	NA	NA	NA	NA	NA	NA	0.87165	NA	NA	1	NA	0.649673	NA	NA	0.433848	NA	0.640385	0.105081	0.00687664	NA	0.759487	0.670652	NA	NA	NA	NA	NA	NA	0	0	0	0	0	0	0	0	0	0	0	0	0
PPP4R3B	ME	NA	NA	NA	0.460491	NA	0.0798071	NA	NA	NA	NA	NA	1	NA	0.8217	NA	NA	0.805064	NA	0.680699	NA	NA	1	0.842253	0.941413	0.656732	0.868505	NA	0.545568	0.989383	0.48625	NA	NA	NA	NA	1	0	0	0	-0.443804	0	-0.918253	0	0	0	0	0	-0.380253	0
AC015982.1	ME	NA	NA	NA	NA	NA	NA	NA	NA	NA	NA	NA	NA	NA	NA	NA	NA	NA	NA	NA	NA	NA	NA	NA	NA	NA	NA	NA	0.596638	NA	NA	NA	NA	NA	NA	NA	0	0	0	0	0	0	0	0	0	0	0	0	0
PNPT1	ME	NA	NA	NA	NA	NA	NA	NA	NA	NA	NA	NA	NA	NA	NA	NA	NA	NA	NA	NA	NA	NA	NA	NA	0.672033	NA	NA	NA	0.679516	NA	NA	NA	NA	NA	NA	NA	0	0	0	0	0	0	0	0	0	0	0	0	0
VRK2	ME	NA	NA	NA	NA	NA	NA	NA	NA	NA	NA	NA	NA	NA	NA	NA	NA	NA	NA	NA	NA	NA	0.929741	NA	0.82782	NA	NA	NA	0.711661	NA	NA	NA	NA	NA	NA	1	0	0	0	0	0	0	0	0	0	0	0	0	0
BCL11A	ME	NA	NA	NA	0.380746	NA	0.0412371	NA	NA	NA	NA	NA	NA	NA	NA	NA	NA	NA	NA	NA	NA	NA	NA	NA	NA	NA	NA	NA	NA	NA	NA	NA	NA	NA	NA	NA	0	0	0	-0.433176	0	-1.51667	0	0	0	0	0	0	0
PAPOLG	ME	NA	NA	NA	NA	NA	NA	NA	NA	NA	NA	NA	NA	NA	NA	NA	NA	NA	NA	NA	NA	NA	NA	NA	0.142535	NA	NA	NA	0.0733778	NA	NA	NA	NA	NA	NA	NA	0	0	0	0	0	0	0	0	0	0	0	0	0
REL	ME	0.136728	0.00455866	NA	0.0961702	0.0332939	0.0257632	0.4455	4.28619e-05	NA	NA	NA	0.897202	0.00490546	NA	3.68441e-07	NA	0.0779884	NA	2.3169e-06	0.000359671	NA	0.000104557	0.000333419	9.77705e-09	1.41202e-06	5.11445e-08	NA	1.18557e-05	0.00193546	0.463646	0.066692	NA	NA	NA	1	1.63657	1.80597	0	0.989286	1.0173	1.13311	0.562659	2.09299	0	0	0	0.394103	1.72118
PEX13	ME	NA	NA	NA	NA	NA	NA	NA	NA	NA	NA	NA	NA	NA	NA	NA	NA	NA	NA	NA	NA	NA	NA	NA	NA	NA	NA	NA	0.212172	NA	NA	NA	NA	NA	NA	NA	0	0	0	0	0	0	0	0	0	0	0	0	0
C2orf74	ME	NA	NA	NA	NA	NA	NA	NA	NA	NA	NA	NA	NA	NA	NA	NA	NA	0.988054	NA	NA	NA	NA	NA	NA	0.78482	NA	NA	NA	0.948966	NA	NA	NA	NA	NA	NA	NA	0	0	0	0	0	0	0	0	0	0	0	0	0
USP34	ME	NA	NA	NA	0.78847	NA	1	NA	NA	NA	NA	NA	0.995755	NA	NA	NA	NA	0.0933392	NA	0.322148	NA	NA	0.473821	NA	0.194639	0.00601356	0.731172	NA	0.858917	0.669209	NA	NA	NA	NA	NA	0.998172	0	0	0	0.298942	0	0.0422862	0	0	0	0	0	0.362498	0
XPO1	ME	NA	NA	NA	NA	NA	NA	NA	NA	NA	NA	NA	NA	NA	NA	NA	NA	0.413986	NA	0.858116	NA	NA	0.438971	NA	0.9807	0.884223	0.677096	NA	0.179083	0.243706	NA	NA	NA	NA	NA	1	0	0	0	0	0	0	0	0	0	0	0	0	0
CCT4	ME	NA	NA	NA	0.0160036	0.0159328	0.00863467	0.0989116	0.0436108	NA	0.892495	0.00475045	0.786164	0.000166246	0.317994	0.0123995	1	0.794084	NA	0.00557261	0.30781	0.979968	0.00346324	0.0194044	0.0266172	0.0224137	0.0269276	NA	0.00307918	0.00113301	0.20002	0.0748954	NA	0.575298	0.0820443	0.0718727	0	0	0	1.1244	1.36797	1.32868	0.822437	0.845831	0	0.234707	0.998517	0.461679	1.46993
COMMD1	ME	NA	NA	NA	0.773986	NA	0.225674	NA	NA	NA	NA	NA	NA	NA	NA	NA	NA	0.771477	NA	0.791898	NA	NA	0.466333	NA	0.901045	0.881607	0.801723	NA	0.911692	0.225302	NA	NA	NA	NA	NA	0.486561	0	0	0	-0.238586	0	-0.862359	0	0	0	0	0	0	0
B3GNT2	ME	NA	NA	NA	NA	NA	NA	NA	NA	NA	NA	NA	NA	NA	NA	NA	NA	0.704685	NA	0.263498	NA	NA	NA	NA	0.0255248	0.0326317	0.237613	NA	0.0538754	0.462054	0.0835891	NA	NA	NA	NA	0.692115	0	0	0	0	0	0	0	0	0	0	0	0	0
MDH1	ME	NA	NA	NA	1	0.170357	0.681979	0.122637	0.033343	NA	1	NA	1	0.824458	0.783148	NA	0.920854	0.640012	NA	0.504767	0.573508	NA	0.754535	0.926686	0.925428	0.827478	0.328877	NA	0.829169	0.862048	0.949381	0.381482	NA	NA	NA	0.914124	0	0	0	0.0264832	0.653377	0.36005	0.746954	0.744434	0	0.173514	0	-0.0333588	-0.183082
UGP2	ME	NA	NA	NA	0.921524	NA	0.970811	0.035768	0.000106754	NA	NA	NA	0.725343	0.46393	0.0246114	0.00667153	0.615863	0.446906	NA	0.00011976	1.88257e-07	NA	0.0557705	0.116679	0.00153654	4.15085e-08	1.77746e-05	NA	0.000101582	0.0829326	0.0692589	0.22289	NA	NA	NA	0.678519	0	0	0	-0.0769721	0	-0.310825	0.966028	1.6217	0	0	0	0.753139	0.60986
PELI1	ME	NA	NA	NA	0.893862	0.487518	0.161471	NA	NA	NA	NA	NA	NA	NA	NA	0.146383	NA	0.433638	NA	0.265636	NA	NA	0.0315794	NA	0.00987461	1.06727e-08	0.000810235	NA	0.00408661	0.737788	NA	NA	NA	NA	NA	0.761391	0	0	0	0.118979	-0.442101	0.818447	0	0	0	0	0	0	0
AFTPH	ME	NA	NA	NA	0.718097	NA	0.973633	NA	NA	NA	NA	NA	NA	NA	NA	NA	NA	NA	NA	NA	NA	NA	NA	NA	0.114543	NA	0.030441	NA	0.650575	NA	NA	NA	NA	NA	NA	NA	0	0	0	0.172734	0	-0.0311368	0	0	0	0	0	0	0
SERTAD2	ME	NA	NA	NA	0.811006	NA	0.452397	NA	NA	NA	NA	NA	NA	NA	NA	NA	NA	0.725066	NA	NA	NA	NA	NA	NA	0.669604	NA	NA	NA	0.0193028	0.11531	NA	NA	NA	NA	NA	1	0	0	0	0.296974	0	0.630414	0	0	0	0	0	0	0
CEP68	ME	NA	NA	NA	NA	NA	NA	NA	NA	NA	NA	NA	NA	NA	NA	NA	NA	NA	NA	NA	NA	NA	NA	NA	0.38786	NA	NA	NA	0.299145	NA	NA	NA	NA	NA	NA	NA	0	0	0	0	0	0	0	0	0	0	0	0	0
RAB1A	ME	NA	NA	NA	0.266641	NA	NA	NA	0.0555049	NA	NA	NA	NA	NA	NA	NA	NA	1	NA	0.00651742	NA	NA	0.0142739	NA	4.75051e-05	0.0101653	0.142546	NA	0.0183893	0.375352	NA	NA	NA	NA	NA	1	0	0	0	0.812179	0	0	0	0.908681	0	0	0	0	0
ACTR2	ME	NA	NA	NA	0.857409	0.420568	0.418798	0.610254	0.827333	NA	1	0.83814	1	0.333249	0.914322	NA	1	0.723936	NA	0.128464	0.187107	NA	0.257766	0.590623	0.741866	0.961798	0.718033	NA	0.735775	0.789925	0.674825	0.822802	NA	0.865148	NA	0.731239	0	0	0	0.115615	-0.445398	-0.462282	0.202068	0.110318	0	-0.0216453	-0.210185	-0.0558693	-0.412572
ETAA1	ME	NA	NA	NA	NA	NA	NA	NA	NA	NA	NA	NA	NA	NA	NA	NA	NA	NA	NA	NA	NA	NA	NA	NA	NA	NA	NA	NA	NA	NA	NA	NA	NA	NA	NA	0.409218	0	0	0	0	0	0	0	0	0	0	0	0	0
C1D	ME	NA	NA	NA	0.899989	NA	0.58166	NA	0.311867	NA	0.589551	NA	1	NA	NA	NA	NA	0.961624	NA	0.894227	NA	NA	0.75429	0.917376	0.359027	0.734108	0.750177	NA	0.980671	0.436872	0.967688	NA	NA	NA	NA	0.841913	0	0	0	0.15568	0	-0.556658	0	-0.41498	0	0.809063	0	-0.236068	0
PNO1	ME	NA	NA	NA	NA	NA	NA	NA	NA	NA	NA	NA	NA	NA	NA	NA	NA	NA	NA	0.387682	NA	NA	NA	NA	0.0124746	0.658812	NA	NA	0.0862349	0.969252	NA	NA	NA	NA	NA	NA	0	0	0	0	0	0	0	0	0	0	0	0	0
PLEK	ME	NA	NA	NA	0.395913	NA	0.841196	0.000268503	0.076936	NA	0.000389646	NA	0.69698	4.35373e-07	NA	NA	NA	NA	NA	NA	NA	NA	NA	NA	NA	NA	NA	NA	7.69423e-06	0.00802382	5.99092e-09	NA	NA	0.00962994	NA	0.0212691	0	0	0	-0.426885	0	-0.083328	-1.83804	0.747332	0	-1.96771	0	-0.501751	-2.34731
ARHGAP25	ME	NA	NA	NA	0.616366	NA	0.838902	NA	NA	NA	NA	NA	1	NA	NA	NA	NA	0.761201	NA	NA	NA	NA	0.80852	NA	0.365085	0.723865	0.225399	NA	0.243911	0.545093	0.451049	NA	NA	NA	NA	1	0	0	0	-0.278054	0	0.171227	0	0	0	0	0	0.0247302	0
GFPT1	ME	NA	NA	NA	NA	NA	NA	NA	NA	NA	NA	NA	NA	NA	NA	NA	NA	NA	NA	NA	NA	NA	0.264456	NA	6.31126e-05	NA	NA	NA	0.437761	0.331133	NA	NA	NA	NA	NA	0.779212	0	0	0	0	0	0	0	0	0	0	0	0	0
NFU1	ME	NA	NA	NA	0.214162	NA	0.972398	NA	NA	NA	NA	NA	NA	NA	NA	NA	NA	0.475641	NA	0.95275	NA	NA	0.403251	NA	1	0.135671	0.603045	NA	0.858242	0.0928326	NA	NA	NA	NA	NA	0.564442	0	0	0	-0.64789	0	0.154537	0	0	0	0	0	0	0
AAK1	ME	NA	NA	NA	NA	NA	NA	0.0673772	NA	NA	1	NA	1	NA	0.439734	0.448111	1	0.647247	NA	0.884801	0.718434	NA	0.096114	0.182104	0.7445	0.96697	0.773762	NA	0.937221	0.926136	0.83668	0.695668	NA	NA	NA	1	0	0	0	0	0	0	-1.12829	0	0	-0.0110614	0	0.089905	0
ANXA4	ME	NA	NA	NA	0.0290805	NA	0.00366415	NA	0.888053	NA	NA	NA	0.69698	NA	NA	NA	NA	NA	NA	NA	NA	NA	0.859338	NA	0.419321	NA	0.0179009	NA	0.00392406	NA	NA	NA	NA	NA	NA	NA	0	0	0	-1.7956	0	-3.3615	0	-0.138385	0	0	0	-0.640233	0
GMCL1	ME	NA	NA	NA	NA	NA	NA	NA	NA	NA	NA	NA	NA	NA	NA	NA	NA	0.991233	NA	NA	NA	NA	NA	NA	0.442107	0.296982	0.509704	NA	0.62215	1	NA	NA	NA	NA	NA	0.991589	0	0	0	0	0	0	0	0	0	0	0	0	0
SNRNP27	ME	NA	NA	NA	NA	NA	NA	NA	NA	NA	NA	NA	NA	NA	NA	NA	NA	0.627187	NA	1	NA	NA	0.735745	NA	0.00440528	0.854765	0.65482	NA	0.556098	0.593207	NA	NA	NA	NA	NA	NA	0	0	0	0	0	0	0	0	0	0	0	0	0
MXD1	ME	NA	NA	NA	NA	NA	NA	NA	0.00142682	NA	NA	NA	NA	NA	NA	NA	NA	NA	NA	NA	NA	NA	NA	NA	NA	NA	NA	NA	0.000489383	NA	NA	NA	NA	NA	NA	1	0	0	0	0	0	0	0	1.9392	0	0	0	0	0
PCBP1	ME	NA	NA	NA	0.0130456	NA	0.00153602	0.46684	0.951371	NA	NA	NA	0.752528	0.983295	NA	NA	NA	0.865454	NA	0.542145	NA	NA	0.628575	0.968752	0.234181	0.903526	0.60775	NA	0.109709	0.101344	0.606371	0.977294	NA	NA	NA	1	0	0	0	1.01608	0	1.74756	0.440923	-0.0660099	0	0	0	0.411507	0.0757309
TIA1	ME	NA	NA	NA	NA	NA	NA	NA	NA	NA	NA	NA	NA	NA	NA	NA	NA	0.746953	NA	0.854605	NA	NA	0.813824	NA	0.623715	0.986803	NA	NA	0.139583	0.766466	NA	NA	NA	NA	NA	0.463778	0	0	0	0	0	0	0	0	0	0	0	0	0
PCYOX1	ME	NA	NA	NA	NA	NA	NA	NA	NA	NA	NA	NA	NA	NA	NA	NA	NA	NA	NA	NA	NA	NA	NA	NA	NA	NA	NA	NA	0.879597	NA	NA	NA	NA	NA	NA	NA	0	0	0	0	0	0	0	0	0	0	0	0	0
SNRPG	ME	0.301973	NA	NA	0.123831	0.172087	0.0257165	0.00381734	0.437426	NA	0.545424	0.0496545	0.411894	0.00992374	0.000337487	NA	0.998319	0.0104184	NA	2.23619e-05	0.432117	NA	0.00373881	0.0440413	0.000185257	0.00630119	0.0158043	NA	0.0106537	0.00653876	0.00511399	0.489334	NA	0.0488748	NA	0.477656	1.54352	0	0	0.667154	0.676595	0.832788	1.18021	0.304465	0	0.658826	1.02158	0.783565	0.997848
FAM136A	ME	NA	NA	NA	0.324778	NA	0.716189	NA	NA	NA	NA	NA	NA	NA	NA	NA	NA	0.927029	NA	0.921083	NA	NA	0.76966	NA	0.36091	NA	0.918992	NA	0.316936	0.785156	NA	NA	NA	NA	NA	0.609774	0	0	0	0.534605	0	0.586771	0	0	0	0	0	0	0
NAGK	ME	NA	NA	NA	NA	NA	NA	NA	0.907778	NA	NA	NA	NA	NA	NA	NA	NA	NA	NA	NA	NA	NA	NA	NA	0.320647	NA	NA	NA	0.0627555	NA	NA	NA	NA	NA	NA	1	0	0	0	0	0	0	0	-0.114112	0	0	0	0	0
MCEE	ME	NA	NA	NA	NA	NA	NA	NA	NA	NA	NA	NA	NA	NA	NA	NA	NA	NA	NA	NA	NA	NA	NA	NA	0.736162	NA	NA	NA	0.887932	NA	NA	NA	NA	NA	NA	NA	0	0	0	0	0	0	0	0	0	0	0	0	0
MPHOSPH10	ME	NA	NA	NA	NA	NA	0.696937	NA	NA	NA	NA	NA	NA	NA	NA	NA	NA	0.860096	NA	0.485706	NA	NA	0.988756	NA	0.967362	0.617086	NA	NA	0.893457	0.797122	NA	NA	NA	NA	NA	1	0	0	0	0	0	0.415624	0	0	0	0	0	0	0
ZNF638	ME	NA	NA	NA	0.98353	NA	0.825414	NA	NA	NA	NA	NA	NA	NA	NA	NA	NA	0.815332	NA	0.542145	NA	NA	0.934564	NA	0.230738	1	0.991148	NA	0.768609	0.814639	NA	NA	NA	NA	NA	0.933867	0	0	0	0.0496436	0	-0.221118	0	0	0	0	0	0	0
PRADC1	ME	NA	NA	NA	NA	NA	NA	NA	NA	NA	NA	NA	NA	NA	NA	NA	NA	NA	NA	NA	NA	NA	NA	NA	NA	NA	NA	NA	0.375022	NA	NA	NA	NA	NA	NA	NA	0	0	0	0	0	0	0	0	0	0	0	0	0
CCT7	ME	NA	NA	NA	0.637403	0.966555	0.739597	0.608034	0.919676	NA	0.869076	NA	0.861139	0.990484	0.0770541	NA	0.917519	0.13891	NA	0.323993	0.975917	NA	0.066183	0.218064	0.0744907	0.953422	0.764969	NA	0.337283	0.680559	0.114608	1	NA	0.789978	NA	1	0	0	0	0.213566	0.113174	-0.183828	0.342888	-0.0954439	0	-0.475611	0	-0.369544	-0.0235801
TPRKB	ME	NA	NA	NA	0.991904	NA	0.665373	NA	NA	NA	NA	NA	NA	NA	NA	NA	NA	0.882372	NA	0.930367	NA	NA	0.622809	NA	0.936151	0.617582	0.364366	NA	0.867364	0.96474	NA	NA	NA	NA	NA	1	0	0	0	0.045984	0	-0.421935	0	0	0	0	0	0	0
DUSP11	ME	NA	NA	NA	0.0264843	NA	0.0141981	NA	NA	NA	NA	NA	NA	NA	NA	NA	NA	0.0148673	NA	0.000102166	NA	NA	0.0205901	NA	1.90692e-05	0.00106202	0.422976	NA	0.0248333	0.310981	NA	NA	NA	NA	NA	0.249982	0	0	0	0.9273	0	1.17002	0	0	0	0	0	0	0
STAMBP	ME	NA	NA	NA	NA	NA	NA	NA	NA	NA	NA	NA	NA	NA	NA	NA	NA	0.155802	NA	0.566192	NA	NA	0.806511	NA	0.820939	0.619469	0.904261	NA	0.685259	0.678547	NA	NA	NA	NA	NA	0.414941	0	0	0	0	0	0	0	0	0	0	0	0	0
DGUOK	ME	NA	NA	NA	0.346831	0.879822	0.0530179	0.563181	0.890102	NA	0.904361	0.98759	1	0.660322	0.298948	NA	NA	0.515505	NA	0.705767	0.607695	NA	0.0723849	0.836504	0.0250746	0.373289	0.89831	NA	0.659294	0.764316	0.844247	0.223372	NA	0.949101	NA	0.972811	0	0	0	-0.381945	0.0775285	-0.807833	-0.236976	-0.0668431	0	0.347697	0.130592	-0.0378193	0.281683
BOLA3	ME	NA	NA	NA	1	NA	NA	NA	NA	NA	NA	NA	NA	NA	0.679335	NA	NA	0.329978	NA	0.496054	NA	NA	0.916807	NA	0.55088	0.789759	0.614167	NA	0.979001	0.957089	0.967688	NA	NA	NA	NA	1	0	0	0	-0.0321596	0	0	0	0	0	0	0	0	0
MOB1A	ME	NA	NA	NA	0.0246881	0.587788	0.00394409	1	0.966354	NA	0.903566	0.828655	0.634469	0.704876	0.0520813	NA	0.901024	0.0925417	NA	0.114888	0.0288202	NA	0.0844215	0.211915	0.00314426	0.298207	1	NA	0.40704	0.564729	0.442764	0.274722	NA	NA	NA	0.835047	0	0	0	0.725724	0.280455	1.09797	0.0559371	-0.0287673	0	-0.158304	0.375351	-0.649265	0.267475
MTHFD2	ME	NA	NA	NA	3.62592e-07	NA	NA	0.000168572	0.0115003	NA	NA	NA	NA	NA	NA	NA	NA	9.80858e-05	NA	1.73476e-13	1.20236e-10	NA	0.000214814	0.0784414	1.64764e-06	6.01167e-10	3.6745e-06	NA	1.26576e-11	7.31902e-05	NA	NA	NA	NA	NA	1	0	0	0	2.42596	0	0	2.15748	1.2357	0	0	0	0	0
DCTN1	ME	NA	NA	NA	NA	NA	NA	NA	NA	NA	NA	NA	NA	NA	NA	NA	NA	0.0717301	NA	0.0309948	NA	NA	0.100687	NA	0.0362099	0.0484916	0.00654625	NA	0.171521	0.10431	NA	NA	NA	NA	NA	0.483356	0	0	0	0	0	0	0	0	0	0	0	0	0
WDR54	ME	NA	NA	NA	NA	NA	NA	NA	NA	NA	NA	NA	NA	NA	NA	NA	NA	0.85088	NA	NA	NA	NA	0.846815	NA	0.0976167	0.00468441	0.090319	NA	0.166792	0.992892	NA	NA	NA	NA	NA	0.974413	0	0	0	0	0	0	0	0	0	0	0	0	0
WBP1	ME	NA	NA	NA	0.881474	NA	0.976506	NA	NA	NA	NA	NA	0.867624	NA	NA	NA	NA	0.515458	NA	0.325924	NA	NA	0.423699	NA	0.484675	0.705749	0.864214	NA	0.824806	0.874874	0.661321	NA	NA	NA	NA	1	0	0	0	-0.148651	0	0.0570023	0	0	0	0	0	-0.659925	0
TTC31	ME	NA	NA	NA	NA	NA	NA	NA	NA	NA	NA	NA	NA	NA	NA	NA	NA	NA	NA	NA	NA	NA	NA	NA	NA	NA	NA	NA	0.0954767	NA	NA	NA	NA	NA	NA	NA	0	0	0	0	0	0	0	0	0	0	0	0	0
PCGF1	ME	NA	NA	NA	NA	NA	NA	NA	NA	NA	NA	NA	NA	NA	NA	NA	NA	NA	NA	NA	NA	NA	NA	NA	NA	NA	NA	NA	0.000130593	NA	NA	NA	NA	NA	NA	0.913248	0	0	0	0	0	0	0	0	0	0	0	0	0
AUP1	ME	NA	NA	NA	0.581715	0.771828	0.252583	0.0667564	0.730153	NA	1	0.755618	1	0.667808	0.997216	NA	NA	0.862493	NA	0.298344	0.98978	NA	0.511213	0.772261	0.328368	0.916928	0.544899	NA	0.781476	0.920549	1	0.753736	NA	0.958079	NA	1	0	0	0	-0.220187	0.190176	0.513466	-0.586979	0.13776	0	0.0350066	-0.295468	0.116595	0.103392
HTRA2	ME	NA	NA	NA	0.0440821	NA	NA	NA	NA	NA	NA	NA	NA	NA	NA	NA	NA	0.998237	NA	NA	NA	NA	NA	NA	0.529869	0.699925	0.167777	NA	0.922789	0.952807	NA	NA	NA	NA	NA	1	0	0	0	0.80176	0	0	0	0	0	0	0	0	0
DOK1	ME	NA	NA	NA	NA	NA	NA	NA	NA	NA	NA	NA	NA	NA	NA	NA	NA	NA	NA	NA	NA	NA	NA	NA	NA	NA	NA	NA	0.341911	NA	NA	NA	NA	NA	NA	NA	0	0	0	0	0	0	0	0	0	0	0	0	0
POLE4	ME	NA	NA	NA	0.715398	NA	NA	NA	NA	NA	NA	NA	NA	NA	NA	NA	NA	0.670931	NA	0.459629	NA	NA	0.550427	NA	0.660261	0.847577	0.469389	NA	0.97164	0.801107	NA	NA	NA	NA	NA	0.813818	0	0	0	-0.393944	0	0	0	0	0	0	0	0	0
MRPL19	ME	NA	NA	NA	0.571397	NA	NA	NA	NA	NA	NA	NA	NA	NA	NA	NA	NA	0.71272	NA	NA	NA	NA	1	NA	0.758049	0.655698	0.987032	NA	0.541048	0.86426	NA	NA	NA	NA	NA	0.499109	0	0	0	0.455535	0	0	0	0	0	0	0	0	0
SUCLG1	ME	NA	NA	NA	0.774794	NA	0.99249	0.525095	0.608762	NA	0.323509	NA	0.286143	NA	0.951904	NA	NA	0.818292	NA	0.83211	0.351354	NA	0.594989	0.318493	0.365085	0.476313	0.172345	NA	0.690066	0.921559	1	0.137467	NA	NA	NA	0.243787	0	0	0	0.147445	0	-0.206439	0.490009	-0.273676	0	0.82186	0	0.97584	0
TRABD2A	ME	NA	NA	NA	NA	NA	NA	NA	NA	NA	NA	NA	NA	NA	0.295145	NA	NA	1.10481e-05	NA	0.085697	NA	NA	0.000122838	NA	0.00158787	NA	NA	NA	0.00240555	NA	NA	NA	NA	NA	NA	NA	0	0	0	0	0	0	0	0	0	0	0	0	0
TMSB10	ME	0.886341	0.829157	0.0461343	0.000784636	0.429291	0.00285364	0.38678	0.114395	0.0586475	0.771249	0.0485434	0.861139	0.00207263	0.0577921	0.383449	0.803292	0.0707945	1	0.0620539	0.00538225	0.000927271	0.439435	0.00316081	0.19847	1.45226e-05	2.19802e-07	0.721496	0.328083	0.700169	0.558353	0.0769954	0.36134	0.783292	0.537559	0.269039	0.169319	-0.620401	-0.846429	-1.02451	-0.541423	-0.959302	-0.318366	-0.377175	-0.62727	-0.176708	-0.666362	0.172552	-0.721726
TGOLN2	ME	NA	NA	NA	0.912079	0.364674	0.934359	NA	0.460726	NA	NA	NA	1	NA	0.819175	0.444272	NA	0.270056	NA	0.10277	NA	NA	0.438988	NA	0.194639	0.853932	0.584808	NA	0.110889	0.41988	0.929564	NA	NA	NA	NA	1	0	0	0	0.061477	-0.643971	-0.218879	0	0.414482	0	0	0	0.0570669	0
CAPG	ME	0.12427	0.954893	NA	1	0.72592	0.453444	3.73054e-06	5.3278e-05	0.419572	5.10919e-09	NA	NA	1.44455e-13	NA	NA	0.521489	0.0021338	NA	0.31691	0.910913	2.15429e-09	1.92644e-06	0.00169731	0.0287726	0.1776	0.324237	NA	1.43044e-07	3.61538e-06	2.84347e-10	0.354315	NA	NA	0.000114451	0.0124833	1.86347	-0.503965	0	-0.0256834	0.252768	-0.551491	3.84812	1.4355	1.07082	5.76603	0	0	4.33473
MAT2A	ME	NA	NA	NA	0.00140695	NA	0.00016091	NA	0.00997699	NA	NA	NA	NA	NA	NA	NA	NA	0.0144767	NA	0.00162727	NA	NA	0.00121546	0.00546865	8.36049e-07	3.88254e-05	0.0156147	NA	2.47971e-07	0.00154798	NA	NA	NA	NA	NA	1	0	0	0	1.7653	0	2.21369	0	1.56965	0	0	0	0	0
GGCX	ME	NA	NA	NA	NA	NA	NA	NA	NA	NA	NA	NA	NA	NA	NA	NA	NA	NA	NA	NA	NA	NA	NA	NA	0.115532	NA	NA	NA	0.747626	NA	NA	NA	NA	NA	NA	NA	0	0	0	0	0	0	0	0	0	0	0	0	0
VAMP8	ME	NA	NA	NA	0.938455	0.771828	0.990061	0.463824	0.855045	0.73486	0.901484	0.929354	1	0.534524	0.872146	NA	0.969374	0.814074	0.431644	0.654709	0.690206	0.397572	0.664591	0.812521	0.488577	0.805137	0.650384	NA	0.553745	0.543971	0.278508	0.731601	NA	0.861185	0.547246	1	0	0	0	-0.0617627	0.182032	0.0412847	-0.284756	0.0872709	0.368729	-0.141418	-0.121412	-0.099816	0.210838
VAMP5	ME	NA	NA	NA	0.018753	NA	0.172109	0.59628	9.94506e-05	NA	0.781872	NA	1	0.243471	1	NA	1	0.148326	NA	0.246579	0.427101	NA	0.0239547	0.28755	0.136913	0.89185	0.0209575	NA	0.0270215	0.0560075	0.380624	0.452384	NA	NA	NA	1	0	0	0	-1.29131	0	-0.926968	-0.362726	-1.43779	0	-0.408785	0	0.0378376	-0.596397
RNF181	ME	NA	NA	NA	0.653151	0.607451	0.294609	0.710246	0.825475	NA	1	NA	1	0.782167	0.561324	NA	NA	0.313081	NA	0.193245	0.178211	NA	0.367836	0.942841	0.696136	0.179046	0.343727	NA	0.866932	0.915005	0.949381	0.615875	NA	NA	NA	0.913907	0	0	0	0.244945	0.409331	0.639796	-0.107942	-0.092998	0	-0.188359	0	-0.109149	-0.145038
USP39	ME	NA	NA	NA	NA	NA	NA	NA	NA	NA	NA	NA	NA	NA	NA	NA	NA	0.856386	NA	0.302685	NA	NA	0.351123	NA	0.997466	0.942746	0.112616	NA	0.282369	1	NA	NA	NA	NA	NA	0.865121	0	0	0	0	0	0	0	0	0	0	0	0	0
C2orf68	ME	NA	NA	NA	NA	NA	NA	NA	NA	NA	NA	NA	NA	NA	NA	NA	NA	NA	NA	NA	NA	NA	NA	NA	NA	NA	NA	NA	0.172969	NA	NA	NA	NA	NA	NA	NA	0	0	0	0	0	0	0	0	0	0	0	0	0
GNLY	ME	0.0896644	NA	NA	NA	NA	NA	0.0427215	NA	0.957056	0.571101	0.24044	0.286143	0.315056	NA	NA	1	NA	0.376888	NA	NA	0.153227	0.557668	0.0156281	0.915285	0.646554	0.807461	0.91883	0.12015	0.251338	0.0138445	0.850137	NA	0.130514	0.382307	0.16517	-3.76365	0	0	0	0	0	-1.01404	0	-0.147603	-0.432633	-0.849422	-0.582966	-0.423379
ST3GAL5	ME	NA	NA	NA	NA	NA	NA	NA	NA	NA	NA	NA	NA	NA	NA	NA	NA	NA	NA	NA	NA	NA	NA	NA	NA	NA	NA	NA	0.471203	NA	NA	NA	NA	NA	NA	NA	0	0	0	0	0	0	0	0	0	0	0	0	0
PTCD3	ME	NA	NA	NA	NA	NA	NA	NA	NA	NA	NA	NA	NA	NA	NA	NA	NA	NA	NA	NA	NA	NA	NA	NA	0.673503	NA	NA	NA	0.420076	NA	NA	NA	NA	NA	NA	0.781902	0	0	0	0	0	0	0	0	0	0	0	0	0
IMMT	ME	NA	NA	NA	NA	NA	NA	NA	NA	NA	NA	NA	NA	NA	NA	NA	NA	0.688216	NA	0.728881	NA	NA	0.127934	NA	0.998071	0.675561	0.620172	NA	0.125361	0.132099	NA	NA	NA	NA	NA	1	0	0	0	0	0	0	0	0	0	0	0	0	0
KDM3A	ME	NA	NA	NA	NA	NA	NA	NA	NA	NA	NA	NA	NA	NA	NA	NA	NA	0.719725	NA	NA	NA	NA	NA	NA	0.812674	NA	NA	NA	0.511355	NA	NA	NA	NA	NA	NA	NA	0	0	0	0	0	0	0	0	0	0	0	0	0
CHMP3	ME	NA	NA	NA	NA	NA	NA	NA	NA	NA	NA	NA	NA	NA	NA	NA	NA	0.853465	NA	0.896767	NA	NA	0.544273	NA	0.230321	0.300477	NA	NA	0.00566229	0.990276	NA	NA	NA	NA	NA	0.568909	0	0	0	0	0	0	0	0	0	0	0	0	0
CD8A	ME	NA	NA	NA	NA	NA	NA	0.235745	NA	NA	NA	0.891849	0.995755	NA	NA	NA	1	NA	NA	NA	NA	0.784301	0.00448638	0.387998	0.390623	NA	NA	NA	0.706913	0.552802	0.906934	0.0386649	0.673361	0.418778	0.575032	NA	0	0	0	0	0	0	0.876429	0	0	0	-0.283091	-0.275815	0
CD8B	ME	NA	NA	NA	NA	NA	NA	NA	NA	NA	NA	0.854355	NA	NA	NA	NA	NA	NA	NA	NA	NA	NA	0.000630761	NA	0.0403043	NA	NA	NA	0.137359	0.889126	0.906934	0.589913	0.53462	0.755291	0.890122	NA	0	0	0	0	0	0	0	0	0	0	0.267011	0	0
LINC01943	ME	NA	NA	NA	NA	NA	NA	NA	NA	NA	NA	NA	NA	NA	NA	NA	NA	NA	NA	NA	NA	NA	NA	NA	NA	2.34452e-12	3.35471e-16	NA	0.1928	NA	NA	0.818538	NA	NA	NA	NA	0	0	0	0	0	0	0	0	0	0	0	0	0
CYTOR	ME	NA	NA	NA	NA	NA	NA	0.000955584	NA	NA	0.619993	NA	1	0.0957073	NA	NA	0.920854	8.57831e-08	NA	0.0722173	0.424143	0.139197	0.000769655	0.254522	1.07314e-06	0.0218052	0.677096	NA	4.27113e-05	9.27507e-05	4.63784e-05	0.391298	NA	0.174677	NA	1	0	0	0	0	0	0	1.59296	0	0	0.559975	0	0.0104814	0.965778
AC133644.2	ME	NA	NA	NA	NA	NA	NA	NA	NA	NA	NA	NA	NA	NA	NA	NA	NA	NA	NA	NA	NA	NA	NA	NA	NA	0.480483	NA	NA	NA	NA	NA	NA	NA	NA	NA	NA	0	0	0	0	0	0	0	0	0	0	0	0	0
KRCC1	ME	NA	NA	NA	0.0614144	NA	0.287938	NA	NA	NA	NA	NA	NA	NA	NA	NA	NA	0.220189	NA	NA	NA	NA	0.936474	NA	0.38664	0.845135	0.585766	NA	0.136224	NA	NA	NA	NA	NA	NA	0.357398	0	0	0	-0.838076	0	-0.83466	0	0	0	0	0	0	0
RPIA	ME	NA	NA	NA	NA	NA	0.949005	NA	NA	NA	NA	NA	NA	NA	NA	NA	NA	0.199302	NA	0.649018	NA	NA	0.931092	NA	0.0872596	0.91236	NA	NA	0.216911	0.74638	NA	NA	NA	NA	NA	0.835047	0	0	0	0	0	-0.121131	0	0	0	0	0	0	0
IGKC	ME	0.906752	NA	NA	0.859851	0.212138	0.123794	NA	NA	NA	NA	NA	NA	NA	NA	NA	NA	NA	NA	NA	NA	NA	NA	NA	NA	NA	NA	NA	NA	NA	NA	NA	NA	NA	NA	NA	0.866009	0	0	-0.201892	1.44639	-0.613854	0	0	0	0	0	0	0
MAL	ME	NA	NA	NA	NA	NA	NA	NA	NA	NA	NA	NA	NA	NA	1.34221e-08	0.000713304	NA	4.7295e-05	NA	0.00292423	0.775591	NA	3.47348e-17	0.317047	4.75435e-09	1.60984e-10	4.05996e-05	NA	0.0876887	NA	NA	NA	NA	NA	NA	NA	0	0	0	0	0	0	0	0	0	0	0	0	0
MRPS5	ME	NA	NA	NA	0.778079	NA	0.531866	NA	0.0617381	NA	NA	NA	NA	NA	NA	NA	NA	0.619997	NA	1	NA	NA	0.362175	NA	0.283643	0.681958	0.0709916	NA	0.637173	0.32562	0.584295	NA	NA	NA	NA	0.835047	0	0	0	0.32084	0	-0.50768	0	-0.748618	0	0	0	0	0
FAHD2A	ME	NA	NA	NA	NA	NA	NA	NA	NA	NA	NA	NA	NA	NA	NA	NA	NA	0.648053	NA	NA	NA	NA	NA	NA	0.0159062	NA	NA	NA	0.0876887	NA	NA	NA	NA	NA	NA	1	0	0	0	0	0	0	0	0	0	0	0	0	0
ANKRD36C	ME	NA	NA	NA	NA	NA	NA	NA	NA	NA	NA	NA	NA	NA	NA	NA	NA	NA	NA	NA	NA	NA	NA	NA	0.543747	NA	NA	NA	0.917478	NA	NA	NA	NA	NA	NA	NA	0	0	0	0	0	0	0	0	0	0	0	0	0
DUSP2	ME	NA	NA	NA	NA	NA	NA	1	NA	NA	NA	NA	NA	0.922844	NA	NA	NA	NA	NA	0.292904	NA	NA	0.00944663	NA	0.011445	NA	0.0059065	NA	0.964592	0.984971	0.94835	NA	NA	NA	NA	0.10479	0	0	0	0	0	0	-0.139945	0	0	0	0	0	-0.202514
STARD7	ME	NA	NA	NA	0.429024	NA	NA	NA	NA	NA	NA	NA	NA	NA	NA	NA	NA	NA	NA	NA	NA	NA	NA	NA	0.0146071	0.318063	0.835719	NA	0.977466	0.404155	NA	NA	NA	NA	NA	1	0	0	0	-0.590883	0	0	0	0	0	0	0	0	0
CIAO1	ME	NA	NA	NA	0.33549	NA	NA	0.802958	NA	NA	NA	NA	1	NA	NA	NA	NA	0.947423	NA	0.337786	NA	NA	0.672512	NA	0.11319	0.554727	0.215293	NA	0.502916	0.874874	0.453314	NA	NA	NA	NA	0.567107	0	0	0	0.464154	0	0	0.253557	0	0	0	0	0.180231	0
SNRNP200	ME	NA	NA	NA	0.163639	NA	NA	NA	NA	NA	NA	NA	NA	NA	NA	0.992917	NA	0.979076	NA	0.219682	NA	NA	0.547671	NA	1	0.872442	0.832106	NA	0.979714	0.832664	NA	NA	NA	NA	NA	0.9514	0	0	0	-0.714152	0	0	0	0	0	0	0	0	0
ITPRIPL1	ME	NA	NA	NA	NA	NA	NA	NA	NA	NA	NA	NA	NA	NA	NA	NA	NA	NA	NA	NA	NA	NA	NA	NA	0.00483199	NA	NA	NA	0.0325282	NA	NA	NA	NA	NA	NA	NA	0	0	0	0	0	0	0	0	0	0	0	0	0
ARID5A	ME	NA	NA	NA	1.99401e-09	5.28805e-08	9.2802e-05	NA	NA	NA	NA	NA	0.535636	NA	0.00284792	NA	1	0.0974477	NA	5.01372e-09	6.17948e-05	NA	0.00174626	0.00170541	1.445e-07	7.89634e-09	2.75683e-08	NA	0.000785135	0.00434564	0.0747406	NA	NA	NA	NA	0.567107	0	0	0	2.51364	2.2986	2.45855	0	0	0	0	0	0.792742	0
KANSL3	ME	NA	NA	NA	NA	NA	NA	NA	NA	NA	NA	NA	NA	NA	NA	NA	NA	NA	NA	NA	NA	NA	NA	NA	NA	NA	NA	NA	0.63668	NA	NA	NA	NA	NA	NA	NA	0	0	0	0	0	0	0	0	0	0	0	0	0
ANKRD39	ME	NA	NA	NA	NA	NA	NA	NA	NA	NA	NA	NA	NA	NA	NA	NA	NA	0.0331959	NA	0.743316	NA	NA	0.860792	NA	0.40121	0.743144	0.679232	NA	0.713474	0.908548	NA	NA	NA	NA	NA	NA	0	0	0	0	0	0	0	0	0	0	0	0	0
FAHD2B	ME	NA	NA	NA	NA	NA	NA	NA	NA	NA	NA	NA	NA	NA	NA	NA	NA	NA	NA	NA	NA	NA	NA	NA	NA	NA	NA	NA	0.686972	NA	NA	NA	NA	NA	NA	NA	0	0	0	0	0	0	0	0	0	0	0	0	0
ANKRD36	ME	NA	NA	NA	NA	NA	NA	NA	NA	NA	NA	NA	NA	NA	NA	NA	NA	NA	NA	NA	NA	NA	NA	NA	0.493438	NA	NA	NA	0.604579	NA	NA	NA	NA	NA	NA	NA	0	0	0	0	0	0	0	0	0	0	0	0	0
ANKRD36B	ME	NA	NA	NA	NA	NA	NA	NA	NA	NA	NA	NA	NA	NA	NA	NA	NA	NA	NA	NA	NA	NA	NA	NA	1	NA	NA	NA	1	NA	NA	NA	NA	NA	NA	NA	0	0	0	0	0	0	0	0	0	0	0	0	0
COX5B	ME	0.686578	0.840473	0.972337	0.801207	0.803532	0.912985	1	0.0933188	0.957056	0.869076	0.811175	1	0.7063	0.985352	0.986592	0.976332	0.84096	0.905011	0.453952	0.714921	0.919765	0.0265721	0.232934	0.346185	0.523732	0.662568	NA	0.26227	0.546446	0.51918	0.469257	0.825495	0.251609	1	1	0.665532	-0.527111	-0.162024	-0.133598	-0.129711	-0.0631818	-0.00364738	-0.477167	-0.116224	-0.198966	-0.20373	-0.031251	-0.208823
ACTR1B	ME	NA	NA	NA	2.32178e-05	NA	NA	NA	NA	NA	NA	NA	NA	NA	NA	NA	NA	0.733	NA	0.123823	NA	NA	0.938294	NA	0.00380801	0.145346	0.0130476	NA	0.0584443	0.180006	NA	NA	NA	NA	NA	0.438697	0	0	0	-2.10245	0	0	0	0	0	0	0	0	0
ZAP70	ME	NA	NA	NA	NA	NA	NA	0.000103391	NA	0.596818	0.124772	0.633477	1	0.00490546	0.869469	0.536811	1	0.734841	NA	0.0167306	0.0360613	NA	0.0326636	0.192309	0.0724376	0.00349947	0.00113602	NA	0.00176694	0.0533576	0.041588	0.102417	NA	0.455956	NA	0.45671	0	0	0	0	0	0	-1.27952	0	-0.501469	-1.05589	-0.504684	0.00536712	-0.73242
TMEM131	ME	NA	NA	NA	NA	NA	NA	NA	NA	NA	NA	NA	NA	NA	NA	NA	NA	NA	NA	NA	NA	NA	NA	NA	NA	NA	NA	NA	0.686849	NA	NA	NA	NA	NA	NA	NA	0	0	0	0	0	0	0	0	0	0	0	0	0
INPP4A	ME	NA	NA	NA	NA	NA	NA	NA	NA	NA	NA	NA	NA	NA	NA	NA	NA	NA	NA	NA	NA	NA	NA	NA	NA	NA	NA	NA	0.915179	NA	NA	NA	NA	NA	NA	NA	0	0	0	0	0	0	0	0	0	0	0	0	0
COA5	ME	NA	NA	NA	NA	NA	NA	NA	NA	NA	NA	NA	NA	NA	NA	NA	NA	0.32183	NA	0.610996	NA	NA	0.85069	NA	0.948839	0.702375	1	NA	0.896538	0.539735	NA	NA	NA	NA	NA	1	0	0	0	0	0	0	0	0	0	0	0	0	0
UNC50	ME	NA	NA	NA	NA	NA	NA	NA	NA	NA	NA	NA	NA	NA	NA	NA	NA	0.387802	NA	NA	NA	NA	NA	NA	0.558256	NA	NA	NA	0.54357	NA	NA	NA	NA	NA	NA	NA	0	0	0	0	0	0	0	0	0	0	0	0	0
MGAT4A	ME	NA	NA	NA	0.109935	NA	NA	0.0781329	2.97621e-05	NA	0.133165	NA	1	NA	0.0225305	1	0.901024	0.00143115	NA	0.331768	0.00359585	NA	0.823119	0.251972	0.634286	0.0009876	5.21347e-05	NA	0.32784	0.604735	0.158607	0.666754	NA	NA	0.80865	0.964473	0	0	0	0.842902	0	0	-1.06334	1.79432	0	-1.1214	0	-0.0358409	0
LIPT1	ME	NA	NA	NA	NA	NA	NA	NA	NA	NA	NA	NA	NA	NA	NA	NA	NA	NA	NA	NA	NA	NA	NA	NA	NA	NA	NA	NA	0.573976	NA	NA	NA	NA	NA	NA	NA	0	0	0	0	0	0	0	0	0	0	0	0	0
MITD1	ME	NA	NA	NA	0.0715897	NA	0.704566	NA	NA	NA	NA	NA	NA	NA	NA	NA	NA	0.506301	NA	0.0586078	NA	NA	0.110894	NA	0.155176	0.468966	0.551851	NA	0.715182	0.360441	NA	NA	NA	NA	NA	0.988332	0	0	0	-0.722966	0	-0.390455	0	0	0	0	0	0	0
MRPL30	ME	NA	NA	NA	NA	NA	NA	NA	NA	NA	NA	NA	NA	NA	NA	NA	NA	NA	NA	NA	NA	NA	NA	NA	NA	NA	NA	NA	0.493906	NA	NA	NA	NA	NA	NA	NA	0	0	0	0	0	0	0	0	0	0	0	0	0
TXNDC9	ME	NA	NA	NA	NA	NA	NA	NA	NA	NA	NA	NA	NA	NA	NA	NA	NA	0.504253	NA	0.354576	NA	NA	0.377516	NA	0.0315853	0.492353	0.299649	NA	0.0100397	0.0554828	NA	NA	NA	NA	NA	0.393866	0	0	0	0	0	0	0	0	0	0	0	0	0
EIF5B	ME	NA	NA	NA	0.585376	NA	0.604765	0.976152	0.492567	NA	NA	NA	NA	NA	1	NA	NA	0.521501	NA	0.771528	NA	NA	0.548775	0.259097	0.91105	0.10824	0.313902	NA	0.544223	0.874874	0.766389	NA	NA	NA	NA	1	0	0	0	0.317147	0	0.378029	-0.103009	0.416542	0	0	0	0	0
AFF3	ME	NA	NA	NA	0.00795362	NA	0.769072	NA	NA	NA	NA	NA	NA	NA	NA	NA	NA	NA	NA	NA	NA	NA	NA	NA	NA	NA	NA	NA	NA	NA	NA	NA	NA	NA	NA	NA	0	0	0	-0.991353	0	-0.244467	0	0	0	0	0	0	0
PDCL3	ME	NA	NA	NA	0.33291	NA	0.0108453	1	0.233022	NA	NA	NA	1	1.11884e-05	NA	NA	NA	0.738486	NA	1.07342e-06	NA	NA	0.000843217	0.00189098	1.19833e-05	1.05574e-09	0.0014985	NA	3.29324e-06	0.000392924	0.0220656	0.208576	NA	NA	NA	1	0	0	0	0.786851	0	1.41139	-0.029845	0.628002	0	0	0	0.0371066	1.66568
RPL31	ME	0.722217	0.954893	0.985558	0.368763	0.326219	0.439708	0.0651562	8.33947e-06	0.957951	1	0.890086	0.868468	0.393752	0.400454	0.017765	1	0.0412688	0.851333	0.181425	0.178211	0.557575	0.00787508	0.144481	0.0313599	0.00317487	0.041859	0.172832	0.0796447	0.392554	0.0941258	0.590757	0.70003	0.53688	0.200601	1	-0.542606	-0.187135	-0.0780096	-0.345501	-0.397106	-0.370923	-0.641022	-1.06653	-0.0973179	0.0425883	-0.108157	-0.238615	-0.277646
RNF149	ME	NA	NA	NA	NA	NA	NA	NA	4.81952e-05	NA	NA	NA	0.598677	NA	0.455328	0.105195	NA	0.0759278	NA	0.065382	0.00205975	NA	0.000141736	0.109983	0.0338176	0.00300839	0.247135	NA	0.00447548	0.00672635	0.547591	0.449546	NA	NA	NA	0.804487	0	0	0	0	0	0	0	1.9138	0	0	0	0.917865	0
MAP4K4	ME	NA	NA	NA	NA	NA	NA	NA	NA	NA	NA	NA	NA	NA	NA	NA	NA	NA	NA	NA	NA	NA	NA	NA	NA	NA	NA	NA	0.795046	NA	NA	NA	NA	NA	NA	NA	0	0	0	0	0	0	0	0	0	0	0	0	0
IL1R2	ME	NA	NA	NA	NA	NA	NA	NA	NA	NA	NA	NA	NA	NA	NA	NA	NA	NA	NA	NA	NA	NA	NA	NA	NA	5.16805e-20	3.25174e-19	NA	NA	NA	NA	NA	NA	NA	NA	NA	0	0	0	0	0	0	0	0	0	0	0	0	0
IL18R1	ME	NA	NA	NA	NA	NA	NA	NA	NA	NA	NA	NA	NA	NA	NA	NA	NA	NA	NA	NA	NA	NA	0.000288588	NA	4.56627e-05	0.00880926	1.43647e-06	NA	0.762507	NA	NA	NA	NA	NA	NA	1	0	0	0	0	0	0	0	0	0	0	0	0	0
IL18RAP	ME	NA	NA	NA	NA	NA	NA	NA	NA	NA	NA	NA	NA	NA	NA	NA	NA	NA	NA	NA	NA	NA	NA	NA	NA	NA	NA	NA	0.955392	NA	NA	NA	NA	NA	NA	NA	0	0	0	0	0	0	0	0	0	0	0	0	0
MRPS9	ME	NA	NA	NA	NA	NA	NA	NA	NA	NA	NA	NA	NA	NA	NA	NA	NA	NA	NA	NA	NA	NA	NA	NA	0.433129	NA	NA	NA	0.947682	NA	NA	NA	NA	NA	NA	NA	0	0	0	0	0	0	0	0	0	0	0	0	0
C2orf49	ME	NA	NA	NA	NA	NA	NA	NA	NA	NA	NA	NA	NA	NA	NA	NA	NA	NA	NA	NA	NA	NA	NA	NA	0.00183258	NA	NA	NA	0.000618728	0.479216	NA	NA	NA	NA	NA	0.958416	0	0	0	0	0	0	0	0	0	0	0	0	0
NCK2	ME	NA	NA	NA	NA	NA	NA	NA	NA	NA	NA	NA	NA	NA	NA	NA	NA	NA	NA	NA	NA	NA	NA	NA	0.614431	NA	NA	NA	0.625591	NA	NA	NA	NA	NA	NA	NA	0	0	0	0	0	0	0	0	0	0	0	0	0
UXS1	ME	NA	NA	NA	NA	NA	NA	NA	NA	NA	NA	NA	NA	NA	NA	NA	NA	0.487998	NA	0.815525	NA	NA	0.192152	NA	0.796323	0.0493863	0.0115756	NA	0.865831	NA	NA	NA	NA	NA	NA	NA	0	0	0	0	0	0	0	0	0	0	0	0	0
CD8B2	ME	NA	NA	NA	NA	NA	NA	NA	NA	NA	NA	NA	NA	NA	NA	NA	NA	NA	NA	NA	NA	NA	NA	NA	NA	NA	NA	NA	0.298172	0.728185	0.538089	NA	NA	NA	NA	NA	0	0	0	0	0	0	0	0	0	0	0	0	0
GCC2	ME	NA	NA	NA	0.991075	NA	0.359455	0.066686	NA	NA	NA	NA	NA	0.722513	0.573268	0.692016	NA	0.584782	NA	0.919269	NA	NA	0.638267	0.408062	0.578096	0.882907	0.614317	NA	0.824806	0.735315	0.504119	NA	NA	NA	NA	0.467385	0	0	0	-0.0110257	0	-0.530807	-0.811218	0	0	0	0	0	0.392086
LIMS1	ME	NA	NA	NA	NA	NA	NA	0.00628394	4.06689e-07	NA	NA	NA	NA	NA	0.889269	NA	NA	0.75597	NA	0.00645181	0.0348801	NA	0.719158	0.718198	0.0914759	0.110964	0.542189	NA	0.498727	0.669549	NA	0.492731	NA	NA	NA	0.736764	0	0	0	0	0	0	1.7557	2.32711	0	0	0	0	0
RANBP2	ME	NA	NA	NA	0.00352553	NA	0.0205183	NA	NA	NA	NA	NA	NA	NA	NA	0.0755004	NA	0.756725	NA	0.221653	NA	NA	0.087404	NA	0.0984585	0.0575354	0.12158	NA	0.00164441	0.0287246	NA	NA	NA	NA	NA	0.964736	0	0	0	1.4117	0	1.37684	0	0	0	0	0	0	0
SMIM37	ME	NA	NA	NA	0.406989	NA	NA	NA	0.540988	NA	NA	NA	NA	NA	0.982552	NA	NA	0.327062	NA	0.927404	NA	NA	0.638908	0.979345	0.317996	0.985246	0.0231127	NA	0.66421	0.678029	0.179207	0.822802	NA	NA	NA	0.20688	0	0	0	0.588317	0	0	0	0.357971	0	0	0	0	0
MIR4435-2HG	ME	NA	NA	NA	NA	NA	NA	NA	NA	NA	NA	NA	NA	NA	NA	NA	NA	NA	NA	0.00447138	0.999723	NA	1.78397e-06	NA	2.92291e-05	0.00270972	0.752021	NA	0.0162834	0.00672635	0.00469948	1	NA	NA	NA	0.876313	0	0	0	0	0	0	0	0	0	0	0	0	0
BCL2L11	ME	NA	NA	NA	NA	NA	NA	NA	NA	NA	NA	NA	NA	NA	NA	NA	NA	NA	NA	3.09528e-05	NA	NA	NA	NA	4.55839e-12	3.64739e-05	0.053942	NA	2.45611e-09	0.0114401	NA	NA	NA	NA	NA	0.438697	0	0	0	0	0	0	0	0	0	0	0	0	0
AC017002.3	ME	NA	NA	NA	NA	NA	NA	NA	NA	NA	NA	NA	NA	NA	NA	NA	NA	NA	NA	NA	NA	NA	NA	NA	NA	7.88233e-16	2.64103e-09	NA	NA	NA	NA	NA	NA	NA	NA	NA	0	0	0	0	0	0	0	0	0	0	0	0	0
ANAPC1	ME	NA	NA	NA	NA	NA	NA	NA	NA	NA	NA	NA	NA	NA	NA	NA	NA	NA	NA	NA	NA	NA	NA	NA	0.714253	0.0169964	0.020338	NA	0.182392	NA	NA	NA	NA	NA	NA	NA	0	0	0	0	0	0	0	0	0	0	0	0	0
TMEM87B	ME	NA	NA	NA	0.932225	NA	NA	NA	NA	NA	NA	NA	NA	NA	NA	NA	NA	0.998237	NA	0.608754	NA	NA	0.40302	NA	0.697196	0.782929	NA	NA	0.774002	0.771947	NA	NA	NA	NA	NA	0.45671	0	0	0	-0.0563472	0	0	0	0	0	0	0	0	0
FBLN7	ME	NA	NA	NA	NA	NA	NA	NA	NA	NA	NA	NA	NA	NA	1.22315e-06	NA	NA	4.25108e-06	NA	0.00423849	8.64487e-08	NA	3.28615e-05	NA	5.78912e-06	1.45979e-08	1.99373e-11	NA	NA	NA	NA	NA	NA	NA	NA	NA	0	0	0	0	0	0	0	0	0	0	0	0	0
ZC3H8	ME	NA	NA	NA	NA	NA	NA	NA	NA	NA	NA	NA	NA	NA	NA	NA	NA	0.134655	NA	0.166439	NA	NA	0.340644	NA	0.203973	0.193255	NA	NA	0.181953	NA	NA	NA	NA	NA	NA	NA	0	0	0	0	0	0	0	0	0	0	0	0	0
ZC3H6	ME	NA	NA	NA	NA	NA	NA	NA	NA	NA	NA	NA	NA	NA	NA	NA	NA	0.456017	NA	NA	NA	NA	NA	NA	0.895151	NA	NA	NA	0.662968	NA	NA	NA	NA	NA	NA	NA	0	0	0	0	0	0	0	0	0	0	0	0	0
CHCHD5	ME	NA	NA	NA	0.529038	NA	0.0937245	NA	0.0435505	NA	1	NA	0.69698	NA	1	NA	0.231377	0.383004	NA	0.457782	0.488709	NA	0.278696	0.318493	0.243089	0.00127306	0.0671397	NA	0.213366	0.654925	1	NA	NA	NA	NA	0.670743	0	0	0	-0.370917	0	-1.00273	0	-0.926974	0	0.200936	0	-0.648981	0
AC079922.2	ME	NA	NA	NA	NA	NA	NA	NA	NA	NA	NA	NA	NA	NA	NA	NA	NA	NA	NA	NA	NA	NA	NA	NA	NA	NA	NA	NA	0.386825	NA	NA	NA	NA	NA	NA	NA	0	0	0	0	0	0	0	0	0	0	0	0	0
SLC20A1	ME	NA	NA	NA	NA	NA	NA	NA	NA	NA	NA	NA	NA	NA	NA	NA	NA	NA	NA	0.000255419	NA	NA	1.09235e-10	NA	5.8214e-07	1.98297e-05	NA	NA	4.16679e-06	0.000274332	NA	NA	NA	NA	NA	1	0	0	0	0	0	0	0	0	0	0	0	0	0
IL1B	ME	NA	NA	NA	NA	NA	NA	NA	1.24745e-34	NA	NA	NA	NA	NA	NA	NA	NA	NA	NA	NA	NA	NA	NA	NA	NA	NA	NA	NA	NA	NA	NA	NA	NA	NA	NA	NA	0	0	0	0	0	0	0	5.09481	0	0	0	0	0
IL1RN	ME	NA	NA	NA	NA	NA	NA	NA	5.41786e-10	NA	NA	NA	NA	NA	NA	NA	NA	NA	NA	NA	NA	NA	NA	NA	NA	NA	NA	NA	NA	NA	NA	NA	NA	NA	NA	NA	0	0	0	0	0	0	0	2.88302	0	0	0	0	0
PSD4	ME	NA	NA	NA	NA	NA	NA	NA	NA	NA	NA	NA	NA	NA	NA	NA	NA	NA	NA	NA	NA	NA	NA	NA	0.302535	NA	NA	NA	0.430603	NA	NA	NA	NA	NA	NA	0.494977	0	0	0	0	0	0	0	0	0	0	0	0	0
CBWD2	ME	NA	NA	NA	0.71162	NA	0.413003	NA	0.238074	NA	NA	NA	NA	NA	NA	NA	NA	0.734841	NA	0.292595	NA	NA	0.99352	NA	0.43257	NA	0.688878	NA	0.870341	0.990075	NA	NA	NA	NA	NA	NA	0	0	0	0.281278	0	0.641294	0	0.499217	0	0	0	0	0
SLC35F5	ME	NA	NA	NA	NA	NA	NA	NA	NA	NA	NA	NA	NA	NA	NA	NA	NA	NA	NA	NA	NA	NA	NA	NA	NA	NA	NA	NA	0.8882	NA	NA	NA	NA	NA	NA	NA	0	0	0	0	0	0	0	0	0	0	0	0	0
ACTR3	ME	NA	0.954893	NA	0.318803	0.601383	0.612721	0.167912	0.018384	0.615308	0.571101	0.721873	0.168732	0.0613466	0.22828	0.906772	0.799092	0.254099	0.736652	0.528033	0.722397	0.168494	0.135008	0.956408	0.521646	0.74709	0.743448	NA	0.183039	0.583992	0.0603749	0.83417	NA	0.0223754	0.832527	0.849266	0	0.305687	0	0.453416	0.313002	0.284293	0.610005	0.71897	0.556195	0.480412	0.2634	0.675074	0.598743
DDX18	ME	NA	NA	NA	0.882069	0.636338	0.0936205	0.537494	0.160798	NA	0.869076	NA	0.895893	NA	0.896682	0.933926	NA	0.890704	NA	0.919831	0.958735	NA	0.949872	0.305535	0.503117	0.899099	0.69628	NA	0.883505	0.925872	0.857508	0.736193	NA	NA	NA	1	0	0	0	0.0589166	0.20456	-0.860599	-0.38864	0.663722	0	0.235649	0	0.252522	0
CCDC93	ME	NA	NA	NA	NA	NA	NA	NA	NA	NA	NA	NA	NA	NA	NA	NA	NA	NA	NA	NA	NA	NA	NA	NA	0.286498	NA	NA	NA	0.886156	NA	NA	NA	NA	NA	NA	NA	0	0	0	0	0	0	0	0	0	0	0	0	0
INSIG2	ME	NA	NA	NA	NA	NA	0.0265477	NA	NA	NA	NA	NA	NA	NA	NA	NA	NA	NA	NA	NA	NA	NA	NA	NA	0.17969	NA	NA	NA	0.822916	NA	NA	NA	NA	NA	NA	NA	0	0	0	0	0	1.35575	0	0	0	0	0	0	0
C2orf76	ME	NA	NA	NA	NA	NA	NA	NA	NA	NA	NA	NA	NA	NA	NA	NA	NA	NA	NA	NA	NA	NA	NA	NA	NA	NA	NA	NA	0.918071	NA	NA	NA	NA	NA	NA	NA	0	0	0	0	0	0	0	0	0	0	0	0	0
DBI	ME	0.682132	0.954893	NA	0.907795	0.279738	0.0150719	0.831186	0.565641	NA	0.976973	0.497824	0.861139	0.941038	0.819342	NA	1	0.113969	0.739416	0.510328	0.877397	0.500342	0.505091	0.26002	1	0.465444	0.67283	NA	0.995399	0.707918	0.753301	0.844476	NA	0.986737	0.615318	1	0.72507	0.700479	0	-0.0782633	0.5643	1.08627	0.109634	0.271808	0	0.0464887	-0.39372	-0.256344	-0.0783197
PTPN4	ME	NA	NA	NA	NA	NA	NA	0.454761	NA	NA	0.869076	NA	1	0.670826	NA	NA	NA	0.216406	NA	NA	NA	NA	0.51246	NA	1	NA	NA	NA	0.937965	0.575735	0.623345	NA	NA	NA	NA	1	0	0	0	0	0	0	-0.626293	0	0	0.327221	0	0.0277197	0.265819
RALB	ME	NA	NA	NA	NA	NA	NA	NA	NA	NA	NA	NA	NA	NA	NA	NA	NA	NA	NA	NA	NA	NA	NA	NA	NA	NA	NA	NA	0.217173	NA	NA	NA	NA	NA	NA	1	0	0	0	0	0	0	0	0	0	0	0	0	0
CLASP1	ME	NA	NA	NA	NA	NA	NA	NA	NA	NA	NA	NA	NA	NA	NA	NA	NA	NA	NA	NA	NA	NA	NA	NA	NA	NA	NA	NA	0.199523	NA	NA	NA	NA	NA	NA	0.409218	0	0	0	0	0	0	0	0	0	0	0	0	0
NIFK	ME	NA	NA	NA	0.759537	NA	0.196856	NA	NA	NA	NA	NA	NA	NA	0.47157	NA	NA	0.266415	NA	0.630585	NA	NA	0.181423	NA	0.821732	0.711694	1	NA	0.032247	0.159989	0.000255268	NA	NA	NA	NA	1	0	0	0	0.25407	0	0.900313	0	0	0	0	0	0	0
TSN	ME	NA	NA	NA	0.852417	NA	NA	NA	NA	NA	NA	NA	NA	NA	NA	NA	NA	0.306428	NA	0.89932	NA	NA	0.264591	NA	0.218633	0.0613579	0.907861	NA	0.0493987	0.943938	NA	NA	NA	NA	NA	1	0	0	0	-0.142107	0	0	0	0	0	0	0	0	0
GYPC	ME	NA	0.177236	NA	0.899787	0.95093	0.237499	0.477863	NA	0.833	0.451222	1	1	1	1	0.359977	0.939082	1	0.217181	0.86882	0.346861	0.937687	0.729229	0.953753	0.841063	0.771035	0.0536352	NA	0.61892	0.739267	0.798443	0.194582	0.885478	0.639363	0.870201	0.7388	0	1.30452	0	0.101478	-0.0432937	0.542919	-0.31256	0	0.357105	0.664856	-0.0156635	0.097352	3.47819e-05
BIN1	ME	NA	NA	NA	0.00387042	0.0269615	0.236547	0.104577	NA	NA	1	1	1	0.0356036	0.0288994	NA	1	0.0482408	NA	0.00248341	0.000882595	NA	2.04174e-07	0.0119525	7.97932e-06	7.78675e-06	1.90551e-10	NA	0.0116562	0.291757	0.0885354	0.000435131	NA	0.821824	NA	0.43793	0	0	0	-1.00601	-1.08537	-0.748731	-0.630141	0	0	0.0051119	-0.0147276	0.0748127	-0.642136
ERCC3	ME	NA	NA	NA	NA	NA	NA	NA	NA	NA	NA	NA	NA	NA	NA	NA	NA	0.509622	NA	NA	NA	NA	NA	NA	0.498602	1	NA	NA	0.963821	0.952807	NA	NA	NA	NA	NA	NA	0	0	0	0	0	0	0	0	0	0	0	0	0
MAP3K2	ME	NA	NA	NA	NA	NA	NA	NA	NA	NA	NA	NA	NA	NA	NA	NA	NA	NA	NA	NA	NA	NA	NA	NA	0.0169531	NA	NA	NA	0.138504	NA	NA	NA	NA	NA	NA	NA	0	0	0	0	0	0	0	0	0	0	0	0	0
IWS1	ME	NA	NA	NA	NA	NA	NA	NA	NA	NA	NA	NA	NA	NA	NA	NA	NA	NA	NA	NA	NA	NA	NA	NA	0.733655	0.583421	NA	NA	0.00366714	0.952807	NA	NA	NA	NA	NA	NA	0	0	0	0	0	0	0	0	0	0	0	0	0
LIMS2	ME	NA	NA	NA	NA	NA	0.500689	NA	NA	NA	NA	NA	NA	NA	NA	NA	NA	0.372956	NA	NA	NA	NA	NA	NA	NA	NA	NA	NA	NA	NA	NA	NA	NA	NA	NA	NA	0	0	0	0	0	-0.695135	0	0	0	0	0	0	0
WDR33	ME	NA	NA	NA	0.000835161	NA	0.000984783	NA	NA	NA	NA	NA	NA	NA	1.75826e-06	NA	NA	2.90365e-05	NA	0.000203156	NA	NA	4.312e-09	0.000829233	0.000497816	0.000387069	0.0093465	NA	5.88115e-07	0.0216082	0.00333151	0.000299168	NA	NA	NA	1	0	0	0	1.2656	0	1.38495	0	0	0	0	0	0	0
POLR2D	ME	NA	NA	NA	NA	NA	NA	NA	NA	NA	NA	NA	NA	NA	NA	NA	NA	0.590681	NA	NA	NA	NA	NA	NA	0.778159	NA	NA	NA	0.862985	NA	NA	NA	NA	NA	NA	NA	0	0	0	0	0	0	0	0	0	0	0	0	0
UGGT1	ME	NA	NA	NA	NA	NA	NA	NA	NA	NA	NA	NA	NA	NA	NA	NA	NA	NA	NA	NA	NA	NA	NA	NA	NA	NA	NA	NA	0.53037	NA	NA	NA	NA	NA	NA	NA	0	0	0	0	0	0	0	0	0	0	0	0	0
SMPD4	ME	NA	NA	NA	NA	NA	NA	NA	NA	NA	NA	NA	NA	NA	NA	NA	NA	NA	NA	NA	NA	NA	NA	NA	0.820347	NA	NA	NA	0.162906	NA	NA	NA	NA	NA	NA	NA	0	0	0	0	0	0	0	0	0	0	0	0	0
MZT2B	ME	NA	NA	NA	NA	NA	NA	NA	NA	NA	NA	NA	NA	NA	NA	NA	NA	0.991229	NA	NA	NA	NA	0.79182	NA	0.937757	0.124998	NA	NA	0.877018	0.801107	NA	NA	NA	NA	NA	0.877696	0	0	0	0	0	0	0	0	0	0	0	0	0
CCDC115	ME	NA	NA	NA	0.498926	NA	0.531866	NA	NA	NA	NA	NA	0.894004	NA	NA	NA	NA	0.326463	NA	0.151186	NA	NA	0.285534	NA	0.0290682	0.124382	0.978508	NA	0.200914	0.93137	0.927619	NA	NA	NA	NA	0.758191	0	0	0	-0.343421	0	-0.447956	0	0	0	0	0	-0.375347	0
IMP4	ME	NA	NA	NA	0.457604	NA	0.96087	NA	0.378594	NA	NA	NA	0.80539	NA	NA	NA	NA	0.96144	NA	0.931505	NA	NA	0.368015	NA	0.456947	0.933417	0.586302	NA	0.865916	0.453518	0.591756	NA	NA	NA	NA	1	0	0	0	0.34778	0	-0.233159	0	-0.307489	0	0	0	0.591164	0
PTPN18	ME	NA	NA	NA	NA	NA	NA	NA	NA	NA	NA	NA	NA	NA	NA	NA	NA	NA	NA	NA	NA	NA	NA	NA	NA	NA	NA	NA	0.0654115	NA	NA	NA	NA	NA	NA	1	0	0	0	0	0	0	0	0	0	0	0	0	0
PLEKHB2	ME	NA	NA	NA	NA	NA	NA	NA	0.0572787	NA	NA	NA	NA	NA	NA	NA	NA	0.0222894	NA	NA	NA	NA	4.74603e-05	NA	6.14607e-05	9.34042e-06	0.00807493	NA	0.0270888	0.0114165	NA	NA	NA	NA	NA	1	0	0	0	0	0	0	0	0.948873	0	0	0	0	0
MZT2A	ME	NA	NA	NA	NA	NA	NA	NA	NA	NA	NA	NA	NA	NA	NA	NA	NA	0.832269	NA	NA	NA	NA	NA	NA	0.76268	NA	NA	NA	0.855618	NA	NA	NA	NA	NA	NA	NA	0	0	0	0	0	0	0	0	0	0	0	0	0
MGAT5	ME	NA	NA	NA	NA	NA	NA	NA	NA	NA	NA	NA	NA	NA	NA	NA	NA	NA	NA	NA	NA	NA	NA	NA	NA	NA	NA	NA	0.380455	NA	NA	NA	NA	NA	NA	NA	0	0	0	0	0	0	0	0	0	0	0	0	0
CCNT2	ME	NA	NA	NA	NA	NA	NA	NA	NA	NA	NA	NA	NA	NA	NA	NA	NA	0.425468	NA	NA	NA	NA	NA	NA	0.91105	NA	NA	NA	0.981817	NA	NA	NA	NA	NA	NA	NA	0	0	0	0	0	0	0	0	0	0	0	0	0
RAB3GAP1	ME	NA	NA	NA	0.797512	NA	0.475785	NA	NA	NA	NA	NA	NA	NA	NA	NA	NA	0.42598	NA	1	NA	NA	0.774173	NA	0.975296	0.0383733	NA	NA	0.262588	NA	NA	NA	NA	NA	NA	1	0	0	0	-0.226739	0	0.465697	0	0	0	0	0	0	0
R3HDM1	ME	NA	NA	NA	NA	NA	NA	NA	NA	NA	NA	NA	NA	NA	NA	NA	NA	0.414538	NA	0.0350136	NA	NA	0.604705	NA	0.173769	NA	NA	NA	0.98512	NA	NA	NA	NA	NA	NA	0.988332	0	0	0	0	0	0	0	0	0	0	0	0	0
UBXN4	ME	NA	NA	NA	0.990366	0.772139	1	0.696632	0.721853	NA	0.587699	NA	0.958535	0.441611	0.0931731	0.983348	1	0.39245	NA	0.73932	0.882731	NA	0.62008	0.154622	0.782768	0.538913	0.762891	NA	0.435787	0.866783	0.006567	0.433214	NA	0.774798	NA	0.486561	0	0	0	0.0380944	0.130213	0.0647095	0.280518	0.156435	0	0.623669	0	0.219199	0.41891
MCM6	ME	NA	NA	NA	NA	NA	NA	NA	NA	NA	NA	NA	NA	NA	NA	NA	NA	NA	NA	NA	NA	NA	NA	NA	NA	NA	NA	NA	0.0207701	NA	NA	NA	NA	NA	NA	NA	0	0	0	0	0	0	0	0	0	0	0	0	0
DARS	ME	NA	NA	NA	0.859851	0.77591	0.575511	0.432961	0.192186	NA	NA	NA	NA	0.999819	0.653605	NA	NA	0.311555	NA	0.942523	0.454022	NA	0.354594	0.734683	0.563136	0.94298	0.677096	NA	0.277933	0.915005	0.80378	0.345418	NA	NA	NA	0.422404	0	0	0	-0.138733	-0.278421	0.348783	0.800718	0.55631	0	0	0	0	0.188583
CXCR4	ME	0.0983779	0.674948	0.749227	0.424825	0.382738	0.960117	0.622503	0.000261449	0.157567	0.101506	0.155839	0.879489	0.0313636	4.1681e-05	1.89884e-05	0.203765	0.0121832	0.235869	1.90447e-06	7.26252e-12	0.0178048	3.74845e-06	5.097e-06	1.18476e-06	3.04815e-07	9.62115e-06	0.0340618	0.00148266	0.00350314	0.0113661	0.000184998	0.000578468	0.0804258	0.177045	1	1.96806	1.3822	0.376185	0.555111	0.532228	-0.100858	0.429622	2.20669	1.61675	1.28211	1.29741	0.492834	1.33582
HNMT	ME	NA	NA	NA	NA	NA	NA	NA	0.775968	NA	NA	NA	NA	NA	NA	NA	NA	NA	NA	NA	NA	NA	NA	NA	NA	NA	NA	NA	NA	NA	NA	NA	NA	NA	NA	NA	0	0	0	0	0	0	0	0.211114	0	0	0	0	0
KYNU	ME	NA	NA	NA	0.778326	NA	NA	NA	0.0804882	NA	NA	NA	NA	NA	NA	NA	NA	NA	NA	NA	NA	NA	NA	NA	NA	NA	NA	NA	NA	NA	NA	NA	NA	NA	NA	NA	0	0	0	0.287415	0	0	0	0.713599	0	0	0	0	0
ARHGAP15	ME	NA	NA	NA	0.856688	0.676256	0.814517	NA	NA	NA	NA	NA	0.989689	0.9865	0.520777	0.945742	1	0.87592	NA	0.0473977	0.843461	NA	1.15557e-05	0.10347	0.000155055	0.191351	0.157641	NA	0.0189861	0.00844493	0.539203	0.891764	NA	NA	NA	0.825176	0	0	0	0.0847956	0.223977	-0.222644	0	0	0	0	0	0.214241	-0.0570734
GTDC1	ME	NA	NA	NA	NA	NA	NA	NA	NA	NA	NA	NA	NA	NA	NA	NA	NA	NA	NA	NA	NA	NA	NA	NA	NA	NA	NA	NA	0.835899	0.729514	NA	NA	NA	NA	NA	1	0	0	0	0	0	0	0	0	0	0	0	0	0
ZEB2	ME	NA	NA	NA	0.896188	NA	0.470442	0.000258777	0.0330265	NA	0.489012	NA	0.56419	NA	NA	NA	NA	NA	NA	NA	NA	NA	NA	NA	NA	NA	NA	NA	0.903922	0.475381	0.00272211	NA	NA	0.400027	NA	0.00700758	0	0	0	-0.199903	0	-0.602031	-1.42802	0.86497	0	-0.849461	0	0.602316	0
ORC4	ME	NA	NA	NA	NA	NA	NA	NA	NA	NA	NA	NA	NA	NA	NA	NA	NA	1	NA	NA	NA	NA	NA	NA	0.707365	NA	NA	NA	0.428896	NA	NA	NA	NA	NA	NA	NA	0	0	0	0	0	0	0	0	0	0	0	0	0
MBD5	ME	NA	NA	NA	NA	NA	NA	NA	NA	NA	NA	NA	NA	NA	NA	NA	NA	NA	NA	NA	NA	NA	NA	NA	0.700508	NA	NA	NA	0.934956	0.182821	NA	NA	NA	NA	NA	0.942548	0	0	0	0	0	0	0	0	0	0	0	0	0
MMADHC	ME	NA	NA	NA	0.272233	0.119092	0.37021	0.0104171	0.643211	NA	NA	NA	1	0.0322971	0.136424	NA	NA	1	NA	0.221164	0.7353	NA	0.0385633	0.523819	0.0103545	0.00822597	0.885711	NA	0.0397976	0.302062	0.0814402	0.99838	NA	NA	NA	0.908523	0	0	0	0.540473	0.780852	0.617353	1.16231	0.206428	0	0	0	0.33227	0.863491
RBM43	ME	NA	NA	NA	NA	NA	NA	NA	NA	NA	NA	NA	NA	NA	NA	NA	NA	0.34384	NA	NA	NA	NA	NA	NA	7.03417e-05	NA	NA	NA	0.013829	NA	NA	NA	NA	NA	NA	NA	0	0	0	0	0	0	0	0	0	0	0	0	0
NMI	ME	NA	NA	NA	0.669324	NA	NA	NA	NA	NA	NA	NA	NA	NA	NA	NA	NA	0.799764	NA	0.0781296	NA	NA	0.806455	NA	1	0.262626	NA	NA	0.554876	0.548542	NA	NA	NA	NA	NA	1	0	0	0	-0.471885	0	0	0	0	0	0	0	0	0
RIF1	ME	NA	NA	NA	NA	NA	NA	NA	NA	NA	NA	NA	NA	NA	NA	NA	NA	0.425974	NA	0.429494	NA	NA	0.0474607	NA	0.420362	NA	NA	NA	0.102002	0.828718	NA	NA	NA	NA	NA	1	0	0	0	0	0	0	0	0	0	0	0	0	0
ARL5A	ME	NA	NA	NA	1	NA	NA	NA	NA	NA	NA	NA	NA	NA	NA	NA	NA	0.818182	NA	0.567579	NA	NA	0.905826	NA	0.859339	1	0.861299	NA	1	0.988631	NA	NA	NA	NA	NA	NA	0	0	0	-0.0998004	0	0	0	0	0	0	0	0	0
STAM2	ME	NA	NA	NA	NA	NA	NA	NA	NA	NA	NA	NA	NA	NA	NA	NA	NA	NA	NA	NA	NA	NA	NA	NA	NA	NA	NA	NA	0.0628078	NA	NA	NA	NA	NA	NA	NA	0	0	0	0	0	0	0	0	0	0	0	0	0
PRPF40A	ME	NA	NA	NA	0.588707	NA	0.960117	0.627828	0.961301	NA	NA	NA	0.973443	NA	0.342513	NA	NA	0.456877	NA	0.558502	0.844403	NA	0.253201	0.581461	0.395277	0.808899	0.130693	NA	0.2038	0.286263	0.83668	0.978906	NA	NA	NA	0.45671	0	0	0	0.355268	0	-0.0946489	0.406985	0.0162249	0	0	0	-0.270354	0
ARL6IP6	ME	NA	NA	NA	0.627247	NA	0.967837	0.000519116	NA	NA	NA	NA	NA	NA	NA	NA	NA	0.221009	NA	0.639903	NA	NA	0.686089	NA	0.10118	0.0108355	0.0751559	NA	0.0245595	0.0853551	NA	NA	NA	NA	NA	1	0	0	0	0.354383	0	-0.261192	1.62725	0	0	0	0	0	0
NR4A2	ME	NA	NA	NA	0.010163	0.066098	2.47453e-05	0.1363	4.09613e-11	NA	NA	NA	0.0301556	0.000347188	NA	NA	0.756441	1.28629e-06	NA	2.60174e-06	0.000489453	NA	6.36902e-05	0.00583598	1.73358e-08	3.05487e-06	0.000131489	NA	7.06931e-05	0.000492629	0.0246064	0.000637184	NA	NA	0.210639	0.811387	0	0	0	2.40217	1.74412	3.21105	1.23022	4.13781	0	0	0	2.50815	2.43517
CYTIP	ME	NA	NA	NA	2.50232e-05	5.00107e-05	0.000444438	0.00707935	0.000664042	0.000231764	4.46606e-05	0.000152224	0.000387598	3.33032e-06	1.34562e-10	0.00235116	0.0936799	0.000298405	0.00228878	1.56677e-08	6.15469e-06	0.0151515	4.83642e-12	4.42618e-12	2.76224e-11	1.70683e-15	7.2438e-11	NA	2.25465e-11	4.51079e-05	2.7706e-07	0.000331832	4.40586e-09	0.000330998	0.190641	0.567107	0	0	0	1.21346	1.61353	1.35545	1.12468	1.44834	1.72299	1.51586	1.779	1.20082	1.68566
WDSUB1	ME	NA	NA	NA	NA	NA	NA	NA	NA	NA	NA	NA	NA	NA	NA	NA	NA	NA	NA	NA	NA	NA	NA	NA	NA	NA	NA	NA	0.823393	NA	NA	NA	NA	NA	NA	0.991589	0	0	0	0	0	0	0	0	0	0	0	0	0
BAZ2B	ME	NA	NA	NA	NA	NA	NA	NA	NA	NA	NA	NA	NA	NA	NA	NA	NA	NA	NA	NA	NA	NA	NA	NA	NA	NA	NA	NA	0.924994	NA	NA	NA	NA	NA	NA	NA	0	0	0	0	0	0	0	0	0	0	0	0	0
2007-03-01	ME	NA	NA	NA	0.694229	NA	1	NA	NA	NA	NA	NA	NA	NA	NA	NA	NA	0.51485	NA	0.922961	NA	NA	0.988888	NA	0.34318	0.154932	0.908085	NA	0.601279	0.647843	NA	NA	NA	NA	NA	1	0	0	0	-0.224049	0	-0.0638173	0	0	0	0	0	0	0
CD302	ME	NA	NA	NA	NA	NA	NA	NA	0.116101	NA	NA	NA	NA	NA	NA	NA	NA	NA	NA	NA	NA	NA	NA	NA	NA	NA	NA	NA	NA	NA	NA	NA	NA	NA	NA	NA	0	0	0	0	0	0	0	-0.600562	0	0	0	0	0
LY75	ME	NA	NA	NA	NA	NA	NA	NA	NA	NA	NA	NA	NA	NA	NA	NA	NA	NA	NA	NA	NA	NA	NA	NA	NA	NA	NA	NA	0.980318	NA	NA	NA	NA	NA	NA	NA	0	0	0	0	0	0	0	0	0	0	0	0	0
RBMS1	ME	NA	NA	NA	NA	NA	NA	NA	NA	NA	NA	NA	NA	NA	NA	NA	NA	0.171959	NA	0.278606	NA	NA	0.890301	NA	0.430437	NA	NA	NA	0.283257	0.740352	NA	NA	NA	NA	NA	1	0	0	0	0	0	0	0	0	0	0	0	0	0
TANK	ME	NA	NA	NA	0.23971	0.0105872	0.258097	NA	NA	NA	NA	NA	NA	NA	NA	NA	NA	0.00525407	NA	0.0049768	3.65609e-07	NA	1.72735e-10	0.00855288	1.52559e-05	2.9048e-07	3.98376e-05	NA	9.57384e-06	0.0114976	0.000950445	0.00240303	NA	NA	NA	1	0	0	0	0.605071	0.863021	0.620852	0	0	0	0	0	0	0
PSMD14	ME	NA	NA	NA	0.349229	NA	NA	NA	NA	NA	NA	NA	NA	NA	NA	NA	NA	0.632645	NA	0.9899	NA	NA	0.503331	NA	0.262451	0.783311	0.478879	NA	1	0.875345	NA	NA	NA	NA	NA	1	0	0	0	0.465703	0	0	0	0	0	0	0	0	0
SLC4A10	ME	NA	NA	NA	NA	NA	NA	NA	NA	NA	NA	NA	NA	NA	NA	NA	NA	NA	NA	NA	NA	NA	NA	NA	NA	NA	NA	NA	NA	NA	NA	NA	NA	NA	NA	0.851643	0	0	0	0	0	0	0	0	0	0	0	0	0
DPP4	ME	NA	NA	NA	NA	NA	NA	NA	NA	NA	NA	NA	NA	NA	NA	NA	NA	0.354082	NA	NA	NA	NA	0.337718	NA	0.840076	NA	NA	NA	0.722295	0.966158	NA	NA	NA	NA	NA	NA	0	0	0	0	0	0	0	0	0	0	0	0	0
IFIH1	ME	NA	NA	NA	NA	NA	NA	NA	NA	NA	NA	NA	NA	NA	NA	NA	NA	NA	NA	NA	NA	NA	NA	NA	NA	NA	NA	NA	0.910039	NA	NA	NA	NA	NA	NA	NA	0	0	0	0	0	0	0	0	0	0	0	0	0
GCA	ME	NA	NA	NA	0.0926386	NA	0.0131568	NA	0.0498041	NA	NA	NA	NA	NA	NA	NA	NA	NA	NA	NA	NA	NA	NA	NA	NA	0.0111816	0.000243034	NA	NA	NA	NA	NA	NA	NA	NA	NA	0	0	0	0.903899	0	1.4234	0	0.718265	0	0	0	0	0
COBLL1	ME	NA	NA	NA	0.0976566	0.0758684	NA	NA	NA	NA	NA	NA	NA	NA	NA	NA	NA	NA	NA	NA	NA	NA	NA	NA	NA	NA	NA	NA	NA	NA	NA	NA	NA	NA	NA	NA	0	0	0	-0.6304	-0.744003	0	0	0	0	0	0	0	0
GALNT3	ME	NA	NA	NA	NA	NA	NA	NA	NA	NA	NA	NA	NA	NA	NA	NA	NA	NA	NA	NA	NA	NA	NA	NA	NA	NA	NA	NA	0.749536	NA	NA	NA	NA	NA	NA	NA	0	0	0	0	0	0	0	0	0	0	0	0	0
TTC21B	ME	NA	NA	NA	NA	NA	NA	NA	NA	NA	NA	NA	NA	NA	NA	NA	NA	NA	NA	NA	NA	NA	NA	NA	NA	NA	NA	NA	0.880778	NA	NA	NA	NA	NA	NA	NA	0	0	0	0	0	0	0	0	0	0	0	0	0
FASTKD1	ME	NA	NA	NA	NA	NA	NA	NA	NA	NA	NA	NA	NA	NA	NA	NA	NA	NA	NA	NA	NA	NA	NA	NA	NA	NA	NA	NA	0.0160077	NA	NA	NA	NA	NA	NA	NA	0	0	0	0	0	0	0	0	0	0	0	0	0
PPIG	ME	NA	NA	NA	0.705506	0.132383	0.970811	0.716028	0.927542	NA	NA	NA	0.895893	NA	0.929794	NA	NA	0.881076	NA	0.70655	0.733175	NA	0.290138	0.973992	0.925351	0.95348	0.613297	NA	0.691508	0.741733	0.649964	0.633424	NA	NA	NA	1	0	0	0	0.239239	0.723321	0.0713257	0.281962	0.131717	0	0	0	-0.278033	0
SSB	ME	NA	NA	NA	0.00428523	0.206457	0.149934	0.839568	0.938748	NA	NA	NA	0.962136	0.0401165	0.878496	NA	NA	0.913057	NA	0.221653	0.621972	NA	0.708627	0.745995	0.956065	0.618536	0.0613701	NA	0.10314	0.212869	0.480668	0.813928	NA	NA	NA	1	0	0	0	0.927791	0.734272	0.744287	-0.137208	-0.0838232	0	0	0	0.190249	0.733946
METTL5	ME	NA	NA	NA	0.37831	NA	0.41683	NA	0.977939	NA	NA	NA	0.939314	NA	0.738307	NA	NA	0.361098	NA	0.0122041	NA	NA	0.321536	0.950123	0.148421	0.0319969	0.681417	NA	0.367917	0.942644	0.904651	0.928621	NA	NA	NA	1	0	0	0	-0.406692	0	-0.447602	0	-0.0562605	0	0	0	-0.171161	0
GORASP2	ME	NA	NA	NA	0.231043	NA	NA	NA	NA	NA	NA	NA	NA	NA	NA	NA	NA	0.978178	NA	0.944229	NA	NA	0.860792	NA	0.723243	1	0.970799	NA	0.997463	0.312781	NA	NA	NA	NA	NA	0.600502	0	0	0	0.648954	0	0	0	0	0	0	0	0	0
TLK1	ME	NA	NA	NA	0.906545	NA	0.497624	NA	NA	NA	NA	NA	NA	NA	NA	NA	NA	0.687067	NA	0.413322	0.605495	NA	0.511936	NA	0.523071	0.660439	0.455553	NA	1	0.357834	NA	NA	NA	NA	NA	0.394994	0	0	0	-0.0977933	0	-0.471815	0	0	0	0	0	0	0
METTL8	ME	NA	NA	NA	NA	NA	NA	NA	NA	NA	NA	NA	NA	NA	NA	NA	NA	NA	NA	NA	NA	NA	NA	NA	NA	4.88743e-14	0.00119728	NA	NA	NA	NA	NA	NA	NA	NA	NA	0	0	0	0	0	0	0	0	0	0	0	0	0
DCAF17	ME	NA	NA	NA	NA	NA	NA	NA	NA	NA	NA	NA	NA	NA	NA	NA	NA	NA	NA	NA	NA	NA	NA	NA	NA	NA	NA	NA	0.780134	NA	NA	NA	NA	NA	NA	NA	0	0	0	0	0	0	0	0	0	0	0	0	0
DYNC1I2	ME	NA	NA	NA	NA	NA	NA	NA	NA	NA	NA	NA	NA	NA	NA	NA	NA	0.42598	NA	NA	NA	NA	NA	NA	0.737087	NA	0.00124995	NA	0.184811	NA	NA	NA	NA	NA	NA	NA	0	0	0	0	0	0	0	0	0	0	0	0	0
SLC25A12	ME	NA	NA	NA	NA	NA	NA	NA	NA	NA	NA	NA	NA	NA	NA	NA	NA	NA	NA	NA	NA	NA	NA	NA	NA	NA	NA	NA	0.967418	NA	NA	NA	NA	NA	NA	NA	0	0	0	0	0	0	0	0	0	0	0	0	0
HAT1	ME	NA	NA	NA	NA	NA	NA	NA	NA	NA	NA	NA	NA	NA	NA	NA	NA	0.959166	NA	0.911784	NA	NA	0.241179	NA	0.143538	0.301507	0.752021	NA	0.619463	0.44414	NA	NA	NA	NA	NA	0.409218	0	0	0	0	0	0	0	0	0	0	0	0	0
ITGA6	ME	NA	NA	NA	NA	NA	NA	NA	NA	NA	NA	NA	NA	NA	NA	NA	NA	0.699663	NA	NA	NA	NA	NA	NA	0.279533	NA	NA	NA	0.000390994	NA	NA	NA	NA	NA	NA	NA	0	0	0	0	0	0	0	0	0	0	0	0	0
PDK1	ME	NA	NA	NA	NA	NA	NA	NA	NA	NA	NA	NA	NA	NA	NA	NA	NA	0.256557	NA	NA	NA	NA	NA	NA	NA	NA	NA	NA	NA	NA	NA	NA	NA	NA	NA	NA	0	0	0	0	0	0	0	0	0	0	0	0	0
SP3	ME	NA	NA	NA	NA	NA	NA	NA	NA	NA	NA	NA	NA	NA	NA	NA	NA	0.0232665	NA	NA	NA	NA	0.288142	NA	0.43154	NA	NA	NA	0.354443	0.131315	NA	NA	NA	NA	NA	0.466088	0	0	0	0	0	0	0	0	0	0	0	0	0
OLA1	ME	NA	NA	NA	0.394162	NA	0.861669	0.850869	0.783387	NA	NA	NA	0.96697	0.866144	0.319653	NA	0.825702	0.43371	NA	0.4296	1	NA	0.149169	0.105704	0.0597611	0.0676413	0.0501038	NA	0.273859	0.952826	0.867131	0.106362	NA	NA	NA	0.942548	0	0	0	-0.379005	0	0.145483	-0.103532	-0.128	0	0	0	-0.359672	0.220701
CIR1	ME	NA	NA	NA	0.441566	NA	1	NA	NA	NA	NA	NA	NA	NA	NA	NA	NA	0.789469	NA	0.966209	NA	NA	0.774173	0.683442	0.715564	0.441329	0.682154	NA	0.833081	0.947473	0.408665	NA	NA	NA	NA	0.499109	0	0	0	-0.32769	0	-0.093003	0	0	0	0	0	0	0
GPR155	ME	NA	NA	NA	NA	NA	NA	NA	NA	NA	NA	NA	NA	NA	NA	NA	NA	NA	NA	NA	NA	NA	NA	NA	0.191939	NA	NA	NA	0.621323	NA	NA	NA	NA	NA	NA	NA	0	0	0	0	0	0	0	0	0	0	0	0	0
WIPF1	ME	NA	NA	NA	0.429654	0.163632	0.444639	0.107078	0.0112742	NA	1	0.558149	0.72185	0.538962	0.783148	0.253422	1	0.93391	NA	0.278533	1	NA	0.0197225	0.315105	0.00445024	0.951435	0.86151	NA	0.87226	0.785156	0.660556	0.69473	NA	0.973517	NA	0.380973	0	0	0	0.382034	0.783451	0.407373	-0.712598	0.975208	0	-0.0732276	-0.391363	-0.488648	-0.312427
ATF2	ME	NA	NA	NA	NA	NA	NA	NA	NA	NA	NA	NA	NA	NA	NA	NA	NA	0.0051136	NA	NA	NA	NA	NA	NA	0.000736959	0.365429	NA	NA	0.0270888	NA	NA	NA	NA	NA	NA	0.425418	0	0	0	0	0	0	0	0	0	0	0	0	0
ATP5MC3	ME	1	1	NA	0.826926	0.253021	1	0.206535	0.96565	0.957056	0.976973	0.832075	1	0.892419	0.889269	0.486387	0.920854	0.919148	0.477959	0.978106	0.761386	0.0110976	0.901016	0.653741	0.907909	0.95348	0.735249	NA	0.973757	0.879813	0.856501	0.840465	NA	1	0.839943	0.995154	0.0230496	-0.0375745	0	0.15552	0.458296	0.0757209	0.499513	0.0274855	0.0722304	0.0855776	0.189756	-0.00715635	0.0970828
LNPK	ME	NA	NA	NA	NA	NA	NA	NA	NA	NA	NA	NA	NA	NA	NA	NA	NA	NA	NA	NA	NA	NA	NA	NA	0.099438	NA	NA	NA	0.29175	NA	NA	NA	NA	NA	NA	NA	0	0	0	0	0	0	0	0	0	0	0	0	0
MTX2	ME	NA	NA	NA	NA	NA	NA	NA	NA	NA	NA	NA	NA	NA	NA	NA	NA	0.0366601	NA	NA	NA	NA	NA	NA	0.532623	NA	NA	NA	0.199523	NA	NA	NA	NA	NA	NA	NA	0	0	0	0	0	0	0	0	0	0	0	0	0
HNRNPA3	ME	NA	1	0.869312	0.896188	0.872546	0.791745	0.419133	0.43764	0.957056	0.694151	0.828655	0.608758	0.901798	1	1	1	0.362309	1	0.926456	1	0.0520243	0.838474	1	0.0914195	0.874771	0.383819	NA	0.955392	0.952807	0.856501	0.978906	NA	0.93963	0.499014	0.913248	0	-0.0331546	-0.319156	-0.0834229	-0.125265	0.127502	0.313073	0.295868	0.144599	0.331847	0.226378	-0.433144	0.116138
NFE2L2	ME	NA	NA	NA	9.54261e-05	NA	NA	0.422779	6.57191e-06	NA	NA	NA	NA	NA	NA	NA	NA	0.007064	NA	0.00131415	NA	NA	6.42081e-08	0.103215	8.1524e-11	2.23289e-15	9.4402e-06	NA	0.00101332	9.20851e-05	NA	NA	NA	NA	NA	1	0	0	0	1.87621	0	0	0.430039	1.84167	0	0	0	0	0
RBM45	ME	NA	NA	NA	NA	NA	NA	NA	NA	NA	NA	NA	NA	NA	NA	NA	NA	NA	NA	NA	NA	NA	NA	NA	NA	NA	NA	NA	0.978169	NA	NA	NA	NA	NA	NA	NA	0	0	0	0	0	0	0	0	0	0	0	0	0
PRKRA	ME	NA	NA	NA	0.780072	NA	0.926404	NA	NA	NA	NA	NA	NA	NA	NA	NA	NA	0.862493	NA	0.199561	NA	NA	0.761064	NA	0.905371	0.695081	0.20875	NA	0.374047	0.88895	NA	NA	NA	NA	NA	NA	0	0	0	-0.251321	0	-0.204367	0	0	0	0	0	0	0
TTN-AS1	ME	NA	NA	NA	NA	NA	NA	NA	NA	NA	NA	NA	NA	NA	NA	NA	NA	NA	NA	NA	NA	NA	NA	NA	NA	NA	NA	NA	0.402087	NA	NA	NA	NA	NA	NA	NA	0	0	0	0	0	0	0	0	0	0	0	0	0
TTN	ME	NA	NA	NA	NA	NA	NA	NA	NA	NA	NA	NA	NA	NA	NA	NA	NA	NA	NA	NA	NA	NA	NA	NA	NA	0.40394	NA	NA	0.0334847	NA	NA	NA	NA	NA	NA	NA	0	0	0	0	0	0	0	0	0	0	0	0	0
CCDC141	ME	NA	NA	NA	NA	NA	NA	NA	NA	NA	NA	NA	NA	NA	NA	NA	NA	NA	NA	NA	NA	NA	NA	NA	NA	0.636876	NA	NA	NA	NA	NA	NA	NA	NA	NA	NA	0	0	0	0	0	0	0	0	0	0	0	0	0
CWC22	ME	NA	NA	NA	NA	NA	NA	NA	NA	NA	NA	NA	NA	NA	NA	NA	NA	0.379751	NA	NA	NA	NA	0.0430689	NA	0.109851	0.457713	NA	NA	0.00185933	0.0124842	NA	NA	NA	NA	NA	1	0	0	0	0	0	0	0	0	0	0	0	0	0
UBE2E3	ME	NA	NA	NA	NA	NA	NA	NA	NA	NA	NA	NA	0.965348	NA	NA	NA	NA	0.77926	NA	NA	NA	NA	0.438978	NA	0.284604	NA	NA	NA	0.692115	0.950337	NA	NA	NA	NA	NA	1	0	0	0	0	0	0	0	0	0	0	0	0.294539	0
LINC01934	ME	NA	NA	NA	NA	NA	NA	NA	NA	NA	NA	NA	NA	NA	NA	NA	NA	NA	NA	NA	NA	NA	NA	NA	0.000134895	NA	NA	NA	0.055403	NA	NA	NA	NA	NA	NA	0.463308	0	0	0	0	0	0	0	0	0	0	0	0	0
ITGA4	ME	NA	NA	NA	0.162614	NA	9.03928e-06	0.0937095	0.961324	NA	0.976973	0.688222	1	0.0322971	0.90664	0.443372	0.891554	0.819558	NA	0.00202576	0.00493846	NA	1	0.0801369	0.754239	0.90357	0.910664	NA	0.0200677	0.39385	0.0989287	0.818538	NA	0.832592	NA	0.192252	0	0	0	-0.765731	0	-1.97492	-0.958044	0.0154702	0	-0.0659059	-0.262832	0.155213	-1.06906
DNAJC10	ME	NA	NA	NA	0.401314	NA	0.263049	NA	NA	NA	NA	NA	NA	NA	NA	NA	NA	NA	NA	NA	NA	NA	NA	NA	0.132792	NA	NA	NA	1	NA	NA	NA	NA	NA	NA	NA	0	0	0	-0.43869	0	-0.738955	0	0	0	0	0	0	0
NCKAP1	ME	NA	NA	NA	NA	NA	NA	NA	NA	NA	NA	NA	NA	NA	NA	NA	NA	NA	NA	NA	NA	NA	NA	NA	NA	NA	NA	NA	NA	NA	NA	NA	NA	NA	NA	0.871992	0	0	0	0	0	0	0	0	0	0	0	0	0
NUP35	ME	NA	NA	NA	NA	NA	NA	NA	NA	NA	NA	NA	NA	NA	NA	NA	NA	NA	NA	NA	NA	NA	NA	NA	NA	NA	NA	NA	0.0447015	NA	NA	NA	NA	NA	NA	NA	0	0	0	0	0	0	0	0	0	0	0	0	0
ZC3H15	ME	NA	NA	NA	0.721419	0.314521	0.690142	0.416403	0.25219	NA	0.976973	NA	0.816801	0.983295	0.706176	NA	NA	0.119885	NA	0.457772	0.987356	NA	0.607219	1	0.534848	0.150992	0.0377157	NA	0.369409	0.64979	0.29285	0.522515	NA	1	NA	0.411168	0	0	0	-0.197024	-0.452164	-0.351777	-0.365252	-0.467021	0	-0.208758	0	-0.503452	-0.129485
WDR75	ME	NA	NA	NA	NA	NA	NA	NA	NA	NA	NA	NA	NA	NA	NA	NA	NA	NA	NA	NA	NA	NA	NA	NA	0.799989	NA	NA	NA	1	NA	NA	NA	NA	NA	NA	NA	0	0	0	0	0	0	0	0	0	0	0	0	0
SLC40A1	ME	NA	NA	NA	NA	NA	NA	NA	NA	NA	NA	NA	NA	NA	NA	NA	NA	3.93743e-05	NA	NA	NA	NA	7.48e-10	NA	4.25936e-07	NA	NA	NA	NA	NA	NA	NA	NA	NA	NA	NA	0	0	0	0	0	0	0	0	0	0	0	0	0
ASNSD1	ME	NA	NA	NA	0.34739	NA	0.93141	NA	NA	NA	NA	NA	NA	NA	NA	NA	NA	0.773401	NA	0.329377	NA	NA	0.578046	NA	0.0427291	0.241614	0.483908	NA	0.476941	0.317692	NA	NA	NA	NA	NA	1	0	0	0	0.621464	0	0.0346586	0	0	0	0	0	0	0
ANKAR	ME	NA	NA	NA	NA	NA	0.0262649	NA	NA	NA	NA	NA	NA	NA	NA	NA	NA	NA	NA	NA	NA	NA	NA	NA	NA	NA	NA	NA	NA	NA	NA	NA	NA	NA	NA	NA	0	0	0	0	0	-1.86579	0	0	0	0	0	0	0
OSGEPL1	ME	NA	NA	NA	NA	NA	NA	NA	NA	NA	NA	NA	NA	NA	NA	NA	NA	NA	NA	NA	NA	NA	NA	NA	NA	NA	NA	NA	0.0257228	NA	NA	NA	NA	NA	NA	NA	0	0	0	0	0	0	0	0	0	0	0	0	0
ORMDL1	ME	NA	NA	NA	0.155277	NA	0.301658	NA	0.985416	NA	NA	NA	0.895893	NA	1	NA	NA	0.442958	NA	0.409478	1	NA	0.642807	0.852912	0.0467085	0.411129	0.823731	NA	0.800657	0.889126	0.82541	NA	NA	NA	NA	1	0	0	0	-0.612743	0	0.571054	0	0.0564819	0	0	0	-0.524848	0
PMS1	ME	NA	NA	NA	NA	NA	NA	NA	NA	NA	NA	NA	NA	NA	NA	NA	NA	0.885275	NA	NA	NA	NA	0.888981	NA	0.669787	NA	NA	NA	0.0187512	0.072848	NA	NA	NA	NA	NA	NA	0	0	0	0	0	0	0	0	0	0	0	0	0
HIBCH	ME	NA	NA	NA	NA	NA	NA	NA	NA	NA	NA	NA	NA	NA	NA	NA	NA	NA	NA	NA	NA	NA	NA	NA	0.0223872	0.000537903	0.0646974	NA	0.0222479	NA	NA	NA	NA	NA	NA	0.43793	0	0	0	0	0	0	0	0	0	0	0	0	0
INPP1	ME	NA	NA	NA	NA	NA	NA	NA	NA	NA	NA	NA	NA	NA	NA	NA	NA	NA	NA	NA	NA	NA	NA	NA	NA	NA	0.000136521	NA	NA	NA	NA	NA	NA	NA	NA	0.460777	0	0	0	0	0	0	0	0	0	0	0	0	0
GLS	ME	NA	NA	NA	NA	NA	NA	NA	NA	NA	NA	NA	NA	NA	NA	NA	NA	NA	NA	NA	NA	NA	NA	NA	NA	NA	NA	NA	0.0735675	NA	NA	NA	NA	NA	NA	NA	0	0	0	0	0	0	0	0	0	0	0	0	0
STAT1	ME	NA	NA	NA	0.888513	NA	0.304358	NA	0.552483	NA	NA	NA	0.850758	NA	0.0578723	0.0731197	NA	0.00286169	NA	0.0515978	0.0195652	NA	0.0113327	8.71645e-05	0.00695242	0.0490736	0.000209624	NA	0.000198618	0.000222196	0.561554	0.0116561	NA	NA	NA	0.169471	0	0	0	0.0916205	0	-1.19644	0	0.327724	0	0	0	-0.427912	0
STAT4	ME	NA	NA	NA	NA	NA	NA	0.790576	NA	NA	NA	NA	0.969292	0.000302714	NA	NA	NA	0.139363	NA	0.00292423	NA	NA	2.42823e-05	0.0017762	8.07263e-06	3.41883e-05	0.000530858	NA	0.0014262	0.194031	0.00266753	NA	NA	NA	NA	1	0	0	0	0	0	0	-0.304733	0	0	0	0	0.43906	1.24486
NABP1	ME	NA	NA	NA	9.19696e-08	NA	NA	NA	NA	NA	NA	NA	NA	NA	NA	NA	NA	NA	NA	0.000433242	NA	NA	NA	NA	4.96449e-07	2.95142e-06	0.0184479	NA	4.23586e-08	NA	NA	NA	NA	NA	NA	0.67986	0	0	0	3.17816	0	0	0	0	0	0	0	0	0
SLC39A10	ME	NA	NA	NA	NA	NA	NA	NA	NA	NA	NA	NA	NA	NA	NA	NA	NA	0.858656	NA	NA	NA	NA	NA	NA	0.896393	NA	NA	NA	0.782835	NA	NA	NA	NA	NA	NA	1	0	0	0	0	0	0	0	0	0	0	0	0	0
STK17B	ME	NA	NA	NA	0.962737	0.641231	0.614583	0.635605	1	NA	0.0482034	0.491829	0.318896	0.215714	0.666972	0.41227	0.325438	0.820631	NA	0.89932	0.479401	NA	0.174489	0.000827616	0.473602	0.00305613	0.0019222	NA	0.186581	0.16906	0.0821795	0.00274687	NA	0.142051	0.942465	0.895588	0	0	0	0.0559154	-0.357277	-0.37806	0.232993	0.0122064	0	1.39885	0.568865	1.03756	0.727985
GTF3C3	ME	NA	NA	NA	NA	NA	NA	NA	NA	NA	NA	NA	NA	NA	NA	NA	NA	NA	NA	NA	NA	NA	NA	NA	NA	NA	NA	NA	0.224742	NA	NA	NA	NA	NA	NA	NA	0	0	0	0	0	0	0	0	0	0	0	0	0
ANKRD44	ME	NA	NA	NA	0.901442	NA	0.93322	NA	NA	NA	NA	NA	0.96697	NA	0.0419019	0.477166	NA	0.622939	NA	0.799151	0.890578	NA	0.288463	0.939113	0.557727	0.336373	0.34983	NA	0.943332	1	0.50324	NA	NA	NA	NA	0.934377	0	0	0	-0.109384	0	-0.114486	0	0	0	0	0	0.257712	0
AC013264.1	ME	NA	NA	NA	NA	NA	NA	NA	NA	NA	NA	NA	NA	NA	NA	NA	NA	0.198999	NA	0.987847	NA	NA	0.738084	NA	0.969439	NA	NA	NA	0.901668	NA	NA	NA	NA	NA	NA	NA	0	0	0	0	0	0	0	0	0	0	0	0	0
SF3B1	ME	NA	NA	NA	0.960638	0.758036	0.972258	0.0365276	0.869128	1	0.935105	0.496561	1	1	0.563479	0.36904	0.939937	0.807064	NA	0.715502	0.856738	0.937687	0.574973	0.939113	0.758049	0.965194	0.850363	NA	0.516187	0.607203	0.833525	0.916139	NA	1	NA	0.733701	0	0	0	0.0373266	-0.187752	-0.116086	-0.956886	-0.111898	0.00929255	-0.0959682	-0.327632	-0.0785451	0.00315884
COQ10B	ME	NA	NA	NA	0.939189	NA	0.00851136	NA	NA	NA	NA	NA	1	NA	NA	NA	NA	0.0281408	NA	0.055962	NA	NA	0.0436134	0.00019483	0.0027844	0.0136487	0.00458126	NA	0.00800027	0.202136	0.432287	0.012212	NA	NA	NA	0.904651	0	0	0	0.13267	0	1.21279	0	0	0	0	0	0.197731	0
HSPD1	ME	1.94171e-05	0.00220002	5.58685e-11	1.42909e-11	5.36472e-12	2.72674e-23	1.77829e-09	4.09613e-11	NA	NA	1.35599e-08	0.016379	2.45294e-13	1.96914e-05	1.14743e-10	0.824133	0.0244408	NA	5.18017e-10	1.48117e-07	NA	1.93078e-07	1.35031e-06	1.65739e-12	1.34289e-10	5.68607e-08	0.000622264	1.47747e-13	1.9134e-13	7.14074e-06	4.45647e-05	NA	NA	0.00188238	0.243166	6.13436	3.01414	4.95232	4.01685	4.69468	4.72985	3.98288	3.09186	0	0	3.74999	1.60078	4.80938
HSPE1	ME	1.33084e-05	0.00119957	NA	8.60335e-13	5.6825e-15	1.77266e-21	6.41062e-15	3.32505e-17	NA	0.000389646	3.85813e-10	1.99948e-16	7.2125e-16	1.10338e-12	5.74171e-16	0.577683	5.41104e-17	NA	1.00418e-15	2.98152e-13	NA	2.82632e-17	1.06692e-10	1.43964e-20	1.88083e-15	3.92348e-13	0.000356273	4.06563e-19	8.19381e-16	5.28035e-08	2.87532e-06	NA	5.20326e-05	2.45282e-07	0.19797	5.09398	3.15473	0	3.78138	3.94438	4.30342	3.19074	3.37162	0	1.7868	3.00118	2.39913	4.12579
MOB4	ME	NA	NA	NA	0.488968	NA	0.115234	NA	NA	NA	NA	NA	NA	0.0363301	NA	NA	NA	0.0148673	NA	0.000542319	NA	NA	0.0133153	NA	9.12616e-07	3.12724e-05	0.0203926	NA	0.000128676	0.00451391	NA	NA	NA	NA	NA	1	0	0	0	0.584175	0	1.07456	0	0	0	0	0	0	1.00703
C2orf69	ME	NA	NA	NA	NA	NA	NA	NA	NA	NA	NA	NA	NA	NA	NA	NA	NA	NA	NA	NA	NA	NA	NA	NA	0.510183	NA	NA	NA	0.314217	NA	NA	NA	NA	NA	NA	NA	0	0	0	0	0	0	0	0	0	0	0	0	0
MAIP1	ME	NA	NA	NA	NA	NA	NA	NA	NA	NA	NA	NA	NA	NA	NA	NA	NA	NA	NA	NA	NA	NA	NA	NA	NA	NA	NA	NA	0.89428	NA	NA	NA	NA	NA	NA	NA	0	0	0	0	0	0	0	0	0	0	0	0	0
SPATS2L	ME	NA	NA	NA	NA	NA	NA	NA	NA	NA	NA	NA	NA	NA	NA	NA	NA	NA	NA	NA	NA	NA	NA	NA	NA	2.76577e-09	NA	NA	0.0888432	NA	NA	NA	NA	NA	NA	NA	0	0	0	0	0	0	0	0	0	0	0	0	0
KCTD18	ME	NA	NA	NA	NA	NA	NA	NA	NA	NA	NA	NA	NA	NA	NA	NA	NA	NA	NA	NA	NA	NA	NA	NA	NA	NA	NA	NA	0.070883	NA	NA	NA	NA	NA	NA	NA	0	0	0	0	0	0	0	0	0	0	0	0	0
BZW1	ME	NA	NA	NA	0.322357	0.275891	0.039365	0.95729	0.373688	NA	0.862911	0.546443	0.979467	1	0.610693	NA	1	0.859252	NA	6.11699e-05	0.0709272	NA	0.00047492	0.000848613	0.00024735	0.0247795	0.142511	NA	0.218788	0.409899	0.927619	0.273046	NA	0.919567	0.861851	1	0	0	0	0.550316	0.492985	0.903516	0.0741574	0.342846	0	-0.218927	0.389954	-0.117633	-0.0131398
CLK1	ME	NA	NA	NA	0.0715619	0.0647357	0.158469	0.000563125	2.62638e-08	NA	0.571101	0.0272503	0.69698	2.57392e-05	1.93687e-06	0.00173358	0.400068	4.85242e-05	NA	3.83444e-07	0.000281564	NA	0.000151186	0.000126897	8.26372e-05	5.70048e-05	8.20779e-06	NA	9.72343e-05	8.76067e-05	0.050299	0.000847973	NA	NA	0.735786	0.520088	0	0	0	0.891261	1.26156	0.945264	1.58524	3.12911	0	0.858375	1.62834	0.776049	1.64076
PPIL3	ME	NA	NA	NA	NA	NA	NA	NA	NA	NA	NA	NA	NA	NA	NA	NA	NA	0.997345	NA	NA	NA	NA	NA	NA	0.98609	NA	NA	NA	0.70672	NA	NA	NA	NA	NA	NA	0.601337	0	0	0	0	0	0	0	0	0	0	0	0	0
NIF3L1	ME	NA	NA	NA	NA	NA	NA	NA	NA	NA	NA	NA	NA	NA	NA	NA	NA	NA	NA	NA	NA	NA	NA	NA	NA	NA	NA	NA	0.84716	NA	NA	NA	NA	NA	NA	NA	0	0	0	0	0	0	0	0	0	0	0	0	0
ORC2	ME	NA	NA	NA	NA	NA	NA	NA	NA	NA	NA	NA	NA	NA	NA	NA	NA	0.0690808	NA	NA	NA	NA	NA	NA	NA	NA	NA	NA	0.747321	NA	NA	NA	NA	NA	NA	NA	0	0	0	0	0	0	0	0	0	0	0	0	0
FAM126B	ME	NA	NA	NA	NA	NA	NA	NA	NA	NA	NA	NA	NA	NA	NA	NA	NA	NA	NA	NA	NA	NA	NA	NA	NA	NA	NA	NA	0.134929	NA	NA	NA	NA	NA	NA	NA	0	0	0	0	0	0	0	0	0	0	0	0	0
NDUFB3	ME	NA	NA	NA	0.00786123	NA	0.473905	0.0217925	0.919676	NA	0.546421	NA	0.921656	NA	0.107298	NA	NA	0.0353054	NA	0.124989	0.428689	NA	0.509904	0.755599	0.969439	0.29159	0.443234	NA	0.544798	0.596532	0.0758669	0.361633	NA	NA	NA	0.571374	0	0	0	1.14282	0	0.661487	0.975762	0.106205	0	0.759577	0	0.360969	0
CFLAR	ME	NA	NA	NA	0.322348	0.0428583	0.480278	0.0262748	5.34931e-05	NA	1	0.935332	0.6898	0.563849	0.279026	0.00248847	0.969647	0.0200914	NA	0.139473	0.010277	NA	0.0200763	0.211397	0.140228	0.0265019	0.00221931	NA	0.799829	0.678704	0.971263	0.0369017	NA	0.949101	0.60225	0.910158	0	0	0	0.452597	0.915859	0.482318	-0.921417	1.98554	0	0.0307486	0.0215279	0.498038	-0.190655
CASP8	ME	NA	NA	NA	NA	NA	NA	NA	NA	NA	NA	NA	1	0.694574	0.0317749	NA	NA	0.425356	NA	0.41389	NA	NA	0.0795753	0.152855	0.00298888	0.17969	0.63953	NA	0.406055	0.644299	0.611488	NA	NA	NA	NA	0.88125	0	0	0	0	0	0	0	0	0	0	0	0.186745	0.249942
TRAK2	ME	NA	NA	NA	NA	NA	NA	NA	NA	NA	NA	NA	NA	NA	NA	NA	NA	NA	NA	NA	NA	NA	NA	NA	0.202194	0.0799931	0.391172	NA	0.578706	NA	NA	NA	NA	NA	NA	NA	0	0	0	0	0	0	0	0	0	0	0	0	0
STRADB	ME	NA	NA	NA	NA	NA	0.172109	NA	NA	NA	NA	NA	NA	NA	NA	NA	NA	NA	NA	NA	NA	NA	NA	NA	NA	NA	NA	NA	NA	NA	NA	NA	NA	NA	NA	0.480503	0	0	0	0	0	-1.00424	0	0	0	0	0	0	0
SUMO1	ME	NA	NA	NA	0.836644	0.183962	0.07578	0.509126	0.677047	NA	0.822778	0.789567	1	0.227566	0.429229	NA	1	0.425468	NA	0.741469	0.605808	NA	0.594989	0.994196	0.0336697	0.449031	1	NA	0.455151	0.522315	0.87871	0.854901	NA	1	NA	0.800824	0	0	0	-0.0983288	0.647326	0.7383	0.333203	-0.160491	0	-0.323005	-0.152019	-0.149058	0.397646
NOP58	ME	NA	NA	NA	0.6244	0.27579	0.304121	0.301238	NA	NA	NA	NA	0.958535	8.02611e-05	0.347755	0.033171	NA	0.876231	NA	0.187671	0.0119393	NA	0.649328	0.182104	0.00348362	9.73774e-05	1.1554e-05	NA	0.0117535	0.113873	0.218027	0.240597	NA	NA	NA	0.453179	0	0	0	0.332947	0.641993	0.526467	0.559435	0	0	0	0	0.295174	1.26026
NBEAL1	ME	NA	NA	NA	0.915359	NA	0.690142	NA	NA	NA	NA	NA	NA	NA	NA	NA	NA	0.918087	NA	0.994158	NA	NA	0.054336	NA	0.304359	0.0254667	1	NA	0.959202	0.764316	NA	NA	NA	NA	NA	0.998172	0	0	0	0.0948512	0	0.26917	0	0	0	0	0	0	0
CYP20A1	ME	NA	NA	NA	NA	NA	NA	NA	NA	NA	NA	NA	NA	NA	NA	NA	NA	0.639749	NA	0.4063	NA	NA	0.986693	NA	0.997466	0.193255	0.566691	NA	0.70221	0.833877	NA	NA	NA	NA	NA	NA	0	0	0	0	0	0	0	0	0	0	0	0	0
ABI2	ME	NA	NA	NA	NA	NA	NA	NA	NA	NA	NA	NA	NA	NA	NA	NA	NA	NA	NA	NA	NA	NA	NA	NA	NA	NA	NA	NA	0.409791	NA	NA	NA	NA	NA	NA	0.645118	0	0	0	0	0	0	0	0	0	0	0	0	0
CD28	ME	NA	NA	NA	NA	NA	NA	NA	NA	NA	NA	NA	NA	NA	NA	NA	NA	5.94056e-06	NA	1.3252e-06	0.479401	NA	0.0820924	0.929592	1.18333e-05	0.000195952	0.000298399	NA	0.112302	0.0315639	NA	NA	NA	NA	NA	NA	0	0	0	0	0	0	0	0	0	0	0	0	0
CTLA4	ME	NA	NA	NA	NA	NA	NA	NA	NA	NA	NA	NA	NA	NA	NA	NA	NA	NA	NA	3.7875e-07	1.65274e-15	NA	2.93355e-11	NA	1.07395e-26	1.16741e-13	1.5898e-14	NA	1.1669e-11	0.0706247	NA	1.20081e-05	NA	NA	NA	1	0	0	0	0	0	0	0	0	0	0	0	0	0
ICOS	ME	NA	NA	NA	NA	NA	NA	NA	NA	NA	NA	NA	NA	NA	0.000118616	NA	NA	0.0144767	NA	2.24223e-07	5.46388e-08	NA	2.7796e-08	1.63998e-07	9.15829e-08	3.08361e-23	8.91432e-11	NA	1.48691e-22	1.21202e-07	NA	NA	NA	NA	NA	NA	0	0	0	0	0	0	0	0	0	0	0	0	0
INO80D	ME	NA	NA	NA	NA	NA	NA	NA	NA	NA	NA	NA	NA	NA	NA	NA	NA	NA	NA	NA	NA	NA	NA	NA	0.620493	NA	NA	NA	0.25285	NA	NA	NA	NA	NA	NA	NA	0	0	0	0	0	0	0	0	0	0	0	0	0
NDUFS1	ME	NA	NA	NA	NA	NA	NA	NA	NA	NA	NA	NA	NA	NA	NA	NA	NA	NA	NA	NA	NA	NA	NA	NA	1	NA	NA	NA	0.988618	0.882135	NA	NA	NA	NA	NA	NA	0	0	0	0	0	0	0	0	0	0	0	0	0
EEF1B2	ME	0.629927	0.954893	0.985558	0.765184	0.398999	0.973633	0.277083	0.00594588	0.937089	1	0.558597	0.896512	0.884785	0.150837	0.000832217	1	0.0600509	0.38879	0.555757	0.350927	0.01417	2.70318e-05	0.0913692	0.00993452	9.21049e-05	0.0232446	0.368743	0.0143472	0.119646	0.00177365	0.769043	0.314653	1	0.0462587	0.995154	-0.604298	-0.37039	0.0306225	-0.135464	-0.35059	-0.0388408	-0.472663	-0.779484	-0.146227	0.000478764	-0.336694	-0.164001	-0.0731732
FASTKD2	ME	NA	NA	NA	NA	NA	NA	NA	NA	NA	NA	NA	NA	NA	NA	NA	NA	0.972717	NA	NA	NA	NA	NA	NA	0.981184	NA	NA	NA	0.905531	NA	NA	NA	NA	NA	NA	NA	0	0	0	0	0	0	0	0	0	0	0	0	0
CREB1	ME	NA	NA	NA	0.923793	NA	1	NA	NA	NA	NA	NA	NA	NA	NA	NA	NA	0.870346	NA	0.141987	NA	NA	0.841818	NA	0.861459	0.82377	0.991148	NA	0.907554	0.692073	NA	NA	NA	NA	NA	1	0	0	0	-0.187281	0	0.0147343	0	0	0	0	0	0	0
METTL21A	ME	NA	NA	NA	0.156987	NA	0.0571506	NA	NA	NA	NA	NA	NA	NA	NA	NA	NA	0.487998	NA	NA	NA	NA	NA	NA	0.190008	NA	NA	NA	0.98302	NA	NA	NA	NA	NA	NA	NA	0	0	0	0.878097	0	1.02167	0	0	0	0	0	0	0
LINC01857	ME	NA	NA	NA	0.859851	0.891397	0.235869	NA	NA	NA	NA	NA	NA	NA	NA	NA	NA	NA	NA	NA	NA	NA	NA	NA	NA	NA	NA	NA	NA	NA	NA	NA	NA	NA	NA	NA	0	0	0	-0.200215	-0.0908979	1.05464	0	0	0	0	0	0	0
IDH1	ME	NA	NA	NA	NA	NA	NA	NA	3.70153e-05	NA	NA	NA	NA	NA	NA	NA	NA	NA	NA	NA	NA	NA	NA	NA	NA	NA	NA	NA	NA	NA	NA	NA	NA	NA	NA	NA	0	0	0	0	0	0	0	1.88635	0	0	0	0	0
PIKFYVE	ME	NA	NA	NA	0.460491	NA	NA	NA	NA	NA	NA	NA	NA	NA	NA	NA	NA	NA	NA	NA	NA	NA	NA	NA	NA	NA	NA	NA	NA	NA	NA	NA	NA	NA	NA	NA	0	0	0	0.45472	0	0	0	0	0	0	0	0	0
RPE	ME	NA	NA	NA	NA	NA	NA	NA	NA	NA	NA	NA	NA	NA	NA	NA	NA	NA	NA	NA	NA	NA	NA	NA	NA	NA	NA	NA	0.0120831	NA	NA	NA	NA	NA	NA	NA	0	0	0	0	0	0	0	0	0	0	0	0	0
LANCL1	ME	NA	NA	NA	NA	NA	NA	NA	NA	NA	NA	NA	NA	NA	NA	NA	NA	NA	NA	NA	NA	NA	NA	NA	0.719959	NA	NA	NA	0.746638	NA	NA	NA	NA	NA	NA	NA	0	0	0	0	0	0	0	0	0	0	0	0	0
IKZF2	ME	NA	NA	NA	NA	NA	NA	NA	NA	NA	NA	NA	NA	NA	NA	NA	NA	NA	NA	NA	NA	NA	NA	NA	NA	0.00605605	0.00953472	NA	0.714911	NA	NA	NA	NA	NA	NA	1	0	0	0	0	0	0	0	0	0	0	0	0	0
SPAG16	ME	NA	NA	NA	NA	NA	NA	NA	NA	NA	NA	NA	NA	NA	NA	NA	NA	NA	NA	NA	NA	NA	NA	NA	0.300414	NA	NA	NA	0.349774	NA	NA	NA	NA	NA	NA	NA	0	0	0	0	0	0	0	0	0	0	0	0	0
BARD1	ME	NA	NA	NA	NA	NA	NA	NA	NA	NA	NA	NA	NA	NA	NA	NA	NA	NA	NA	NA	NA	NA	NA	NA	NA	0.000208268	0.353056	NA	0.0100316	NA	NA	NA	NA	NA	NA	NA	0	0	0	0	0	0	0	0	0	0	0	0	0
ATIC	ME	NA	NA	NA	1	NA	0.523353	NA	NA	NA	NA	NA	NA	NA	0.845548	NA	NA	0.864841	NA	0.990462	NA	NA	0.500633	NA	0.00759121	0.18546	0.752021	NA	0.439469	0.212869	NA	NA	NA	NA	NA	0.849539	0	0	0	-0.0403635	0	0.391498	0	0	0	0	0	0	0
FN1	ME	NA	NA	NA	NA	NA	NA	NA	9.38453e-14	NA	NA	NA	NA	NA	NA	NA	NA	NA	NA	NA	NA	NA	NA	NA	NA	NA	NA	NA	NA	NA	NA	NA	NA	NA	NA	NA	0	0	0	0	0	0	0	10.3287	0	0	0	0	0
PECR	ME	NA	NA	NA	NA	NA	NA	NA	NA	NA	NA	NA	NA	NA	NA	NA	NA	0.959166	NA	NA	NA	NA	NA	NA	0.0208616	NA	0.626237	NA	0.865916	NA	NA	NA	NA	NA	NA	NA	0	0	0	0	0	0	0	0	0	0	0	0	0
XRCC5	ME	NA	NA	NA	0.881708	0.964778	0.749404	1	0.749328	NA	0.822778	0.757284	1	1	0.661269	0.654004	0.969374	0.137331	NA	0.64803	0.99168	NA	0.256227	0.293165	0.0421624	0.58711	0.319378	NA	0.542564	0.548246	0.778358	0.789443	NA	NA	NA	1	0	0	0	0.122976	-0.0550675	-0.273137	0.0614989	-0.146143	0	-0.194646	-0.158544	-0.0106684	0.106682
RPL37A	ME	1	0.931232	0.448625	0.0618075	0.229733	0.0554671	0.502065	0.00211001	0.986413	1	0.654481	0.925329	0.843764	0.29548	0.0218732	1	0.243365	0.736652	0.619323	0.785732	0.701684	0.0942945	0.374145	0.122499	0.0787811	0.25314	0.85987	0.127249	0.521982	0.427973	0.780719	0.645062	0.964769	0.556292	1	0.00378313	-0.510335	-0.625871	-0.828696	-0.742795	-0.990739	-0.40717	-1.03493	-0.0470559	0.0371177	-0.364598	-0.271152	-0.163902
ARPC2	ME	1	0.954893	0.936067	0.398455	0.456844	0.815354	0.753867	0.404413	0.964484	0.783422	0.816549	0.879749	0.658292	0.678335	0.0710198	1	0.997345	0.938789	0.52625	0.0920562	0.965274	0.597669	0.214677	0.504137	0.226117	0.0374644	0.815162	0.33679	1	0.674825	0.690216	0.697033	0.919567	0.550947	0.883444	-0.0199027	0.19725	0.0949523	-0.354646	-0.328291	-0.165933	0.16054	-0.243005	-0.124301	-0.220224	-0.135316	-0.187569	-0.184566
AAMP	ME	NA	NA	NA	0.268695	NA	1	NA	0.0237854	NA	NA	NA	0.939314	NA	NA	NA	NA	0.930912	NA	0.625195	NA	NA	0.989444	NA	0.889343	0.409588	0.991148	NA	0.430055	0.860834	NA	NA	NA	NA	NA	1	0	0	0	-0.599983	0	-0.00219517	0	-0.90021	0	0	0	-0.41299	0
PNKD	ME	NA	NA	NA	0.00803749	0.187565	0.172941	0.62945	0.980322	NA	0.957863	NA	0.836015	NA	0.54432	NA	NA	0.90056	NA	0.0470494	0.41459	NA	0.287222	1	0.00576524	0.731766	0.644285	NA	0.0278837	0.350155	0.52318	0.699109	NA	NA	NA	1	0	0	0	-0.918708	-0.914669	-0.745542	-0.23525	0.0745616	0	0.357927	0	-0.37127	0
TMBIM1	ME	NA	NA	NA	0.305238	NA	0.726494	0.969362	0.0981846	NA	NA	NA	0.411894	NA	0.765583	NA	NA	0.394052	NA	0.420748	NA	NA	0.694739	1	0.503117	0.141943	0.0426957	NA	0.392898	0.442997	0.629735	NA	NA	NA	NA	1	0	0	0	0.500046	0	0.280512	-0.17777	0.716315	0	0	0	0.763193	0
SLC11A1	ME	NA	NA	NA	NA	NA	NA	NA	0.000154146	NA	NA	NA	NA	NA	NA	NA	NA	NA	NA	NA	NA	NA	NA	NA	NA	NA	NA	0.0268899	NA	NA	NA	NA	NA	NA	NA	NA	0	0	0	0	0	0	0	2.38364	0	0	0	0	0
CTDSP1	ME	NA	NA	NA	NA	NA	NA	NA	NA	NA	NA	NA	NA	NA	NA	NA	NA	NA	NA	NA	NA	NA	NA	NA	NA	NA	NA	NA	0.448692	NA	NA	NA	NA	NA	NA	NA	0	0	0	0	0	0	0	0	0	0	0	0	0
USP37	ME	NA	NA	NA	NA	NA	NA	NA	NA	NA	NA	NA	NA	NA	NA	NA	NA	NA	NA	NA	NA	NA	NA	NA	NA	NA	NA	NA	0.00173729	NA	NA	NA	NA	NA	NA	NA	0	0	0	0	0	0	0	0	0	0	0	0	0
CNOT9	ME	NA	NA	NA	NA	NA	NA	NA	NA	NA	NA	NA	NA	NA	NA	NA	NA	NA	NA	0.108424	NA	NA	0.000751009	NA	0.173111	0.060361	NA	NA	0.314181	0.673725	NA	NA	NA	NA	NA	NA	0	0	0	0	0	0	0	0	0	0	0	0	0
RNF25	ME	NA	NA	NA	NA	NA	NA	NA	NA	NA	NA	NA	NA	NA	NA	NA	NA	NA	NA	NA	NA	NA	NA	NA	0.83334	NA	NA	NA	0.372746	0.125273	NA	NA	NA	NA	NA	NA	0	0	0	0	0	0	0	0	0	0	0	0	0
NHEJ1	ME	NA	NA	NA	NA	NA	NA	NA	NA	NA	NA	NA	NA	NA	NA	NA	NA	NA	NA	NA	NA	NA	NA	NA	NA	NA	NA	NA	0.590352	NA	NA	NA	NA	NA	NA	NA	0	0	0	0	0	0	0	0	0	0	0	0	0
CNPPD1	ME	NA	NA	NA	0.913496	0.575851	0.648094	NA	NA	NA	NA	NA	1	NA	NA	NA	NA	0.936724	NA	0.840554	NA	NA	0.09783	NA	0.758049	0.0391752	0.04829	NA	0.167771	0.414657	0.649964	NA	NA	NA	NA	0.910158	0	0	0	0.0951132	0.352311	0.258316	0	0	0	0	0	0.121412	0
ZFAND2B	ME	NA	NA	NA	NA	NA	NA	NA	NA	NA	NA	NA	NA	NA	NA	NA	NA	0.679331	NA	NA	NA	NA	0.251079	NA	0.240541	1	NA	NA	0.881153	0.724128	NA	NA	NA	NA	NA	NA	0	0	0	0	0	0	0	0	0	0	0	0	0
ATG9A	ME	NA	NA	NA	NA	NA	NA	NA	NA	NA	NA	NA	NA	NA	NA	NA	NA	NA	NA	NA	NA	NA	NA	NA	NA	NA	NA	NA	0.790392	NA	NA	NA	NA	NA	NA	NA	0	0	0	0	0	0	0	0	0	0	0	0	0
ANKZF1	ME	NA	NA	NA	NA	NA	NA	NA	NA	NA	NA	NA	NA	NA	NA	NA	NA	0.627187	NA	NA	NA	NA	0.891387	NA	0.348088	NA	NA	NA	0.594102	NA	NA	NA	NA	NA	NA	NA	0	0	0	0	0	0	0	0	0	0	0	0	0
STK16	ME	NA	NA	NA	0.0682094	NA	0.646623	NA	NA	NA	NA	NA	0.88737	NA	NA	NA	NA	0.534289	NA	0.329377	NA	NA	0.410954	NA	0.000698218	0.129607	0.167296	NA	0.134589	0.462337	NA	NA	NA	NA	NA	0.987887	0	0	0	-1.03115	0	-0.480946	0	0	0	0	0	0.359166	0
TUBA4A	ME	NA	NA	NA	0.00417447	0.0103231	1.00478e-05	0.110059	NA	NA	0.568728	0.0315664	0.0653465	0.063657	6.27773e-05	NA	0.835007	0.00277803	0.491126	0.0325247	0.453914	0.078445	0.000988747	0.0397416	0.00147897	0.131657	0.42634	NA	1.04809e-05	4.83317e-06	0.00473006	0.0137783	NA	0.256682	0.568254	0.0235057	0	0	0	1.10913	1.40681	2.26316	0.974347	0	0	0.692497	1.03578	1.04954	1.29869
DNAJB2	ME	NA	NA	NA	NA	NA	NA	NA	NA	NA	NA	NA	NA	NA	NA	NA	NA	NA	NA	NA	NA	NA	NA	NA	NA	NA	NA	NA	3.96697e-06	NA	NA	NA	NA	NA	NA	NA	0	0	0	0	0	0	0	0	0	0	0	0	0
DNPEP	ME	NA	NA	NA	NA	NA	NA	NA	NA	NA	NA	NA	NA	NA	NA	NA	NA	NA	NA	NA	NA	NA	NA	NA	NA	NA	NA	NA	0.132898	NA	NA	NA	NA	NA	NA	NA	0	0	0	0	0	0	0	0	0	0	0	0	0
GMPPA	ME	NA	NA	NA	NA	NA	NA	NA	NA	NA	NA	NA	NA	NA	NA	NA	NA	NA	NA	NA	NA	NA	NA	NA	0.154729	NA	NA	NA	0.66898	NA	NA	NA	NA	NA	NA	NA	0	0	0	0	0	0	0	0	0	0	0	0	0
FARSB	ME	NA	NA	NA	NA	NA	NA	NA	NA	NA	NA	NA	NA	NA	NA	NA	NA	0.649317	NA	NA	NA	NA	0.61974	NA	0.744151	NA	NA	NA	0.710643	NA	NA	NA	NA	NA	NA	1	0	0	0	0	0	0	0	0	0	0	0	0	0
ACSL3	ME	NA	NA	NA	NA	NA	NA	NA	NA	NA	NA	NA	NA	NA	NA	NA	NA	NA	NA	NA	NA	NA	NA	NA	0.0783117	1.44371e-06	NA	NA	0.0197328	0.947231	NA	NA	NA	NA	NA	0.482457	0	0	0	0	0	0	0	0	0	0	0	0	0
WDFY1	ME	NA	NA	NA	NA	NA	NA	NA	NA	NA	NA	NA	NA	NA	NA	NA	NA	NA	NA	NA	NA	NA	NA	NA	0.908198	NA	NA	NA	0.679516	NA	NA	NA	NA	NA	NA	1	0	0	0	0	0	0	0	0	0	0	0	0	0
MRPL44	ME	NA	NA	NA	0.808133	NA	1	NA	NA	NA	NA	NA	NA	NA	NA	NA	NA	0.271646	NA	0.493105	NA	NA	0.502453	NA	0.826195	0.733269	0.731172	NA	0.191212	0.611028	NA	NA	NA	NA	NA	0.715277	0	0	0	0.294373	0	-0.00508927	0	0	0	0	0	0	0
SERPINE2	ME	NA	NA	NA	NA	NA	NA	NA	NA	NA	NA	NA	NA	NA	NA	NA	NA	NA	NA	NA	NA	NA	NA	NA	NA	NA	7.99327e-06	NA	NA	NA	NA	NA	NA	NA	NA	0.409658	0	0	0	0	0	0	0	0	0	0	0	0	0
CUL3	ME	NA	NA	NA	NA	NA	NA	NA	NA	NA	NA	NA	NA	NA	NA	NA	NA	NA	NA	NA	NA	NA	NA	NA	NA	NA	NA	NA	0.2125	NA	NA	NA	NA	NA	NA	NA	0	0	0	0	0	0	0	0	0	0	0	0	0
DOCK10	ME	NA	NA	NA	0.976443	NA	NA	NA	NA	NA	NA	NA	NA	NA	NA	0.127936	NA	0.532168	NA	0.955928	NA	NA	0.277864	NA	0.435388	0.00323263	0.557092	NA	0.0287615	0.509717	NA	NA	NA	NA	NA	1	0	0	0	0.105212	0	0	0	0	0	0	0	0	0
MFF	ME	NA	NA	NA	0.148024	0.834414	0.0357018	0.992247	0.660736	NA	0.957863	NA	0.928991	0.393752	0.552668	NA	NA	0.53463	NA	0.770551	0.86588	NA	0.148536	0.616948	0.420073	0.979353	0.475618	NA	0.323873	0.984034	0.949381	0.99588	NA	NA	NA	1	0	0	0	-0.577852	-0.211404	-0.977728	0.116601	-0.179256	0	-0.205501	0	-0.355042	-0.458392
CCL20	ME	NA	NA	NA	NA	NA	NA	NA	NA	NA	NA	NA	NA	NA	NA	NA	NA	NA	NA	NA	NA	NA	1.27993e-17	1.47566e-16	1.29478e-15	NA	NA	NA	NA	1.30971e-08	NA	NA	NA	NA	0.000114451	0.0450037	0	0	0	0	0	0	0	0	0	0	0	0	0
PID1	ME	NA	NA	NA	NA	NA	NA	NA	7.76294e-08	NA	NA	NA	NA	NA	NA	NA	NA	NA	NA	NA	NA	NA	NA	NA	NA	NA	NA	NA	NA	NA	NA	NA	NA	NA	NA	NA	0	0	0	0	0	0	0	-2.38377	0	0	0	0	0
TRIP12	ME	NA	NA	NA	NA	NA	NA	NA	NA	NA	NA	NA	NA	NA	NA	NA	NA	NA	NA	0.954366	NA	NA	NA	NA	0.265329	0.105931	NA	NA	0.00980851	NA	NA	NA	NA	NA	NA	NA	0	0	0	0	0	0	0	0	0	0	0	0	0
SP110	ME	NA	NA	NA	0.0614144	0.0259869	0.0467823	0.380101	0.589806	NA	0.180691	NA	1	NA	1	NA	NA	0.727329	NA	0.61153	0.177786	NA	0.680719	0.291585	0.699653	0.473797	0.0368508	NA	0.420816	0.739267	0.379134	0.99588	NA	NA	NA	1	0	0	0	-0.771473	-0.928869	-0.963903	-0.616005	-0.370979	0	1.0386	0	0.147441	0
SP140	ME	NA	NA	NA	0.906784	0.383781	0.723434	NA	NA	NA	NA	NA	NA	NA	NA	NA	NA	0.68019	NA	0.270961	NA	NA	0.127934	0.389603	0.371715	0.294678	0.915778	NA	0.00633519	0.25301	0.00675332	0.430507	NA	NA	NA	0.910158	0	0	0	-0.0705273	-0.44016	-0.27944	0	0	0	0	0	0	0
SP140L	ME	NA	NA	NA	0.192155	0.51597	0.323114	NA	NA	NA	NA	NA	1	NA	0.305155	NA	NA	0.627187	NA	0.129352	NA	NA	0.857573	NA	0.759537	0.745611	0.668592	NA	0.925686	0.799795	NA	NA	NA	NA	NA	1	0	0	0	-0.722701	-0.478355	-0.657232	0	0	0	0	0	0.13106	0
SP100	ME	NA	NA	0.757757	0.993999	0.705629	0.93322	0.0725925	0.111179	NA	0.151567	0.729162	0.957715	0.000203418	0.177099	0.140853	0.803292	0.12327	NA	0.532157	0.0970922	NA	0.0554996	0.15453	0.154562	0.259688	0.628158	NA	0.03977	0.0868636	0.00290215	0.245305	NA	0.949101	0.00716886	0.9514	0	0	-0.501967	-0.0472168	-0.271509	-0.149799	0.689684	0.592387	0	0.883954	0.464807	-0.116819	1.12968
CAB39	ME	NA	NA	NA	NA	NA	NA	NA	NA	NA	NA	NA	NA	NA	NA	NA	NA	NA	NA	NA	NA	NA	NA	NA	NA	NA	NA	NA	0.110572	NA	NA	NA	NA	NA	NA	NA	0	0	0	0	0	0	0	0	0	0	0	0	0
ITM2C	ME	NA	NA	NA	0.776463	0.595607	0.515941	NA	NA	NA	NA	NA	NA	2.80626e-35	NA	NA	0.615863	NA	NA	NA	NA	NA	0.784361	0.44289	0.348649	NA	NA	NA	1.3407e-08	4.38273e-08	7.75034e-19	0.000217636	NA	NA	6.18681e-05	0.504736	0	0	0	-0.337896	-0.416745	-0.716382	0	0	0	0	0	0	9.36655
PSMD1	ME	NA	NA	NA	NA	NA	NA	NA	NA	NA	NA	NA	NA	NA	NA	NA	NA	0.911569	NA	NA	NA	NA	0.286416	NA	0.702795	0.860727	0.806931	NA	0.98068	0.857497	NA	NA	NA	NA	NA	1	0	0	0	0	0	0	0	0	0	0	0	0	0
B3GNT7	ME	NA	NA	NA	NA	NA	NA	NA	NA	NA	NA	NA	NA	NA	NA	NA	NA	NA	NA	NA	NA	NA	NA	NA	NA	NA	NA	NA	NA	NA	NA	NA	NA	NA	NA	1	0	0	0	0	0	0	0	0	0	0	0	0	0
NCL	ME	0.886341	0.960384	0.255666	0.0969318	0.373072	0.457469	0.215252	0.302614	0.957056	1	0.826591	1	0.435329	0.990019	0.323639	0.969374	0.304464	0.727485	0.480187	0.178211	0.688081	1	0.242539	0.102407	0.158438	0.8733	NA	0.264858	0.515925	0.940281	0.512834	0.891327	0.693172	0.38879	1	0.268349	-0.111325	0.846466	0.578104	0.374712	0.375244	0.463113	0.348357	0.134035	0.0513557	0.185416	-0.103302	0.284776
NMUR1	ME	NA	NA	NA	NA	NA	NA	NA	NA	NA	NA	NA	0.925329	NA	NA	NA	NA	NA	NA	NA	NA	NA	NA	NA	NA	NA	NA	NA	NA	NA	NA	NA	NA	NA	NA	0.467385	0	0	0	0	0	0	0	0	0	0	0	-0.336616	0
PTMA	ME	0.999582	0.954893	0.827166	0.825448	0.6208	0.494723	0.0129263	0.484193	0.565493	0.671427	0.0560185	1	0.0785875	0.954164	0.39857	0.969374	0.569057	0.681437	0.189659	0.206389	0.40404	0.723595	0.320711	0.242499	0.435024	0.679232	0.0956402	0.342979	0.220157	0.51918	0.0853919	0.860853	1	0.596558	0.780111	0.0417342	0.146413	0.176722	-0.12241	-0.186854	0.333738	0.705115	-0.194727	0.319681	0.239891	0.58664	-0.0814375	0.509957
PDE6D	ME	NA	NA	NA	0.886705	NA	NA	NA	NA	NA	NA	NA	NA	NA	NA	NA	NA	0.106613	NA	NA	NA	NA	0.00775068	NA	0.112987	0.0354293	0.263388	NA	0.00110861	0.311213	NA	NA	NA	NA	NA	NA	0	0	0	-0.0677081	0	0	0	0	0	0	0	0	0
COPS7B	ME	NA	NA	NA	NA	NA	NA	NA	NA	NA	NA	NA	NA	NA	NA	NA	NA	0.918646	NA	NA	NA	NA	NA	NA	0.147606	NA	NA	NA	0.0527757	NA	NA	NA	NA	NA	NA	NA	0	0	0	0	0	0	0	0	0	0	0	0	0
DIS3L2	ME	NA	NA	NA	NA	NA	NA	NA	NA	NA	NA	NA	NA	NA	NA	NA	NA	NA	NA	NA	NA	NA	NA	NA	NA	NA	NA	NA	0.751306	NA	NA	NA	NA	NA	NA	NA	0	0	0	0	0	0	0	0	0	0	0	0	0
EIF4E2	ME	NA	NA	NA	0.990366	NA	NA	NA	0.0717768	NA	NA	NA	1	NA	NA	NA	NA	0.291234	NA	0.561029	0.441261	NA	0.755043	0.211658	0.969439	0.94193	0.318772	NA	0.519311	0.713851	NA	0.29904	NA	NA	NA	1	0	0	0	-0.0553695	0	0	0	-0.70528	0	0	0	-0.16262	0
GIGYF2	ME	NA	NA	NA	NA	NA	NA	NA	NA	NA	NA	NA	NA	NA	NA	NA	NA	NA	NA	NA	NA	NA	NA	NA	0.378923	NA	NA	NA	0.359079	NA	NA	NA	NA	NA	NA	0.521398	0	0	0	0	0	0	0	0	0	0	0	0	0
INPP5D	ME	NA	NA	NA	0.644238	NA	0.446368	NA	NA	NA	NA	NA	0.730664	NA	NA	NA	NA	0.746985	NA	NA	NA	NA	0.27438	NA	0.0362166	0.720206	1	NA	0.699044	0.796704	NA	NA	NA	NA	NA	0.910158	0	0	0	0.419011	0	0.643559	0	0	0	0	0	-0.682844	0
ATG16L1	ME	NA	NA	NA	NA	NA	NA	NA	NA	NA	NA	NA	NA	NA	NA	NA	NA	NA	NA	NA	NA	NA	NA	NA	NA	NA	NA	NA	0.414258	NA	NA	NA	NA	NA	NA	NA	0	0	0	0	0	0	0	0	0	0	0	0	0
DGKD	ME	NA	NA	NA	NA	NA	0.612721	NA	NA	NA	NA	NA	NA	NA	NA	NA	NA	NA	NA	NA	NA	NA	NA	NA	NA	NA	NA	NA	0.222586	NA	NA	NA	NA	NA	NA	NA	0	0	0	0	0	0.41135	0	0	0	0	0	0	0
ARL4C	ME	NA	NA	NA	NA	NA	NA	0.0063576	0.00377946	NA	0.364698	0.929354	0.895893	0.000117571	0.575309	0.0219372	0.803292	0.489862	NA	0.927404	0.898877	NA	0.641464	0.237354	0.936151	0.840238	0.0562179	NA	0.0895077	0.34513	0.223655	1	NA	0.162923	NA	0.00587556	0	0	0	0	0	0	-1.25817	1.8447	0	-1.14447	-0.303409	0.289148	-1.79927
COPS8	ME	NA	NA	NA	NA	NA	0.241146	NA	NA	NA	NA	NA	NA	NA	NA	NA	NA	0.326463	NA	0.909933	NA	NA	0.860792	NA	0.285709	0.490861	0.945605	NA	0.763107	0.553672	NA	NA	NA	NA	NA	0.97585	0	0	0	0	0	0.887762	0	0	0	0	0	0	0
LRRFIP1	ME	NA	NA	NA	0.620046	0.174369	0.148407	0.890592	0.200499	NA	0.924543	NA	1	1	0.925292	0.00805295	NA	0.65911	NA	0.842701	0.622133	NA	1	0.545925	0.223693	0.756737	0.0460112	NA	0.349632	0.312781	0.944308	0.223139	NA	NA	NA	0.871992	0	0	0	0.395874	0.890884	0.880633	-0.144878	0.652243	0	0.427439	0	0.245819	0.043444
RAMP1	ME	NA	NA	NA	NA	NA	NA	NA	NA	NA	NA	NA	0.868105	NA	NA	NA	NA	NA	NA	NA	NA	NA	NA	NA	NA	NA	NA	NA	NA	NA	NA	NA	NA	NA	NA	NA	0	0	0	0	0	0	0	0	0	0	0	0.73402	0
ILKAP	ME	NA	NA	NA	0.324951	NA	0.982485	NA	NA	NA	NA	NA	0.229557	NA	NA	NA	NA	0.586587	NA	0.191273	NA	NA	0.65219	NA	0.387948	0.0296392	0.967771	NA	0.940381	0.780503	0.348626	NA	NA	NA	NA	0.63499	0	0	0	-0.477896	0	-0.115935	0	0	0	0	0	0.951028	0
ASB1	ME	NA	NA	NA	NA	NA	NA	NA	NA	NA	NA	NA	NA	NA	NA	NA	NA	NA	NA	NA	NA	NA	NA	NA	NA	NA	NA	NA	0.159388	NA	NA	NA	NA	NA	NA	NA	0	0	0	0	0	0	0	0	0	0	0	0	0
NDUFA10	ME	NA	NA	NA	0.498829	NA	0.859339	0.266844	0.683737	NA	1	NA	1	NA	1	NA	NA	0.908988	NA	0.109619	0.416604	NA	0.0926059	0.263611	0.0963239	0.784538	0.194468	NA	0.388757	0.799795	0.273382	1	NA	NA	NA	1	0	0	0	-0.297703	0	-0.152912	-0.455849	-0.181819	0	0.064606	0	-0.303076	0
COPS9	ME	NA	NA	NA	0.350819	NA	0.0617343	0.821926	0.206817	NA	0.609827	0.988746	1	0.651294	0.636792	NA	0.824133	0.254178	NA	0.930311	0.999723	NA	0.589378	0.945713	0.992761	0.942962	0.503939	NA	0.623298	0.921559	0.906934	0.779086	NA	0.976048	NA	0.965428	0	0	0	-0.400626	0	-1.03557	0.145085	-0.434151	0	-0.415569	0.134563	0.0014392	-0.314838
DUSP28	ME	NA	NA	NA	NA	NA	NA	NA	NA	NA	NA	NA	NA	NA	NA	NA	NA	NA	NA	NA	NA	NA	NA	NA	NA	NA	NA	NA	1	NA	NA	NA	NA	NA	NA	NA	0	0	0	0	0	0	0	0	0	0	0	0	0
RNPEPL1	ME	NA	NA	NA	NA	NA	NA	NA	NA	NA	NA	NA	NA	NA	NA	NA	NA	NA	NA	NA	NA	NA	NA	NA	NA	NA	NA	NA	0.00742424	NA	NA	NA	NA	NA	NA	NA	0	0	0	0	0	0	0	0	0	0	0	0	0
MTERF4	ME	NA	NA	NA	0.876105	NA	1	NA	NA	NA	NA	NA	NA	NA	NA	NA	NA	0.197682	NA	0.0331254	NA	NA	0.274772	NA	0.367095	0.545445	0.23256	NA	0.870064	0.432858	NA	NA	NA	NA	NA	0.871992	0	0	0	-0.0595998	0	0.0724966	0	0	0	0	0	0	0
PASK	ME	NA	NA	NA	NA	NA	NA	NA	NA	NA	NA	NA	NA	NA	0.352368	NA	NA	0.0241864	NA	0.811283	NA	NA	0.883056	NA	0.842046	0.590242	0.0515758	NA	0.832966	0.94922	NA	NA	NA	NA	NA	NA	0	0	0	0	0	0	0	0	0	0	0	0	0
PPP1R7	ME	NA	NA	NA	0.0130732	NA	0.675141	0.35187	0.0871185	NA	0.113626	NA	1	NA	0.763497	NA	NA	0.795979	NA	0.212228	0.621032	NA	0.0255799	0.64914	7.23609e-05	0.331747	0.0269276	NA	0.0376132	0.163507	0.735488	0.0871432	NA	NA	NA	1	0	0	0	-1.03645	0	-0.260457	-0.43634	-0.629406	0	-1.05	0	-0.0247005	0
HDLBP	ME	NA	NA	NA	NA	NA	NA	NA	NA	NA	NA	NA	NA	NA	NA	NA	NA	NA	NA	NA	NA	NA	0.0373099	NA	0.912123	NA	NA	NA	0.403766	0.190018	NA	NA	NA	NA	NA	1	0	0	0	0	0	0	0	0	0	0	0	0	0
2002-09-01	ME	NA	NA	NA	0.629216	NA	1	0.40424	0.199672	NA	NA	NA	1	NA	0.353042	NA	NA	0.410437	NA	0.726878	NA	NA	0.219327	0.303906	0.55088	0.316762	0.252243	NA	0.805663	0.965178	0.276702	NA	NA	NA	NA	0.305374	0	0	0	0.328114	0	-0.0803449	0.451389	0.551251	0	0	0	0.0418409	0
STK25	ME	NA	NA	NA	NA	NA	NA	NA	NA	NA	NA	NA	NA	NA	NA	NA	NA	NA	NA	NA	NA	NA	NA	NA	0.802281	NA	NA	NA	0.839583	NA	NA	NA	NA	NA	NA	NA	0	0	0	0	0	0	0	0	0	0	0	0	0
THAP4	ME	NA	NA	NA	NA	NA	NA	NA	NA	NA	NA	NA	NA	NA	NA	NA	NA	0.671372	NA	NA	NA	NA	NA	NA	0.121546	NA	NA	NA	0.193551	NA	NA	NA	NA	NA	NA	NA	0	0	0	0	0	0	0	0	0	0	0	0	0
ATG4B	ME	NA	NA	NA	0.799872	NA	NA	NA	NA	NA	NA	NA	NA	NA	NA	NA	NA	0.894907	NA	0.954705	NA	NA	0.320154	NA	0.902425	0.890626	0.613297	NA	0.710803	0.898563	NA	NA	NA	NA	NA	1	0	0	0	-0.155012	0	0	0	0	0	0	0	0	0
DTYMK	ME	NA	NA	NA	NA	NA	NA	0.0737655	NA	NA	NA	NA	NA	NA	NA	NA	NA	0.113984	NA	NA	NA	NA	NA	NA	0.0817001	NA	NA	NA	0.480226	NA	NA	NA	NA	NA	NA	NA	0	0	0	0	0	0	1.45678	0	0	0	0	0	0
ING5	ME	NA	NA	NA	NA	NA	NA	NA	NA	NA	NA	NA	NA	NA	NA	NA	NA	0.719725	NA	NA	NA	NA	0.532944	NA	0.658287	NA	NA	NA	0.944258	NA	NA	NA	NA	NA	NA	0.409218	0	0	0	0	0	0	0	0	0	0	0	0	0
PDCD1	ME	NA	NA	NA	NA	NA	NA	NA	NA	NA	NA	NA	NA	NA	NA	NA	0.500124	NA	NA	0.000133074	0.000765016	NA	7.17171e-09	7.00084e-05	2.34429e-09	NA	0.0015784	NA	6.06801e-10	4.47407e-06	NA	1.20081e-05	NA	NA	NA	0.483356	0	0	0	0	0	0	0	0	0	0	0	0	0
TRNT1	ME	NA	NA	NA	NA	NA	NA	NA	NA	NA	NA	NA	NA	NA	NA	NA	NA	0.108615	NA	NA	NA	NA	NA	NA	0.315111	NA	NA	NA	0.666798	NA	NA	NA	NA	NA	NA	NA	0	0	0	0	0	0	0	0	0	0	0	0	0
CRBN	ME	NA	NA	NA	0.480194	NA	NA	0.000880174	NA	NA	NA	NA	0.598677	NA	0.00315671	NA	NA	0.225758	NA	0.000390771	NA	NA	8.49773e-05	NA	0.000246108	0.00323545	0.0210253	NA	2.04318e-05	0.321869	0.0517307	NA	NA	NA	NA	0.694345	0	0	0	-0.497383	0	0	-1.57051	0	0	0	0	-0.974061	0
SUMF1	ME	NA	NA	NA	NA	NA	NA	NA	NA	NA	NA	NA	NA	NA	NA	NA	NA	NA	NA	NA	NA	NA	NA	NA	1	NA	NA	NA	0.145258	NA	NA	NA	NA	NA	NA	NA	0	0	0	0	0	0	0	0	0	0	0	0	0
ITPR1	ME	NA	NA	NA	NA	NA	0.514199	NA	NA	NA	NA	NA	NA	NA	NA	NA	NA	NA	NA	NA	NA	NA	NA	NA	NA	NA	NA	NA	0.301891	NA	NA	NA	NA	NA	NA	NA	0	0	0	0	0	-0.62469	0	0	0	0	0	0	0
BHLHE40	ME	NA	NA	NA	NA	NA	NA	0.830021	5.52028e-05	NA	0.947071	NA	1	0.866751	NA	NA	NA	NA	NA	0.140861	NA	NA	0.0698265	0.144196	0.0260084	NA	NA	NA	0.656527	0.458021	0.266043	0.204581	NA	NA	NA	0.821646	0	0	0	0	0	0	0.126828	1.9002	0	0.227169	0	-0.140573	0.169208
ARL8B	ME	NA	NA	NA	0.303678	NA	0.0305756	NA	0.0153282	NA	NA	NA	NA	NA	NA	NA	NA	0.576651	NA	0.119309	NA	NA	0.635489	NA	0.111951	0.00646264	0.991148	NA	0.498727	0.151751	NA	NA	NA	NA	NA	0.438697	0	0	0	0.746523	0	1.17901	0	0.932031	0	0	0	0	0
SRGAP3	ME	NA	NA	NA	NA	NA	NA	NA	NA	NA	NA	NA	NA	NA	NA	NA	NA	NA	NA	NA	NA	NA	NA	NA	NA	NA	NA	NA	2.80601e-11	NA	NA	NA	NA	NA	NA	0.0561272	0	0	0	0	0	0	0	0	0	0	0	0	0
THUMPD3-AS1	ME	NA	NA	NA	NA	NA	0.926404	NA	NA	NA	NA	NA	NA	NA	NA	NA	NA	0.94645	NA	0.86754	NA	NA	0.9896	NA	0.865765	NA	NA	NA	0.554304	NA	NA	NA	NA	NA	NA	1	0	0	0	0	0	0.214435	0	0	0	0	0	0	0
THUMPD3	ME	NA	NA	NA	NA	NA	NA	NA	NA	NA	NA	NA	NA	NA	NA	NA	NA	0.998237	NA	NA	NA	NA	NA	NA	0.76887	NA	NA	NA	0.800657	NA	NA	NA	NA	NA	NA	NA	0	0	0	0	0	0	0	0	0	0	0	0	0
SETD5	ME	NA	NA	NA	NA	NA	NA	NA	NA	NA	NA	NA	NA	NA	NA	NA	NA	NA	NA	NA	NA	NA	NA	NA	0.519632	NA	NA	NA	0.169673	NA	NA	NA	NA	NA	NA	NA	0	0	0	0	0	0	0	0	0	0	0	0	0
MTMR14	ME	NA	NA	NA	0.640697	NA	NA	NA	0.418664	NA	NA	NA	NA	NA	NA	NA	NA	0.838448	NA	0.456296	NA	NA	0.901856	NA	0.936552	0.908728	0.0158532	NA	0.508089	0.567713	NA	NA	NA	NA	NA	NA	0	0	0	-0.394681	0	0	0	-0.446673	0	0	0	0	0
OGG1	ME	NA	NA	NA	NA	NA	NA	NA	NA	NA	NA	NA	NA	NA	NA	NA	NA	NA	NA	NA	NA	NA	NA	NA	0.188124	NA	NA	NA	0.731967	NA	NA	NA	NA	NA	NA	1	0	0	0	0	0	0	0	0	0	0	0	0	0
TADA3	ME	NA	NA	NA	0.660971	NA	0.000211569	0.30448	0.322532	NA	0.364698	NA	0.99135	NA	NA	NA	NA	0.117167	NA	0.0259967	0.0883379	NA	0.0441609	0.0458436	7.07595e-05	1.58245e-06	0.0164001	NA	0.000203535	0.173398	0.0633429	0.492554	NA	NA	NA	0.573839	0	0	0	-0.268918	0	-1.81591	-0.518605	-0.389311	0	-1.01408	0	-0.199702	0
ARPC4	ME	NA	NA	NA	NA	NA	NA	NA	NA	NA	NA	NA	0.988839	NA	NA	NA	NA	0.949988	NA	0.631941	NA	NA	0.963143	NA	0.0421693	0.94028	0.262504	NA	0.442073	0.187845	NA	NA	NA	NA	NA	0.629071	0	0	0	0	0	0	0	0	0	0	0	0.316859	0
RPUSD3	ME	NA	NA	NA	0.149184	NA	0.0421625	NA	NA	NA	NA	NA	0.900537	NA	NA	NA	NA	0.329418	NA	0.00671887	NA	NA	0.0164155	NA	0.00120289	0.025463	0.156396	NA	0.0251039	NA	NA	NA	NA	NA	NA	1	0	0	0	-0.692203	0	-1.45615	0	0	0	0	0	-0.624887	0
JAGN1	ME	NA	NA	NA	0.936488	NA	NA	NA	NA	NA	NA	NA	NA	NA	NA	NA	NA	0.85605	NA	0.989362	NA	NA	0.51246	NA	1	0.17453	0.679996	NA	0.970403	0.894225	NA	NA	NA	NA	NA	0.446802	0	0	0	0.190174	0	0	0	0	0	0	0	0	0
CRELD1	ME	NA	NA	NA	NA	NA	NA	NA	NA	NA	NA	NA	NA	NA	NA	NA	NA	NA	NA	NA	NA	NA	NA	NA	0.706984	NA	NA	NA	0.757118	NA	NA	NA	NA	NA	NA	NA	0	0	0	0	0	0	0	0	0	0	0	0	0
EMC3	ME	NA	NA	NA	0.778079	NA	0.990061	NA	0.599926	NA	1	NA	1	NA	NA	NA	NA	0.710913	NA	0.575032	NA	NA	0.90568	0.400682	0.873087	0.975931	0.314037	NA	0.553546	0.39385	0.809575	NA	NA	NA	NA	1	0	0	0	0.254089	0	0.080151	0	0.220498	0	-0.0473211	0	0.0817468	0
BRK1	ME	0.750309	0.954893	NA	1	0.726955	0.93141	0.87684	0.125069	NA	0.805714	0.673769	0.989885	0.823908	0.789407	NA	0.844764	0.401253	0.911666	0.857653	0.507884	0.12422	0.723595	0.962211	0.758049	0.659242	0.881012	NA	0.730587	0.871538	0.417507	0.55088	NA	0.999884	0.740429	1	-0.587257	0.386982	0	0.00615283	-0.188348	-0.0912269	0.0950894	-0.463756	0	-0.333024	-0.241146	-0.169694	0.109457
VHL	ME	NA	NA	NA	NA	NA	NA	NA	NA	NA	NA	NA	NA	NA	NA	NA	NA	NA	NA	NA	NA	NA	NA	NA	0.740097	NA	NA	NA	0.134649	NA	NA	NA	NA	NA	NA	NA	0	0	0	0	0	0	0	0	0	0	0	0	0
SEC13	ME	NA	NA	NA	0.438851	NA	0.680026	0.621918	0.80168	NA	NA	NA	0.939314	NA	NA	NA	NA	0.0664655	NA	0.344285	0.819938	NA	0.713242	0.908237	0.445293	0.450253	1	NA	0.288076	0.632892	0.591756	1	NA	NA	NA	1	0	0	0	0.443122	0	0.289201	0.229088	-0.135492	0	0	0	-0.274884	0
VGLL4	ME	NA	NA	NA	NA	NA	NA	NA	NA	NA	NA	NA	NA	NA	NA	NA	NA	NA	NA	NA	NA	NA	NA	NA	NA	NA	NA	NA	0.867746	NA	NA	NA	NA	NA	NA	NA	0	0	0	0	0	0	0	0	0	0	0	0	0
TAMM41	ME	NA	NA	NA	NA	NA	NA	NA	NA	NA	NA	NA	NA	NA	NA	NA	NA	0.885275	NA	NA	NA	NA	NA	NA	0.361483	NA	NA	NA	0.992165	NA	NA	NA	NA	NA	NA	NA	0	0	0	0	0	0	0	0	0	0	0	0	0
MKRN2	ME	NA	NA	NA	NA	NA	NA	NA	NA	NA	NA	NA	NA	NA	NA	NA	NA	NA	NA	NA	NA	NA	NA	NA	0.951225	NA	NA	NA	0.453494	NA	NA	NA	NA	NA	NA	NA	0	0	0	0	0	0	0	0	0	0	0	0	0
RAF1	ME	NA	NA	NA	NA	NA	NA	NA	NA	NA	NA	NA	NA	NA	NA	NA	NA	NA	NA	NA	NA	NA	0.0848529	NA	0.297756	0.0344303	NA	NA	0.394499	0.673725	NA	NA	NA	NA	NA	0.480503	0	0	0	0	0	0	0	0	0	0	0	0	0
RPL32	ME	0.835872	0.954893	0.957026	0.498709	0.248652	0.837367	0.0737655	2.57076e-07	0.957056	0.916606	0.828655	1	0.877379	0.395636	0.00248021	0.884747	0.13891	0.505162	0.625195	0.690206	0.0112231	0.000158372	0.0928205	0.0239956	0.000113732	0.00684324	0.303682	0.011768	0.236922	0.0286082	0.647826	0.331755	0.964769	0.234041	0.955321	-0.223518	-0.105803	0.0619311	-0.239222	-0.362122	-0.109846	-0.659551	-1.26445	-0.0746788	0.0928946	-0.145412	-0.0507747	-0.0599959
IQSEC1	ME	NA	NA	NA	NA	NA	0.963021	NA	NA	NA	NA	NA	NA	NA	NA	NA	NA	NA	NA	NA	NA	NA	NA	NA	NA	NA	NA	NA	0.544103	NA	NA	NA	NA	NA	NA	NA	0	0	0	0	0	-0.0318776	0	0	0	0	0	0	0
NUP210	ME	NA	NA	NA	NA	NA	NA	NA	NA	NA	NA	NA	NA	NA	NA	NA	NA	0.673254	NA	NA	NA	NA	NA	NA	0.580985	NA	NA	NA	0.00122408	NA	NA	NA	NA	NA	NA	1	0	0	0	0	0	0	0	0	0	0	0	0	0
TMEM43	ME	NA	NA	NA	NA	NA	NA	NA	NA	NA	NA	NA	NA	NA	NA	NA	NA	NA	NA	NA	NA	NA	0.260643	NA	0.227121	NA	NA	NA	0.00844234	0.32367	NA	NA	NA	NA	NA	1	0	0	0	0	0	0	0	0	0	0	0	0	0
XPC	ME	NA	NA	NA	NA	NA	NA	NA	NA	NA	NA	NA	NA	NA	NA	NA	NA	0.855085	NA	NA	NA	NA	0.30941	NA	0.0336421	NA	NA	NA	0.479709	0.704003	NA	NA	NA	NA	NA	NA	0	0	0	0	0	0	0	0	0	0	0	0	0
LSM3	ME	NA	NA	NA	0.478697	0.920783	0.31386	0.74734	0.568974	NA	1	NA	0.469642	0.498509	0.385914	NA	NA	0.319599	NA	0.1757	1	NA	0.0844215	NA	0.395187	0.29701	0.71848	NA	0.105169	0.626659	0.73147	0.969345	NA	NA	NA	1	0	0	0	-0.344378	-0.102513	-0.543492	0.290637	0.245211	0	-0.164636	0	-0.714572	-0.258068
SLC6A6	ME	NA	NA	NA	NA	NA	NA	NA	NA	NA	NA	NA	NA	NA	NA	NA	NA	NA	NA	NA	NA	NA	NA	NA	8.70652e-07	NA	NA	NA	1.18022e-05	NA	NA	NA	NA	NA	NA	NA	0	0	0	0	0	0	0	0	0	0	0	0	0
CCDC174	ME	NA	NA	NA	NA	NA	NA	NA	NA	NA	NA	NA	NA	NA	NA	NA	NA	0.0956991	NA	0.029864	NA	NA	0.0878554	NA	1	0.110466	0.113158	NA	0.809986	0.0466876	NA	NA	NA	NA	NA	0.438697	0	0	0	0	0	0	0	0	0	0	0	0	0
FGD5-AS1	ME	NA	NA	NA	NA	NA	NA	NA	NA	NA	NA	NA	NA	NA	NA	NA	NA	0.984219	NA	NA	NA	NA	NA	NA	0.634436	NA	NA	NA	0.893447	NA	NA	NA	NA	NA	NA	NA	0	0	0	0	0	0	0	0	0	0	0	0	0
MRPS25	ME	NA	NA	NA	0.572545	NA	0.0401785	NA	NA	NA	NA	NA	NA	NA	NA	NA	NA	0.691371	NA	0.32826	NA	NA	0.529256	NA	0.626551	0.0400665	NA	NA	0.224261	0.907307	NA	NA	NA	NA	NA	1	0	0	0	0.39987	0	1.17233	0	0	0	0	0	0	0
RBSN	ME	NA	NA	NA	NA	NA	NA	NA	NA	NA	NA	NA	NA	NA	NA	NA	NA	NA	NA	NA	NA	NA	NA	NA	0.146397	NA	NA	NA	0.756839	NA	NA	NA	NA	NA	NA	NA	0	0	0	0	0	0	0	0	0	0	0	0	0
CAPN7	ME	NA	NA	NA	NA	NA	0.0199816	NA	NA	NA	NA	NA	NA	NA	NA	NA	NA	0.507048	NA	0.656644	NA	NA	0.653486	NA	0.668668	0.384259	0.52848	NA	0.694009	0.654925	NA	NA	NA	NA	NA	NA	0	0	0	0	0	-1.77207	0	0	0	0	0	0	0
SH3BP5	ME	NA	NA	NA	0.6203	0.543162	0.695436	NA	NA	NA	NA	NA	1	NA	0.148969	NA	NA	0.119809	NA	NA	NA	NA	0.000151186	NA	0.00207466	NA	4.08865e-06	NA	0.0203312	0.00672635	0.0677543	NA	NA	NA	NA	0.480503	0	0	0	-0.529099	-0.540245	-0.383541	0	0	0	0	0	0.100726	0
EAF1	ME	NA	NA	NA	NA	NA	NA	NA	NA	NA	NA	NA	NA	NA	NA	NA	NA	NA	NA	NA	NA	NA	NA	NA	NA	NA	NA	NA	0.00566229	0.203316	NA	NA	NA	NA	NA	NA	0	0	0	0	0	0	0	0	0	0	0	0	0
HACL1	ME	NA	NA	NA	NA	NA	NA	NA	NA	NA	NA	NA	NA	NA	NA	NA	NA	NA	NA	NA	NA	NA	NA	NA	0.0355067	NA	NA	NA	0.0830397	NA	NA	NA	NA	NA	NA	NA	0	0	0	0	0	0	0	0	0	0	0	0	0
BTD	ME	NA	NA	NA	NA	NA	NA	NA	NA	NA	NA	NA	NA	NA	NA	NA	NA	NA	NA	NA	NA	NA	NA	NA	0.869179	NA	NA	NA	0.699856	NA	NA	NA	NA	NA	NA	NA	0	0	0	0	0	0	0	0	0	0	0	0	0
ANKRD28	ME	NA	NA	NA	NA	NA	NA	NA	NA	NA	NA	NA	NA	NA	NA	NA	NA	NA	NA	NA	NA	NA	0.00547304	0.015208	1.84764e-06	NA	NA	NA	5.45519e-11	NA	NA	NA	NA	NA	NA	0.243787	0	0	0	0	0	0	0	0	0	0	0	0	0
DPH3	ME	NA	NA	NA	1	NA	1	NA	NA	NA	NA	NA	NA	NA	NA	NA	NA	0.397296	NA	0.0416703	NA	NA	0.163386	NA	0.00430424	0.000896099	0.00308781	NA	0.110484	0.181192	NA	NA	NA	NA	NA	1	0	0	0	0.0283744	0	0.0221672	0	0	0	0	0	0	0
OXNAD1	ME	NA	NA	NA	NA	NA	NA	NA	NA	NA	NA	NA	NA	0.00456561	0.0602646	NA	0.626056	0.721068	NA	0.270105	0.0119418	NA	5.38234e-06	0.0095052	0.184631	0.217202	0.105963	NA	0.000237328	0.0588897	2.82709e-12	0.0221178	NA	0.0297961	0.191086	0.00298993	0	0	0	0	0	0	0	0	0	0	0	0	1.25406
RFTN1	ME	NA	NA	NA	NA	NA	0.647363	NA	NA	NA	NA	NA	0.91764	NA	NA	NA	NA	0.273968	NA	NA	NA	NA	0.0327834	NA	0.0645804	0.438658	0.0842765	NA	0.492532	0.281089	NA	NA	NA	NA	NA	0.725204	0	0	0	0	0	0.409619	0	0	0	0	0	0.387016	0
PLCL2	ME	NA	NA	NA	NA	NA	NA	NA	NA	NA	NA	NA	NA	NA	NA	NA	NA	NA	NA	NA	NA	NA	NA	NA	NA	NA	NA	NA	0.0346963	NA	NA	NA	NA	NA	NA	NA	0	0	0	0	0	0	0	0	0	0	0	0	0
TBC1D5	ME	NA	NA	NA	0.935168	NA	0.480278	NA	NA	NA	NA	NA	NA	NA	NA	NA	NA	0.687067	NA	NA	NA	NA	0.647738	NA	0.771644	1	NA	NA	0.691508	NA	NA	NA	NA	NA	NA	1	0	0	0	-0.126795	0	-0.495549	0	0	0	0	0	0	0
SATB1	ME	NA	NA	NA	NA	NA	0.508668	NA	NA	NA	NA	NA	NA	NA	NA	NA	NA	0.188188	NA	0.453952	NA	NA	0.941653	NA	0.870398	NA	NA	NA	0.135984	0.378927	NA	NA	NA	NA	NA	NA	0	0	0	0	0	0.691002	0	0	0	0	0	0	0
RAB5A	ME	NA	NA	NA	NA	NA	NA	NA	NA	NA	NA	NA	NA	NA	NA	NA	NA	0.437196	NA	0.00600379	NA	NA	0.446939	NA	0.0139999	0.0169135	0.00940679	NA	0.032659	0.764428	NA	NA	NA	NA	NA	1	0	0	0	0	0	0	0	0	0	0	0	0	0
UBE2E2	ME	NA	NA	NA	NA	NA	0.359455	NA	NA	NA	NA	NA	NA	NA	NA	NA	NA	NA	NA	NA	NA	NA	NA	NA	NA	NA	NA	NA	NA	NA	NA	NA	NA	NA	NA	NA	0	0	0	0	0	0.781358	0	0	0	0	0	0	0
UBE2E1	ME	NA	NA	NA	0.88627	NA	1	NA	NA	NA	NA	NA	NA	NA	NA	NA	NA	0.671735	NA	0.728881	NA	NA	0.10845	NA	0.0361855	0.0285078	NA	NA	0.81387	0.950032	NA	NA	NA	NA	NA	0.871992	0	0	0	0.154544	0	0.0975074	0	0	0	0	0	0	0
RPL15	ME	0.422265	0.954893	0.680654	0.104238	0.328034	0.382453	0.274246	6.63907e-05	0.957056	0.604597	0.872256	0.156957	0.191627	0.0438618	0.00283745	0.953277	0.0347095	0.762761	0.155272	0.161944	0.308909	2.48609e-05	0.132391	0.00624171	0.00529396	0.0329032	0.172832	0.00461268	0.268409	0.0176165	0.452208	0.502272	0.691714	0.562811	0.991589	-0.731153	-0.095119	-0.29257	-0.499953	-0.374087	-0.373776	-0.372018	-0.964058	-0.112855	-0.30257	-0.108491	-0.538001	-0.380464
TOP2B	ME	NA	NA	NA	NA	NA	NA	NA	NA	NA	NA	NA	NA	NA	NA	NA	NA	NA	NA	NA	NA	NA	NA	NA	0.977335	NA	NA	NA	0.544692	NA	NA	NA	NA	NA	NA	NA	0	0	0	0	0	0	0	0	0	0	0	0	0
NGLY1	ME	NA	NA	NA	0.85289	NA	0.237499	NA	NA	NA	NA	NA	NA	NA	NA	NA	NA	0.21004	NA	0.685775	NA	NA	0.697672	NA	0.895218	0.291482	0.90871	NA	0.659294	0.867584	NA	NA	NA	NA	NA	0.305926	0	0	0	-0.13637	0	0.54452	0	0	0	0	0	0	0
SLC4A7	ME	NA	NA	NA	NA	NA	NA	NA	NA	NA	NA	NA	NA	NA	NA	NA	NA	NA	NA	NA	NA	NA	NA	NA	0.00219825	0.0499693	NA	NA	0.0067427	0.00881755	NA	NA	NA	NA	NA	1	0	0	0	0	0	0	0	0	0	0	0	0	0
LINC02084	ME	NA	NA	NA	NA	NA	NA	NA	NA	NA	NA	NA	NA	NA	NA	NA	NA	NA	NA	NA	NA	NA	NA	NA	NA	NA	NA	NA	0.000371585	NA	NA	NA	NA	NA	NA	NA	0	0	0	0	0	0	0	0	0	0	0	0	0
EOMES	ME	NA	NA	NA	NA	NA	NA	NA	NA	NA	NA	NA	NA	NA	NA	NA	NA	NA	NA	NA	NA	NA	NA	NA	NA	NA	NA	NA	0.920009	NA	NA	NA	NA	NA	NA	NA	0	0	0	0	0	0	0	0	0	0	0	0	0
CMC1	ME	NA	NA	NA	NA	NA	NA	0.0717975	0.831059	0.957056	0.133165	0.0225711	1	0.000282305	NA	NA	NA	0.0018165	NA	0.129352	NA	0.425226	4.35697e-05	0.954548	0.00931583	0.00226217	0.123164	NA	0.00122711	0.634198	1.40995e-05	0.674484	NA	0.461923	NA	1.13343e-15	0	0	0	0	0	0	-1.16157	-0.0247266	-0.220975	-1.07118	-1.38652	-0.0477976	-1.26866
AZI2	ME	NA	NA	NA	NA	NA	NA	NA	NA	NA	NA	NA	NA	NA	NA	NA	NA	0.982673	NA	NA	NA	NA	0.956311	NA	1	NA	NA	NA	0.203081	0.953983	NA	NA	NA	NA	NA	1	0	0	0	0	0	0	0	0	0	0	0	0	0
TGFBR2	ME	NA	NA	NA	NA	NA	NA	NA	NA	NA	NA	NA	NA	NA	NA	NA	NA	0.516783	NA	0.542145	NA	NA	NA	NA	0.00572579	NA	NA	NA	0.0100047	0.0844842	NA	NA	NA	NA	NA	NA	0	0	0	0	0	0	0	0	0	0	0	0	0
STT3B	ME	NA	NA	NA	NA	NA	NA	NA	NA	NA	NA	NA	NA	NA	NA	NA	NA	NA	NA	NA	NA	NA	NA	NA	0.837068	NA	NA	NA	0.00513141	NA	NA	NA	NA	NA	NA	NA	0	0	0	0	0	0	0	0	0	0	0	0	0
CMTM7	ME	NA	NA	NA	0.0133068	NA	NA	NA	0.190664	NA	NA	NA	NA	NA	0.375509	NA	NA	0.0651424	NA	0.237108	0.6761	NA	0.163013	NA	0.0489772	0.609839	0.855397	NA	0.206255	0.340421	NA	0.878253	NA	NA	NA	1	0	0	0	1.16208	0	0	0	0.608486	0	0	0	0	0
CMTM6	ME	NA	NA	NA	0.00610935	1.43138e-07	1.40676e-06	0.644998	0.0316696	NA	0.619849	NA	1	0.0603799	0.525937	0.00874704	1	0.106613	NA	0.0598478	0.172783	NA	0.286416	0.0766489	0.0461499	0.00139261	0.000998426	NA	0.0950828	0.271451	0.906934	0.0990215	NA	NA	NA	0.564442	0	0	0	0.948108	1.99989	1.91542	0.379024	0.65985	0	0.548953	0	-0.165177	0.656224
DYNC1LI1	ME	NA	NA	NA	NA	NA	NA	NA	NA	NA	NA	NA	NA	NA	NA	NA	NA	0.787172	NA	0.75347	NA	NA	0.0406556	NA	0.0873281	0.908728	0.89831	NA	0.211346	0.211515	NA	NA	NA	NA	NA	NA	0	0	0	0	0	0	0	0	0	0	0	0	0
CNOT10	ME	NA	NA	NA	NA	NA	NA	NA	NA	NA	NA	NA	NA	NA	NA	NA	NA	NA	NA	NA	NA	NA	NA	NA	0.707365	NA	NA	NA	0.750574	NA	NA	NA	NA	NA	NA	NA	0	0	0	0	0	0	0	0	0	0	0	0	0
CCR4	ME	NA	NA	NA	NA	NA	NA	NA	NA	NA	NA	NA	NA	NA	NA	NA	NA	NA	NA	1.36747e-06	NA	NA	0.000839897	NA	0.000729311	3.93664e-05	0.0151367	NA	0.0201005	NA	NA	NA	NA	NA	NA	NA	0	0	0	0	0	0	0	0	0	0	0	0	0
GLB1	ME	NA	NA	NA	NA	NA	NA	NA	0.874737	NA	NA	NA	NA	NA	NA	NA	NA	NA	NA	NA	NA	NA	0.539497	NA	0.847034	0.0255179	0.089939	NA	0.417655	NA	NA	NA	NA	NA	NA	NA	0	0	0	0	0	0	0	-0.177024	0	0	0	0	0
CRTAP	ME	NA	NA	NA	0.362579	NA	0.681158	NA	0.000734323	NA	NA	NA	NA	NA	0.908897	NA	NA	0.662346	NA	0.523519	NA	NA	0.167519	NA	0.233429	0.0386815	0.287719	NA	0.0715941	0.715273	NA	NA	NA	NA	NA	1	0	0	0	0.448046	0	-0.257515	0	-1.2879	0	0	0	0	0
CLASP2	ME	NA	NA	NA	NA	NA	NA	NA	NA	NA	NA	NA	NA	NA	NA	NA	NA	NA	NA	NA	NA	NA	NA	NA	NA	NA	NA	NA	0.861492	NA	NA	NA	NA	NA	NA	NA	0	0	0	0	0	0	0	0	0	0	0	0	0
PDCD6IP	ME	NA	NA	NA	0.831555	NA	0.844989	NA	0.0822604	NA	NA	NA	1	NA	NA	NA	NA	0.292914	NA	0.421259	NA	NA	0.910435	0.476379	0.617988	0.425037	0.962481	NA	0.643228	0.644299	0.578396	NA	NA	NA	NA	1	0	0	0	-0.137964	0	0.250809	0	0.805809	0	0	0	0.247708	0
TRANK1	ME	NA	NA	NA	NA	NA	NA	NA	NA	NA	NA	NA	NA	NA	NA	NA	NA	NA	NA	NA	NA	NA	NA	NA	0.941413	NA	NA	NA	0.679952	0.947473	NA	NA	NA	NA	NA	NA	0	0	0	0	0	0	0	0	0	0	0	0	0
EPM2AIP1	ME	NA	NA	NA	NA	NA	NA	NA	NA	NA	NA	NA	NA	NA	NA	NA	NA	0.539545	NA	NA	NA	NA	NA	NA	0.83742	NA	NA	NA	0.161816	NA	NA	NA	NA	NA	NA	NA	0	0	0	0	0	0	0	0	0	0	0	0	0
MLH1	ME	NA	NA	NA	NA	NA	NA	NA	NA	NA	NA	NA	NA	NA	NA	NA	NA	NA	NA	NA	NA	NA	NA	NA	0.542296	NA	NA	NA	0.461058	NA	NA	NA	NA	NA	NA	NA	0	0	0	0	0	0	0	0	0	0	0	0	0
LRRFIP2	ME	NA	NA	NA	NA	NA	NA	NA	NA	NA	NA	NA	NA	NA	NA	NA	NA	0.785808	NA	0.153005	NA	NA	0.424317	NA	0.0705084	0.00193441	0.270574	NA	0.288956	0.571184	NA	NA	NA	NA	NA	NA	0	0	0	0	0	0	0	0	0	0	0	0	0
GOLGA4	ME	NA	NA	NA	0.438192	NA	1	NA	NA	NA	NA	NA	NA	NA	NA	NA	NA	0.838448	NA	0.678911	NA	NA	0.536902	NA	0.805764	0.537639	0.65482	NA	0.695735	0.979878	0.628489	NA	NA	NA	NA	1	0	0	0	0.376646	0	-0.114866	0	0	0	0	0	0	0
VILL	ME	NA	NA	NA	NA	NA	NA	NA	NA	NA	NA	NA	NA	NA	NA	NA	NA	NA	NA	NA	NA	NA	NA	NA	0.0493443	NA	NA	NA	0.405204	NA	NA	NA	NA	NA	NA	NA	0	0	0	0	0	0	0	0	0	0	0	0	0
PLCD1	ME	NA	NA	NA	NA	NA	NA	NA	NA	NA	NA	NA	NA	NA	NA	NA	NA	NA	NA	NA	NA	NA	NA	NA	0.766052	NA	NA	NA	0.69303	NA	NA	NA	NA	NA	NA	NA	0	0	0	0	0	0	0	0	0	0	0	0	0
ACAA1	ME	NA	NA	NA	0.9543	NA	0.955798	NA	0.412939	NA	NA	NA	0.96697	NA	NA	NA	NA	0.757985	NA	0.99343	NA	NA	0.254707	NA	0.111408	0.686386	0.54113	NA	0.574073	0.993783	1	NA	NA	NA	NA	0.995621	0	0	0	-0.0643211	0	0.0822567	0	-0.369484	0	0	0	-0.310396	0
MYD88	ME	NA	NA	NA	NA	NA	NA	NA	0.0883407	NA	NA	NA	NA	NA	NA	NA	NA	0.0235949	NA	NA	NA	NA	0.687202	NA	0.893688	0.0245975	0.00288047	NA	0.0955356	0.261785	NA	NA	NA	NA	NA	0.883737	0	0	0	0	0	0	0	-0.871229	0	0	0	0	0
OXSR1	ME	NA	NA	NA	NA	NA	NA	NA	NA	NA	NA	NA	NA	NA	NA	NA	NA	NA	NA	NA	NA	NA	NA	NA	NA	NA	NA	NA	0.508114	NA	NA	NA	NA	NA	NA	NA	0	0	0	0	0	0	0	0	0	0	0	0	0
EXOG	ME	NA	NA	NA	NA	NA	NA	NA	NA	NA	NA	NA	NA	NA	NA	NA	NA	NA	NA	NA	NA	NA	NA	NA	NA	NA	NA	NA	0.835795	NA	NA	NA	NA	NA	NA	NA	0	0	0	0	0	0	0	0	0	0	0	0	0
WDR48	ME	NA	NA	NA	NA	NA	NA	NA	NA	NA	NA	NA	NA	NA	NA	NA	NA	NA	NA	NA	NA	NA	NA	NA	0.561798	NA	NA	NA	0.522744	NA	NA	NA	NA	NA	NA	NA	0	0	0	0	0	0	0	0	0	0	0	0	0
CSRNP1	ME	NA	NA	NA	0.359036	0.0102157	0.0327899	0.375755	0.0405998	NA	NA	NA	NA	0.0255048	NA	NA	NA	0.0099112	NA	0.000292463	NA	NA	1.50317e-05	2.76944e-09	1.20906e-09	2.09347e-09	3.54129e-10	NA	9.79144e-08	0.00113301	NA	NA	NA	NA	NA	0.548242	0	0	0	1.03155	1.5007	1.9867	0.785559	0.987798	0	0	0	0	1.37678
CX3CR1	ME	NA	NA	NA	NA	NA	NA	NA	NA	NA	0.00998573	NA	0.698338	NA	NA	NA	NA	NA	NA	NA	NA	NA	NA	NA	NA	NA	NA	NA	NA	NA	NA	NA	NA	NA	NA	NA	0	0	0	0	0	0	0	0	0	-2.49266	0	-0.477202	0
CCR8	ME	NA	NA	NA	NA	NA	NA	NA	NA	NA	NA	NA	NA	NA	NA	NA	NA	NA	NA	NA	NA	NA	NA	NA	NA	8.16815e-20	8.66721e-25	NA	NA	NA	NA	NA	NA	NA	NA	NA	0	0	0	0	0	0	0	0	0	0	0	0	0
SLC25A38	ME	NA	NA	NA	0.0160036	NA	0.723137	NA	NA	NA	NA	NA	NA	NA	NA	NA	NA	0.77937	NA	0.378277	NA	NA	0.128214	0.537797	0.97912	0.00897221	0.0561407	NA	0.529778	0.310981	NA	NA	NA	NA	NA	0.882172	0	0	0	0.870627	0	0.252374	0	0	0	0	0	0	0
RPSA	ME	0.75289	0.750699	0.466941	0.0352364	0.0274721	0.0912584	0.388169	0.0377782	0.0398292	0.691103	0.916884	0.382027	0.237763	0.0670892	0.000124592	1	0.0219581	0.534946	0.104076	0.0207539	0.0999314	1.6456e-06	0.00532891	8.85376e-05	9.73774e-05	0.000225188	0.131518	4.86873e-05	0.0508865	0.0106292	0.0713486	0.314076	0.592528	0.160953	1	-0.448074	-0.675537	-0.497017	-0.717649	-0.779306	-0.704856	-0.325698	-0.59751	-0.784851	-0.278932	-0.0878389	-0.586521	-0.446333
EIF1B	ME	0.75289	NA	0.867519	0.837364	0.895804	0.642668	0.7091	0.667627	NA	1	NA	0.836015	0.0414572	0.0622377	0.848087	0.901024	0.168806	NA	0.0524298	0.0162188	NA	0.0342968	0.01591	0.018188	0.0173071	0.10423	NA	0.205058	0.317729	0.0662101	0.498802	NA	NA	NA	0.661288	0.572806	0	0.211216	-0.117063	0.125935	0.253986	0.273071	-0.204768	0	0.000611536	0	0.397916	0.820497
RPL14	ME	0.691497	0.954893	0.773341	0.718097	0.419772	0.775269	0.0423304	0.00147999	0.910068	0.930018	0.155943	1	0.315056	0.262318	0.0114187	0.892779	0.105434	0.278676	0.376235	0.359853	0.00907266	0.000110318	0.00900006	0.0123483	0.000850749	0.00195062	0.256333	0.0315911	0.441657	0.00407172	0.234677	0.394371	0.455956	0.140447	1	-0.427026	-0.225427	0.206807	-0.157248	-0.301761	-0.148582	-0.661897	-0.783447	-0.14268	-0.0937512	-0.466013	0.0252002	-0.266132
CTNNB1	ME	NA	NA	NA	0.376995	NA	NA	NA	0.0990994	NA	NA	NA	NA	NA	NA	NA	NA	0.679995	NA	0.955562	NA	NA	0.353502	NA	0.067552	0.096718	0.130545	NA	0.814829	1	NA	NA	NA	NA	NA	0.725204	0	0	0	0.51498	0	0	0	0.757892	0	0	0	0	0
SEC22C	ME	NA	NA	NA	NA	NA	NA	NA	NA	NA	NA	NA	NA	NA	NA	NA	NA	NA	NA	NA	NA	NA	0.989444	NA	0.486593	0.631331	NA	NA	0.27563	0.0958872	NA	NA	NA	NA	NA	NA	0	0	0	0	0	0	0	0	0	0	0	0	0
SS18L2	ME	NA	NA	NA	0.0614144	0.0314954	0.0292135	0.746764	0.586768	NA	NA	NA	0.286143	0.812372	3.50466e-06	NA	NA	0.00026955	NA	0.00824831	0.130604	NA	0.00685893	0.19885	0.00104656	0.0112991	0.83885	NA	0.0744612	0.04205	0.210178	0.17726	NA	NA	NA	1	0	0	0	0.772535	0.945691	1.11138	0.213204	-0.315588	0	0	0	-1.20511	0.108138
NKTR	ME	NA	NA	NA	0.883265	NA	NA	NA	NA	NA	NA	NA	NA	NA	0.982552	0.0487536	NA	0.207409	NA	0.649786	NA	NA	0.154081	0.672838	0.856832	0.360887	0.73904	NA	0.333872	0.608177	NA	NA	NA	NA	NA	1	0	0	0	-0.0993636	0	0	0	0	0	0	0	0	0
SNRK	ME	NA	NA	NA	NA	NA	NA	NA	NA	NA	NA	NA	1	NA	NA	NA	NA	0.751163	NA	0.714876	NA	NA	0.82841	NA	1	0.9464	NA	NA	0.606592	0.606192	NA	NA	NA	NA	NA	0.943235	0	0	0	0	0	0	0	0	0	0	0	-0.153142	0
ABHD5	ME	NA	NA	NA	NA	NA	NA	NA	0.000147584	NA	NA	NA	NA	NA	NA	NA	NA	NA	NA	NA	NA	NA	NA	NA	1.54278e-06	4.30062e-07	0.013462	NA	1.02253e-06	NA	NA	NA	NA	NA	NA	1	0	0	0	0	0	0	0	2.26304	0	0	0	0	0
KIAA1143	ME	NA	NA	NA	NA	NA	NA	NA	NA	NA	NA	NA	NA	NA	NA	NA	NA	0.288913	NA	NA	NA	NA	0.305157	NA	0.458177	NA	NA	NA	0.107917	0.681355	NA	NA	NA	NA	NA	NA	0	0	0	0	0	0	0	0	0	0	0	0	0
TMEM42	ME	NA	NA	NA	NA	NA	NA	NA	NA	NA	NA	NA	NA	NA	NA	NA	NA	0.960431	NA	NA	NA	NA	0.0693573	NA	0.687054	NA	NA	NA	0.596839	NA	NA	NA	NA	NA	NA	NA	0	0	0	0	0	0	0	0	0	0	0	0	0
ZDHHC3	ME	NA	NA	NA	NA	NA	NA	NA	NA	NA	NA	NA	NA	NA	NA	NA	NA	NA	NA	NA	NA	NA	NA	NA	NA	NA	NA	NA	0.910952	NA	NA	NA	NA	NA	NA	NA	0	0	0	0	0	0	0	0	0	0	0	0	0
EXOSC7	ME	NA	NA	NA	0.854402	NA	NA	NA	NA	NA	NA	NA	NA	NA	NA	NA	NA	0.978178	NA	0.0473789	NA	NA	0.428739	NA	0.0196365	0.0824935	0.575258	NA	0.0315911	0.261342	NA	NA	NA	NA	NA	0.466088	0	0	0	0.179113	0	0	0	0	0	0	0	0	0
SACM1L	ME	NA	NA	NA	NA	NA	NA	NA	NA	NA	NA	NA	NA	NA	NA	NA	NA	0.00256629	NA	0.0436359	NA	NA	0.00900071	NA	0.0146071	NA	NA	NA	0.510978	0.699477	NA	NA	NA	NA	NA	0.851643	0	0	0	0	0	0	0	0	0	0	0	0	0
LZTFL1	ME	NA	NA	NA	NA	NA	NA	NA	NA	NA	NA	NA	NA	NA	NA	NA	NA	NA	NA	NA	NA	NA	NA	NA	NA	NA	NA	NA	NA	NA	NA	NA	NA	NA	NA	0.494977	0	0	0	0	0	0	0	0	0	0	0	0	0
FYCO1	ME	NA	NA	NA	NA	NA	NA	NA	NA	NA	NA	NA	NA	NA	NA	NA	NA	NA	NA	NA	NA	NA	NA	NA	NA	NA	NA	NA	0.919266	NA	NA	NA	NA	NA	NA	NA	0	0	0	0	0	0	0	0	0	0	0	0	0
CXCR6	ME	NA	NA	NA	NA	NA	NA	NA	NA	NA	NA	NA	NA	NA	NA	NA	0.122501	NA	NA	NA	NA	NA	2.39374e-51	1.43021e-14	NA	8.80117e-19	4.24379e-18	NA	1.40934e-32	2.10838e-08	4.22942e-46	1.37299e-08	NA	NA	0.0087437	0.298322	0	0	0	0	0	0	0	0	0	0	0	0	0
CCR1	ME	NA	NA	NA	NA	NA	NA	NA	NA	NA	NA	NA	NA	NA	NA	NA	NA	NA	NA	NA	NA	NA	NA	NA	NA	NA	NA	NA	0.268546	NA	NA	NA	NA	NA	NA	NA	0	0	0	0	0	0	0	0	0	0	0	0	0
CCR5	ME	NA	NA	NA	NA	NA	NA	NA	NA	NA	NA	NA	NA	NA	NA	NA	NA	NA	NA	NA	NA	NA	NA	NA	NA	NA	NA	NA	0.000368882	NA	NA	NA	NA	NA	NA	NA	0	0	0	0	0	0	0	0	0	0	0	0	0
CCDC12	ME	NA	NA	NA	0.513926	NA	0.189415	0.332156	0.960248	NA	1	NA	0.995755	0.0587264	NA	NA	NA	0.56553	NA	0.950907	NA	NA	1	0.849168	0.786093	0.152926	0.864549	NA	0.998976	0.548246	0.999534	NA	NA	NA	NA	1	0	0	0	-0.33693	0	-0.752199	-0.646916	0.0264114	0	-0.0183127	0	0.263377	-0.604548
SETD2	ME	NA	NA	NA	NA	NA	0.919969	NA	NA	NA	NA	NA	NA	NA	NA	NA	NA	0.494724	NA	0.000836088	NA	NA	0.353758	NA	0.00149545	2.90519e-07	0.633605	NA	0.0599887	0.733129	NA	NA	NA	NA	NA	NA	0	0	0	0	0	0.149035	0	0	0	0	0	0	0
KIF9	ME	NA	NA	NA	NA	NA	NA	NA	NA	NA	NA	NA	NA	NA	NA	NA	NA	NA	NA	NA	NA	NA	NA	NA	NA	NA	NA	NA	0.926412	NA	NA	NA	NA	NA	NA	NA	0	0	0	0	0	0	0	0	0	0	0	0	0
KLHL18	ME	NA	NA	NA	NA	NA	NA	NA	NA	NA	NA	NA	NA	NA	NA	NA	NA	NA	NA	NA	NA	NA	NA	NA	0.00440185	NA	NA	NA	0.119059	NA	NA	NA	NA	NA	NA	0.568407	0	0	0	0	0	0	0	0	0	0	0	0	0
SCAP	ME	NA	NA	NA	NA	NA	NA	NA	NA	NA	NA	NA	NA	NA	NA	NA	NA	NA	NA	NA	NA	NA	NA	NA	NA	NA	NA	NA	0.163204	NA	NA	NA	NA	NA	NA	NA	0	0	0	0	0	0	0	0	0	0	0	0	0
ELP6	ME	NA	NA	NA	NA	NA	NA	NA	NA	NA	NA	NA	NA	NA	NA	NA	NA	0.334358	NA	NA	NA	NA	0.745937	NA	0.507594	NA	0.0985092	NA	0.831012	NA	NA	NA	NA	NA	NA	0.52431	0	0	0	0	0	0	0	0	0	0	0	0	0
SMARCC1	ME	NA	NA	NA	NA	NA	NA	NA	NA	NA	NA	NA	NA	NA	NA	NA	NA	NA	NA	NA	NA	NA	NA	NA	NA	NA	NA	NA	0.718917	NA	NA	NA	NA	NA	NA	NA	0	0	0	0	0	0	0	0	0	0	0	0	0
DHX30	ME	NA	NA	NA	NA	NA	NA	NA	NA	NA	NA	NA	NA	NA	NA	NA	NA	0.921457	NA	0.736188	NA	NA	0.847324	NA	0.949677	0.718873	0.945605	NA	0.757721	0.510203	NA	NA	NA	NA	NA	1	0	0	0	0	0	0	0	0	0	0	0	0	0
MAP4	ME	NA	NA	NA	0.915149	NA	0.896859	NA	NA	NA	NA	NA	NA	NA	NA	NA	NA	NA	NA	NA	NA	NA	0.567399	NA	0.817502	0.610195	0.89831	NA	0.11543	0.103974	NA	NA	NA	NA	NA	0.109524	0	0	0	0.0979919	0	-0.20333	0	0	0	0	0	0	0
NME6	ME	NA	NA	NA	NA	NA	NA	NA	NA	NA	NA	NA	NA	NA	NA	NA	NA	NA	NA	NA	NA	NA	NA	NA	0.0285405	NA	NA	NA	0.287215	NA	NA	NA	NA	NA	NA	NA	0	0	0	0	0	0	0	0	0	0	0	0	0
TMA7	ME	1	0.954893	0.920884	1	0.735315	0.746111	0.879637	0.440355	0.383338	0.813951	0.98759	1	0.982561	0.838138	0.856443	1	0.898396	0.872111	0.995221	0.877262	0.0113241	1	0.953562	0.629814	0.711694	0.613297	0.31781	0.679516	0.994021	0.632046	1	0.346447	1	1	1	-0.0465095	0.373853	0.184064	-0.00875856	-0.193541	-0.202076	0.10557	-0.282744	0.527673	0.202738	-0.0146244	-0.0941269	-0.0496546
SHISA5	ME	NA	NA	NA	0.126119	0.00105787	0.0995705	0.0243	0.748622	NA	0.771617	0.202657	0.634469	0.135817	0.487015	NA	0.920854	0.581723	NA	0.00110108	0.100392	1	0.0286271	0.0229409	0.00404356	0.00060484	0.00015664	NA	0.110068	0.19677	0.558353	0.840465	NA	0.921103	NA	0.589813	0	0	0	-0.643327	-1.27352	-0.833703	-0.869853	-0.194571	0	-0.47765	-0.760872	-0.589008	-0.780937
UQCRC1	ME	NA	NA	NA	0.321267	NA	0.0530179	0.983159	0.0220834	NA	0.781872	NA	0.726883	0.0328902	0.378593	NA	NA	0.302313	NA	0.620967	0.453238	NA	0.0215877	0.158661	0.0243166	0.335809	0.961688	NA	0.0549618	0.190018	0.0534263	0.194582	NA	NA	NA	1	0	0	0	-0.497701	0	-0.9712	-0.0231947	-0.723149	0	0.380139	0	-0.69259	-0.503441
IP6K2	ME	NA	NA	NA	0.266641	NA	0.632514	NA	NA	NA	NA	NA	NA	NA	NA	NA	NA	0.825444	NA	0.322125	NA	NA	0.195629	NA	0.134078	0.679425	0.189726	NA	0.0434266	0.145746	NA	NA	NA	NA	NA	0.416731	0	0	0	-0.627035	0	-0.387734	0	0	0	0	0	0	0
PRKAR2A	ME	NA	NA	NA	NA	NA	NA	NA	NA	NA	NA	NA	NA	NA	NA	NA	NA	NA	NA	0.181425	NA	NA	0.80566	NA	0.0352558	NA	NA	NA	0.374983	0.358463	NA	NA	NA	NA	NA	0.868221	0	0	0	0	0	0	0	0	0	0	0	0	0
SLC25A20	ME	NA	NA	NA	NA	NA	NA	NA	NA	NA	NA	NA	0.989689	NA	NA	NA	NA	NA	NA	NA	NA	NA	NA	NA	0.244833	NA	NA	NA	0.883505	NA	NA	NA	NA	NA	NA	0.380973	0	0	0	0	0	0	0	0	0	0	0	-0.288258	0
ARIH2OS	ME	NA	NA	NA	NA	NA	NA	NA	NA	NA	NA	NA	NA	NA	NA	NA	NA	NA	NA	NA	NA	NA	NA	NA	NA	NA	NA	NA	1	NA	NA	NA	NA	NA	NA	NA	0	0	0	0	0	0	0	0	0	0	0	0	0
ARIH2	ME	NA	NA	NA	0.825915	NA	0.844989	0.0356447	NA	NA	0.66204	NA	0.836015	0.538962	0.767213	NA	NA	0.170434	NA	0.957307	0.28987	NA	0.799815	0.746585	1	0.371067	0.172142	NA	0.609599	0.842709	0.00105944	0.700293	NA	NA	NA	1	0	0	0	-0.132456	0	0.167942	-0.938275	0	0	-0.492015	0	-0.347532	-0.34345
P4HTM	ME	NA	NA	NA	NA	NA	NA	NA	NA	NA	NA	NA	NA	NA	NA	NA	NA	NA	NA	NA	NA	NA	NA	NA	0.812417	NA	NA	NA	0.728761	NA	NA	NA	NA	NA	NA	NA	0	0	0	0	0	0	0	0	0	0	0	0	0
WDR6	ME	NA	NA	NA	NA	NA	NA	NA	NA	NA	NA	NA	NA	NA	NA	NA	NA	0.136356	NA	NA	NA	NA	0.000696549	NA	0.00342209	NA	NA	NA	0.575551	NA	NA	NA	NA	NA	NA	0.771916	0	0	0	0	0	0	0	0	0	0	0	0	0
DALRD3	ME	NA	NA	NA	0.325687	NA	NA	NA	NA	NA	NA	NA	NA	NA	NA	NA	NA	0.975071	NA	0.297097	NA	NA	0.555518	NA	0.0875276	0.736224	NA	NA	0.983002	0.447289	NA	NA	NA	NA	NA	0.816468	0	0	0	-0.535904	0	0	0	0	0	0	0	0	0
NDUFAF3	ME	NA	NA	NA	0.508486	0.27579	0.789003	0.542568	0.518977	NA	0.206939	NA	0.939314	0.980513	0.430431	NA	NA	0.188924	NA	0.392688	0.0171724	NA	0.775158	0.840007	0.863932	0.211562	0.000156499	NA	0.881153	0.890994	0.864837	0.561702	NA	NA	NA	0.459809	0	0	0	0.366355	0.501614	0.238471	0.342811	0.328403	0	0.927856	0	-0.207175	0.113785
IMPDH2	ME	NA	NA	NA	0.990452	0.755194	0.648732	0.0423486	0.731916	NA	NA	NA	NA	NA	0.121952	NA	NA	0.0934696	NA	1	NA	NA	0.00213267	NA	0.306903	0.096718	0.39431	NA	0.500242	1	0.194328	NA	NA	NA	NA	1	0	0	0	-0.0207917	-0.155896	0.225319	1.37877	-0.100954	0	0	0	0	0
QRICH1	ME	NA	NA	NA	NA	NA	NA	NA	NA	NA	NA	NA	NA	NA	NA	NA	NA	NA	NA	NA	NA	NA	NA	NA	0.157097	NA	NA	NA	0.679516	NA	NA	NA	NA	NA	NA	0.61821	0	0	0	0	0	0	0	0	0	0	0	0	0
QARS	ME	NA	NA	NA	0.752158	NA	NA	NA	NA	NA	NA	NA	NA	NA	NA	NA	NA	0.919467	NA	0.542145	NA	NA	0.358516	NA	0.248562	0.24391	0.0110623	NA	0.0449977	0.597739	NA	NA	NA	NA	NA	NA	0	0	0	-0.322848	0	0	0	0	0	0	0	0	0
CCDC71	ME	NA	NA	NA	NA	NA	NA	NA	NA	NA	NA	NA	NA	NA	NA	NA	NA	NA	NA	NA	NA	NA	NA	NA	NA	NA	NA	NA	1	NA	NA	NA	NA	NA	NA	NA	0	0	0	0	0	0	0	0	0	0	0	0	0
USP4	ME	NA	NA	NA	NA	NA	NA	NA	NA	NA	NA	NA	NA	NA	NA	NA	NA	0.978178	NA	NA	NA	NA	0.484811	NA	0.931911	0.237173	1	NA	0.866455	0.836595	NA	NA	NA	NA	NA	0.82099	0	0	0	0	0	0	0	0	0	0	0	0	0
RHOA	ME	0.948696	0.954893	0.749227	0.91166	1	0.812376	0.721766	0.393164	0.837426	1	0.634816	0.751994	0.999819	0.927638	1	1	0.692367	0.872111	0.924709	0.975227	0.506337	0.601148	0.728773	0.727273	0.506494	0.885711	NA	0.626243	1	0.927619	0.633424	0.314076	1	0.429798	0.964473	-0.187118	0.108151	0.33582	0.0648645	0.0175039	-0.16121	0.157269	-0.265671	0.246709	-0.0443539	-0.300398	-0.302439	0.017067
TCTA	ME	NA	NA	NA	NA	NA	0.0445882	NA	NA	NA	NA	NA	NA	NA	NA	NA	NA	0.0029942	NA	NA	NA	NA	0.848116	NA	0.0547527	0.938724	NA	NA	0.070029	NA	NA	NA	NA	NA	NA	0.995154	0	0	0	0	0	-1.57929	0	0	0	0	0	0	0
APEH	ME	NA	NA	NA	0.202612	NA	NA	NA	NA	NA	NA	NA	0.867839	NA	NA	NA	NA	0.0394893	NA	0.0194639	NA	NA	0.00108308	NA	0.0738246	0.0164271	0.309836	NA	0.125588	0.0732867	NA	NA	NA	NA	NA	1	0	0	0	-0.896553	0	0	0	0	0	0	0	-0.508304	0
RNF123	ME	NA	NA	NA	NA	NA	NA	NA	NA	NA	NA	NA	NA	NA	NA	NA	NA	NA	NA	NA	NA	NA	NA	NA	NA	NA	NA	NA	0.717242	NA	NA	NA	NA	NA	NA	NA	0	0	0	0	0	0	0	0	0	0	0	0	0
GMPPB	ME	NA	NA	NA	NA	NA	NA	NA	NA	NA	NA	NA	NA	NA	NA	NA	NA	NA	NA	NA	NA	NA	NA	NA	0.794768	NA	NA	NA	0.641837	NA	NA	NA	NA	NA	NA	NA	0	0	0	0	0	0	0	0	0	0	0	0	0
IP6K1	ME	NA	NA	NA	NA	NA	NA	NA	NA	NA	NA	NA	NA	NA	NA	NA	NA	NA	NA	NA	NA	NA	NA	NA	0.0126488	NA	NA	NA	5.88115e-07	NA	NA	NA	NA	NA	NA	NA	0	0	0	0	0	0	0	0	0	0	0	0	0
UBA7	ME	NA	NA	NA	0.836421	NA	NA	NA	NA	NA	NA	NA	NA	NA	NA	NA	NA	0.598665	NA	NA	NA	NA	NA	NA	0.248888	NA	NA	NA	0.522535	NA	NA	NA	NA	NA	NA	NA	0	0	0	-0.35579	0	0	0	0	0	0	0	0	0
MON1A	ME	NA	NA	NA	NA	NA	NA	NA	NA	NA	NA	NA	NA	NA	NA	NA	NA	NA	NA	NA	NA	NA	NA	NA	NA	NA	NA	NA	0.904532	NA	NA	NA	NA	NA	NA	NA	0	0	0	0	0	0	0	0	0	0	0	0	0
RBM6	ME	NA	NA	NA	0.807376	NA	0.355042	NA	NA	NA	NA	NA	NA	NA	NA	NA	NA	0.662346	NA	0.605987	NA	NA	1	NA	0.43443	0.529183	1	NA	0.772885	0.709035	NA	NA	NA	NA	NA	1	0	0	0	-0.426682	0	-0.684709	0	0	0	0	0	0	0
RBM5	ME	NA	NA	NA	NA	NA	NA	NA	NA	NA	NA	NA	NA	NA	NA	NA	NA	0.72847	NA	NA	NA	NA	0.347279	NA	0.951934	NA	NA	NA	0.501022	0.702198	NA	NA	NA	NA	NA	0.414433	0	0	0	0	0	0	0	0	0	0	0	0	0
GNAI2	ME	NA	NA	NA	0.745233	NA	NA	NA	0.945014	NA	NA	NA	1	NA	NA	NA	NA	0.894547	NA	0.716078	NA	NA	1	NA	0.776065	0.239854	0.848877	NA	0.408275	0.867584	NA	NA	NA	NA	NA	0.964473	0	0	0	-0.316681	0	0	0	0.066473	0	0	0	0.270218	0
IFRD2	ME	NA	NA	NA	NA	NA	NA	NA	NA	NA	NA	NA	NA	NA	NA	NA	NA	0.251312	NA	NA	NA	NA	0.0116233	NA	0.00227461	NA	NA	NA	0.0118881	NA	NA	NA	NA	NA	NA	NA	0	0	0	0	0	0	0	0	0	0	0	0	0
NAA80	ME	NA	NA	NA	NA	NA	NA	NA	NA	NA	NA	NA	NA	NA	NA	NA	NA	NA	NA	NA	NA	NA	NA	NA	NA	NA	NA	NA	0.0146463	NA	NA	NA	NA	NA	NA	NA	0	0	0	0	0	0	0	0	0	0	0	0	0
TUSC2	ME	NA	NA	NA	0.731255	NA	0.524817	NA	NA	NA	NA	NA	NA	NA	NA	NA	NA	0.493347	NA	0.434169	NA	NA	0.300884	NA	0.189114	0.694193	0.759443	NA	0.498727	0.669209	NA	NA	NA	NA	NA	1	0	0	0	0.294522	0	0.637972	0	0	0	0	0	0	0
RASSF1	ME	NA	NA	NA	0.478374	0.8055	0.550479	0.177038	NA	NA	0.629791	NA	0.352739	5.42233e-07	NA	NA	NA	0.100339	NA	0.670854	NA	NA	0.0761122	0.535519	0.925351	0.0282335	7.45937e-06	NA	2.73364e-06	0.509717	8.15053e-05	NA	NA	NA	NA	0.343215	0	0	0	-0.348497	0.231755	-0.381029	-0.622555	0	0	-0.585953	0	-0.836853	-1.42192
NPRL2	ME	NA	NA	NA	NA	NA	NA	NA	NA	NA	NA	NA	0.409744	NA	NA	NA	NA	0.252929	NA	NA	NA	NA	0.0734581	NA	1	0.858599	NA	NA	0.947321	0.654925	NA	NA	NA	NA	NA	1	0	0	0	0	0	0	0	0	0	0	0	0.856037	0
CYB561D2	ME	NA	NA	NA	NA	NA	NA	NA	NA	NA	NA	NA	0.894004	NA	NA	NA	NA	0.470278	NA	0.298344	NA	NA	0.652287	NA	1	0.939069	0.644793	NA	0.39841	0.608177	NA	NA	NA	NA	NA	NA	0	0	0	0	0	0	0	0	0	0	0	-0.518105	0
TMEM115	ME	NA	NA	NA	NA	NA	NA	NA	NA	NA	NA	NA	NA	NA	NA	NA	NA	NA	NA	NA	NA	NA	0.338053	NA	0.00933975	NA	NA	NA	0.0789334	NA	NA	NA	NA	NA	NA	0.625741	0	0	0	0	0	0	0	0	0	0	0	0	0
CYB561D2.1	ME	NA	NA	NA	NA	NA	NA	NA	NA	NA	NA	NA	NA	NA	NA	NA	NA	0.21942	NA	0.00624976	NA	NA	0.000485331	NA	0.000348381	NA	NA	NA	0.0843171	NA	NA	NA	NA	NA	NA	NA	0	0	0	0	0	0	0	0	0	0	0	0	0
HEMK1	ME	NA	NA	NA	NA	NA	NA	NA	NA	NA	NA	NA	NA	NA	NA	NA	NA	NA	NA	NA	NA	NA	NA	NA	NA	NA	NA	NA	0.380998	NA	NA	NA	NA	NA	NA	0.257078	0	0	0	0	0	0	0	0	0	0	0	0	0
CISH	ME	NA	NA	NA	NA	NA	NA	NA	NA	NA	NA	NA	8.88499e-14	NA	NA	NA	0.826139	0.973289	NA	NA	NA	NA	0.100037	NA	0.816457	0.289177	0.00550902	NA	4.74221e-06	NA	NA	NA	NA	NA	NA	0.310223	0	0	0	0	0	0	0	0	0	0	0	5.13971	0
MAPKAPK3	ME	NA	NA	NA	NA	NA	NA	NA	NA	NA	NA	NA	NA	NA	NA	NA	NA	0.584782	NA	NA	NA	NA	0.953645	NA	0.334346	0.688305	0.452419	NA	0.971886	0.955505	NA	NA	NA	NA	NA	0.998172	0	0	0	0	0	0	0	0	0	0	0	0	0
MANF	ME	NA	NA	NA	NA	NA	NA	NA	NA	NA	NA	NA	1	NA	NA	NA	NA	0.0893738	NA	0.192826	NA	NA	0.921072	NA	0.484499	NA	0.599788	NA	0.464723	0.799795	NA	NA	NA	NA	NA	1	0	0	0	0	0	0	0	0	0	0	0	-0.273765	0
TEX264	ME	NA	NA	NA	0.170472	NA	0.285354	1	0.923858	NA	1	NA	0.894004	NA	1	NA	0.767958	1	NA	0.14381	0.163323	NA	0.120119	0.0779337	0.00776397	0.0152379	0.468086	NA	0.374983	0.987355	0.657346	0.468725	NA	NA	NA	1	0	0	0	-0.662108	0	-0.720873	-0.0375179	0.15299	0	-0.0219688	0	-0.375299	0
RRP9	ME	NA	NA	NA	NA	NA	NA	NA	NA	NA	NA	NA	NA	NA	NA	NA	NA	NA	NA	NA	NA	NA	NA	NA	NA	NA	NA	NA	0.646924	NA	NA	NA	NA	NA	NA	NA	0	0	0	0	0	0	0	0	0	0	0	0	0
PARP3	ME	NA	NA	NA	NA	NA	NA	NA	NA	NA	NA	NA	NA	NA	NA	NA	NA	NA	NA	NA	NA	NA	NA	NA	NA	NA	NA	NA	0.101565	NA	NA	NA	NA	NA	NA	NA	0	0	0	0	0	0	0	0	0	0	0	0	0
ABHD14B	ME	NA	NA	NA	0.764309	0.048345	0.470442	0.0618883	NA	NA	1	NA	0.881938	NA	0.188719	NA	0.901024	0.135515	NA	0.221164	0.524928	NA	0.00698448	0.611175	0.00151138	0.0235116	0.0236825	NA	0.405204	0.0638148	0.102754	0.684225	NA	0.950429	NA	0.567107	0	0	0	-0.171998	-0.920254	-0.418561	-0.839591	0	0	0.0515437	0	-0.506819	0
RPL29	ME	0.630889	0.826978	0.991439	0.293863	0.248652	0.798932	0.167871	5.26964e-05	0.937089	0.869076	0.711118	0.867624	0.995562	0.355445	0.0104431	0.825702	0.285465	0.477728	0.539986	0.276957	0.12422	0.00122787	0.0262459	0.0336206	0.00133049	0.000188694	0.123628	0.0329482	0.192751	0.0320547	0.533081	0.442207	1	0.129693	0.773043	-0.516733	-0.471839	-0.0161	-0.375923	-0.470953	-0.135677	-0.567354	-1.00337	-0.106117	0.144165	-0.215727	-0.184915	-0.0192212
ALAS1	ME	NA	NA	NA	NA	NA	NA	NA	NA	NA	NA	NA	NA	NA	NA	NA	NA	NA	NA	NA	NA	NA	NA	NA	7.18063e-07	NA	0.0557974	NA	0.0225104	0.0376488	NA	NA	NA	NA	NA	0.044158	0	0	0	0	0	0	0	0	0	0	0	0	0
TWF2	ME	NA	NA	NA	0.946925	NA	0.93322	0.819003	1	NA	0.619849	NA	0.912171	0.871725	0.84679	NA	0.916785	0.516111	NA	0.182485	0.046652	NA	0.792595	0.470667	0.0874168	0.039694	0.0273338	NA	0.894708	0.749557	0.856501	0.156875	NA	NA	NA	0.970501	0	0	0	-0.0491734	0	-0.126397	0.148876	-0.000317178	0	0.515576	0	0.206833	-0.00364467
PPM1M	ME	NA	NA	NA	NA	NA	NA	NA	NA	NA	NA	NA	NA	NA	NA	NA	NA	0.232125	NA	0.0555319	NA	NA	0.550427	NA	0.00450685	NA	NA	NA	0.0743463	0.165502	NA	NA	NA	NA	NA	0.497499	0	0	0	0	0	0	0	0	0	0	0	0	0
WDR82	ME	NA	NA	NA	NA	NA	NA	NA	NA	NA	NA	NA	NA	NA	NA	NA	NA	0.641855	NA	NA	NA	NA	0.423699	NA	0.936151	0.854765	NA	NA	0.98302	NA	NA	NA	NA	NA	NA	0.800516	0	0	0	0	0	0	0	0	0	0	0	0	0
GLYCTK	ME	NA	NA	NA	NA	NA	NA	NA	NA	NA	NA	NA	NA	NA	NA	NA	NA	NA	NA	NA	NA	NA	NA	NA	1	NA	NA	NA	0.93718	NA	NA	NA	NA	NA	NA	NA	0	0	0	0	0	0	0	0	0	0	0	0	0
NISCH	ME	NA	NA	NA	NA	NA	NA	NA	NA	NA	NA	NA	NA	NA	NA	NA	NA	NA	NA	NA	NA	NA	NA	NA	0.89591	NA	NA	NA	0.59184	NA	NA	NA	NA	NA	NA	NA	0	0	0	0	0	0	0	0	0	0	0	0	0
SMIM4	ME	NA	NA	NA	NA	NA	NA	NA	NA	NA	NA	NA	NA	NA	NA	NA	NA	0.925092	NA	0.715502	NA	NA	1	NA	0.833682	NA	0.520072	NA	0.717021	0.514148	NA	NA	NA	NA	NA	1	0	0	0	0	0	0	0	0	0	0	0	0	0
PBRM1	ME	NA	NA	NA	NA	NA	NA	NA	NA	NA	NA	NA	NA	NA	NA	NA	NA	NA	NA	NA	NA	NA	NA	NA	NA	NA	NA	NA	0.767806	NA	NA	NA	NA	NA	NA	NA	0	0	0	0	0	0	0	0	0	0	0	0	0
GNL3	ME	NA	NA	NA	NA	NA	NA	NA	NA	NA	NA	NA	NA	NA	NA	NA	NA	0.697227	NA	0.350307	NA	NA	NA	NA	0.022139	NA	NA	NA	0.0600975	0.526193	NA	NA	NA	NA	NA	0.802971	0	0	0	0	0	0	0	0	0	0	0	0	0
GLT8D1	ME	NA	NA	NA	NA	NA	NA	NA	NA	NA	NA	NA	NA	NA	NA	NA	NA	NA	NA	NA	NA	NA	NA	NA	0.477869	NA	NA	NA	1	NA	NA	NA	NA	NA	NA	NA	0	0	0	0	0	0	0	0	0	0	0	0	0
SPCS1	ME	0.498825	NA	NA	0.938663	0.411405	0.529916	0.756059	0.724785	0.986413	1	0.828583	1	0.64539	0.505847	0.791847	1	0.389469	0.335947	0.20202	0.764155	0.397572	0.0402822	0.953753	0.158973	0.992692	0.891848	NA	0.272521	0.419191	0.591756	0.594408	0.79499	0.939079	1	1	-0.808082	0	0	-0.0593361	-0.36079	-0.289973	-0.151959	-0.135568	0.0603529	0.0108956	0.142447	-0.107229	-0.180473
SFMBT1	ME	NA	NA	NA	NA	NA	NA	NA	NA	NA	NA	NA	NA	NA	NA	NA	NA	NA	NA	NA	NA	NA	NA	NA	0.736241	NA	NA	NA	NA	NA	NA	NA	NA	NA	NA	NA	0	0	0	0	0	0	0	0	0	0	0	0	0
TKT	ME	NA	NA	NA	0.0302955	0.689367	0.359455	0.46684	2.05967e-07	NA	NA	NA	1	0.289145	0.784137	NA	NA	0.200938	NA	0.0658798	0.0755047	NA	0.0446538	0.11813	0.0388752	0.00446575	0.0142319	NA	0.710674	0.84763	0.786616	0.222906	NA	NA	NA	1	0	0	0	-0.792092	-0.333482	-0.421193	0.414108	-1.3878	0	0	0	-0.116891	0.441557
DCP1A	ME	NA	NA	NA	NA	NA	NA	NA	NA	NA	NA	NA	NA	NA	NA	NA	NA	NA	NA	NA	NA	NA	NA	NA	0.337207	NA	NA	NA	0.650046	0.835585	NA	NA	NA	NA	NA	0.928125	0	0	0	0	0	0	0	0	0	0	0	0	0
ACTR8	ME	NA	NA	NA	NA	NA	NA	NA	NA	NA	NA	NA	NA	NA	NA	NA	NA	NA	NA	NA	NA	NA	NA	NA	0.581908	NA	NA	NA	0.880917	NA	NA	NA	NA	NA	NA	NA	0	0	0	0	0	0	0	0	0	0	0	0	0
SELENOK	ME	0.686934	0.0133646	NA	0.00432868	4.26932e-05	1.73361e-10	0.309015	0.00062978	NA	0.901947	0.546443	0.936118	2.08249e-05	2.30562e-05	0.0145233	0.824133	0.0416582	NA	1.19129e-09	1.3212e-07	NA	0.000631473	0.000216594	1.62558e-09	3.34286e-09	3.78069e-09	NA	0.000203123	0.00206405	0.482533	0.00164277	NA	1	0.303346	0.891491	1.13133	2.04371	0	1.37898	1.97188	2.44692	0.472339	1.57308	0	0.212322	0.440861	0.288326	1.22518
CCDC66	ME	NA	NA	NA	NA	NA	NA	NA	NA	NA	NA	NA	NA	NA	NA	NA	NA	0.865454	NA	NA	NA	NA	0.550899	NA	1	0.556304	NA	NA	0.730215	NA	NA	NA	NA	NA	NA	NA	0	0	0	0	0	0	0	0	0	0	0	0	0
FAM208A	ME	NA	NA	NA	NA	NA	0.237294	NA	NA	NA	NA	NA	NA	NA	NA	NA	NA	0.829542	NA	0.450804	NA	NA	0.314389	NA	0.347675	0.903969	0.891035	NA	0.223989	0.799795	NA	NA	NA	NA	NA	0.477656	0	0	0	0	0	-0.972231	0	0	0	0	0	0	0
ARHGEF3	ME	NA	NA	NA	NA	NA	NA	NA	NA	NA	NA	NA	1	NA	NA	NA	NA	0.563412	NA	0.65317	NA	NA	0.00384158	0.0431971	0.0521465	1	0.735249	NA	0.0596099	0.841478	0.641456	NA	NA	NA	NA	1	0	0	0	0	0	0	0	0	0	0	0	0.0375989	0
APPL1	ME	NA	NA	NA	0.398455	NA	0.0888728	NA	0.518683	NA	NA	NA	NA	NA	NA	NA	NA	NA	NA	NA	NA	NA	NA	NA	0.544771	NA	NA	NA	0.627556	NA	NA	NA	NA	NA	NA	1	0	0	0	-0.420586	0	-0.831407	0	0.472279	0	0	0	0	0
PDE12	ME	NA	NA	NA	NA	NA	NA	NA	NA	NA	NA	NA	NA	NA	NA	NA	NA	NA	NA	NA	NA	NA	NA	NA	0.616457	NA	NA	NA	0.795046	NA	NA	NA	NA	NA	NA	NA	0	0	0	0	0	0	0	0	0	0	0	0	0
ARF4	ME	NA	NA	NA	3.32713e-05	1.27286e-05	1.78352e-09	0.052099	3.45373e-05	NA	NA	NA	0.598677	0.0138003	1.88857e-06	NA	NA	0.00257636	NA	9.37073e-07	0.0498241	NA	2.60324e-06	0.0048605	2.47812e-07	1.32338e-08	1.09905e-05	NA	1.69292e-06	0.000344892	0.0379147	0.0104352	NA	NA	NA	0.409658	0	0	0	1.76974	2.52223	2.11875	1.06445	1.4135	0	0	0	0.645027	1.13446
DENND6A	ME	NA	NA	NA	NA	NA	NA	NA	NA	NA	NA	NA	NA	NA	NA	NA	NA	NA	NA	NA	NA	NA	NA	NA	0.363504	NA	NA	NA	0.700912	NA	NA	NA	NA	NA	NA	NA	0	0	0	0	0	0	0	0	0	0	0	0	0
SLMAP	ME	NA	NA	NA	NA	NA	NA	NA	NA	NA	NA	NA	NA	NA	NA	NA	NA	NA	NA	NA	NA	NA	NA	NA	0.694497	NA	NA	NA	0.764492	NA	NA	NA	NA	NA	NA	1	0	0	0	0	0	0	0	0	0	0	0	0	0
RPP14	ME	NA	NA	NA	NA	NA	NA	NA	NA	NA	NA	NA	NA	NA	NA	NA	NA	NA	NA	NA	NA	NA	NA	NA	NA	NA	NA	NA	0.856274	NA	NA	NA	NA	NA	NA	NA	0	0	0	0	0	0	0	0	0	0	0	0	0
PXK	ME	NA	NA	NA	0.497642	NA	0.907083	NA	NA	NA	NA	NA	NA	NA	NA	NA	NA	NA	NA	NA	NA	NA	NA	NA	NA	NA	0.806481	NA	0.98633	NA	NA	NA	NA	NA	NA	NA	0	0	0	-0.309325	0	-0.0931861	0	0	0	0	0	0	0
PDHB	ME	NA	NA	NA	NA	NA	NA	NA	NA	NA	NA	NA	NA	NA	NA	NA	NA	0.197436	NA	0.770589	NA	NA	0.1133	NA	0.0809104	0.849152	0.991148	NA	0.105312	0.321002	NA	NA	NA	NA	NA	0.862174	0	0	0	0	0	0	0	0	0	0	0	0	0
FHIT	ME	NA	NA	NA	NA	NA	NA	NA	NA	NA	NA	NA	NA	NA	NA	NA	NA	8.76834e-07	NA	NA	NA	NA	NA	NA	0.0677518	NA	NA	NA	NA	NA	NA	NA	NA	NA	NA	NA	0	0	0	0	0	0	0	0	0	0	0	0	0
THOC7	ME	NA	NA	NA	0.0210857	NA	0.0137822	0.607218	0.291578	NA	0.901947	NA	1	0.108659	0.192173	NA	NA	0.0385101	NA	0.0179395	0.0658983	NA	0.0232138	0.0494745	0.000591305	0.408988	0.0266387	NA	1.58851e-05	0.00177642	0.0814402	0.109627	NA	NA	NA	0.814454	0	0	0	-1.05859	0	-1.23701	-0.306884	-0.378058	0	-0.105259	0	-0.259697	-0.714398
ATXN7.1	ME	NA	NA	NA	NA	NA	NA	NA	NA	NA	NA	NA	NA	NA	NA	NA	NA	NA	NA	NA	NA	NA	NA	NA	1	NA	NA	NA	0.229852	NA	NA	NA	NA	NA	NA	NA	0	0	0	0	0	0	0	0	0	0	0	0	0
PSMD6	ME	NA	NA	NA	0.894998	NA	0.470442	NA	0.468588	NA	NA	NA	0.938945	NA	1	NA	NA	0.557565	NA	0.974097	0.754863	NA	0.879016	0.814719	0.425326	0.829671	0.517312	NA	0.137655	0.418891	0.249452	0.822802	NA	NA	NA	1	0	0	0	-0.0269262	0	0.443395	0	-0.371211	0	0	0	0.181694	0
SLC25A26	ME	NA	NA	NA	NA	NA	NA	NA	NA	NA	NA	NA	NA	NA	NA	NA	NA	0.997345	NA	NA	NA	NA	NA	NA	1	NA	NA	NA	0.696271	NA	NA	NA	NA	NA	NA	NA	0	0	0	0	0	0	0	0	0	0	0	0	0
KBTBD8	ME	NA	NA	NA	5.66254e-06	NA	NA	NA	NA	NA	NA	NA	NA	NA	NA	NA	NA	NA	NA	NA	NA	NA	NA	NA	NA	NA	NA	NA	NA	NA	NA	NA	NA	NA	NA	NA	0	0	0	2.18947	0	0	0	0	0	0	0	0	0
SUCLG2	ME	NA	NA	NA	0.881349	NA	0.646167	NA	NA	NA	NA	NA	NA	NA	0.392795	NA	NA	0.389199	NA	1	NA	NA	0.984583	NA	0.848377	0.388166	1	NA	1	0.984834	0.946871	NA	NA	NA	NA	0.548442	0	0	0	-0.25682	0	0.366323	0	0	0	0	0	0	0
EOGT	ME	NA	NA	NA	NA	NA	NA	NA	NA	NA	NA	NA	NA	NA	NA	NA	NA	NA	NA	NA	NA	NA	NA	NA	NA	NA	NA	NA	0.566562	NA	NA	NA	NA	NA	NA	NA	0	0	0	0	0	0	0	0	0	0	0	0	0
TMF1	ME	NA	NA	NA	0.723588	NA	0.740319	NA	NA	NA	NA	NA	0.559541	NA	NA	NA	NA	0.79022	NA	0.596223	NA	NA	0.210817	0.157414	0.519451	0.0096279	0.428911	NA	0.00999949	0.0315768	0.130644	NA	NA	NA	NA	0.273965	0	0	0	0.275933	0	0.216788	0	0	0	0	0	0.940341	0
UBA3	ME	NA	NA	NA	NA	NA	NA	NA	NA	NA	NA	NA	NA	NA	NA	NA	NA	0.609295	NA	0.0727376	NA	NA	1	NA	0.440222	1	0.445521	NA	1	0.173398	NA	NA	NA	NA	NA	0.878785	0	0	0	0	0	0	0	0	0	0	0	0	0
ARL6IP5	ME	NA	NA	NA	0.836421	0.921216	0.500991	0.587971	0.00991604	0.914233	0.959005	0.890086	1	0.470345	0.90664	0.838859	0.824133	0.93433	0.61124	0.712005	0.973403	0.397572	0.338758	0.6184	0.827437	0.434905	0.127582	NA	0.586249	0.13729	0.459781	0.0841578	0.593117	0.592528	0.727137	0.717319	0	0	0	0.167707	-0.103061	-0.37373	-0.245237	0.782054	0.222161	0.127828	-0.0690575	0.0123916	0.277876
FRMD4B	ME	NA	NA	NA	NA	NA	NA	NA	NA	NA	NA	NA	NA	NA	NA	NA	NA	NA	NA	NA	NA	NA	NA	NA	1.47043e-06	1.15727e-12	4.16325e-07	NA	1.08073e-19	2.11508e-05	NA	NA	NA	NA	NA	NA	0	0	0	0	0	0	0	0	0	0	0	0	0
FOXP1	ME	NA	NA	NA	0.00226879	0.10794	0.19019	NA	NA	NA	NA	NA	NA	NA	0.0880432	0.552787	NA	1.96189e-05	NA	0.00359362	0.793688	NA	0.0564915	NA	0.0684289	0.017592	0.20875	NA	0.0920825	0.971415	0.976864	NA	NA	NA	NA	0.987887	0	0	0	-1.37745	-0.895039	-0.617314	0	0	0	0	0	0	0
PPP4R2	ME	NA	NA	NA	NA	NA	NA	NA	NA	NA	NA	NA	NA	NA	NA	NA	NA	0.107354	NA	0.878313	NA	NA	NA	NA	0.388235	0.114147	0.211433	NA	0.134643	0.233885	NA	NA	NA	NA	NA	NA	0	0	0	0	0	0	0	0	0	0	0	0	0
CHMP2B	ME	NA	NA	NA	0.591244	0.652514	0.176484	NA	NA	NA	NA	NA	NA	NA	NA	NA	NA	0.271646	NA	0.556498	NA	NA	0.143231	NA	0.0487909	0.00688176	0.213376	NA	0.514875	0.123389	NA	NA	NA	NA	NA	0.895509	0	0	0	0.425294	0.443701	0.611789	0	0	0	0	0	0	0
CGGBP1	ME	NA	NA	NA	0.438851	NA	0.800313	NA	NA	NA	NA	NA	NA	NA	NA	NA	NA	1	NA	0.882338	NA	NA	0.399298	0.550221	0.041388	0.289622	0.84389	NA	0.260819	0.416176	NA	NA	NA	NA	NA	1	0	0	0	0.557988	0	0.209899	0	0	0	0	0	0	0
ZNF654	ME	NA	NA	NA	NA	NA	NA	NA	NA	NA	NA	NA	NA	NA	NA	NA	NA	NA	NA	NA	NA	NA	NA	NA	NA	NA	NA	NA	0.0299824	NA	NA	NA	NA	NA	NA	NA	0	0	0	0	0	0	0	0	0	0	0	0	0
C3orf38	ME	NA	NA	NA	0.888803	NA	0.462061	NA	NA	NA	NA	NA	NA	NA	NA	NA	NA	0.398897	NA	0.878313	NA	NA	NA	NA	0.714253	0.0302132	0.665039	NA	0.932688	0.969252	NA	NA	NA	NA	NA	1	0	0	0	-0.172087	0	-0.326836	0	0	0	0	0	0	0
ARL13B	ME	NA	NA	NA	NA	NA	NA	NA	NA	NA	NA	NA	NA	NA	NA	NA	NA	NA	NA	NA	NA	NA	NA	NA	NA	NA	NA	NA	0.00569434	NA	NA	NA	NA	NA	NA	NA	0	0	0	0	0	0	0	0	0	0	0	0	0
NSUN3	ME	NA	NA	NA	NA	NA	NA	NA	NA	NA	NA	NA	NA	NA	NA	NA	NA	NA	NA	NA	NA	NA	NA	NA	NA	NA	NA	NA	0.579107	NA	NA	NA	NA	NA	NA	NA	0	0	0	0	0	0	0	0	0	0	0	0	0
MTRNR2L12	ME	0.81985	NA	NA	0.834454	0.582091	0.566596	0.992247	0.072433	1	0.917189	0.977557	0.992218	0.947882	0.645485	0.169374	0.903355	0.771572	0.88672	0.922329	0.767214	0.415824	0.892694	1	1	0.829228	0.987032	0.396506	0.971886	0.973055	0.940633	0.901497	0.919727	0.938844	0.218235	0.189486	0.936414	0	0	-0.577517	-0.979489	-1.09779	0.109969	2.13798	0.0316425	-0.470843	-0.104543	-0.475689	0.21556
CLDND1	ME	NA	NA	NA	NA	NA	NA	NA	NA	NA	NA	NA	NA	0.0373663	NA	NA	NA	0.0251847	NA	0.492477	0.071308	NA	0.738425	0.384352	0.123552	0.583428	0.305305	NA	0.151562	0.462054	0.800483	0.416894	NA	NA	NA	0.83012	0	0	0	0	0	0	0	0	0	0	0	0	0.938272
CMSS1	ME	NA	NA	NA	NA	NA	NA	NA	NA	NA	NA	NA	NA	NA	NA	NA	NA	NA	NA	NA	NA	NA	NA	NA	0.271331	NA	NA	NA	0.65852	NA	NA	NA	NA	NA	NA	NA	0	0	0	0	0	0	0	0	0	0	0	0	0
TBC1D23	ME	NA	NA	NA	NA	NA	NA	NA	NA	NA	NA	NA	NA	NA	NA	NA	NA	NA	NA	NA	NA	NA	NA	NA	0.266981	NA	NA	NA	0.00742424	NA	NA	NA	NA	NA	NA	NA	0	0	0	0	0	0	0	0	0	0	0	0	0
NIT2	ME	NA	NA	NA	0.778079	NA	NA	NA	NA	NA	NA	NA	NA	NA	NA	NA	NA	1	NA	0.733461	NA	NA	0.945303	NA	1	1	0.750177	NA	0.0447015	0.874874	NA	NA	NA	NA	NA	0.244476	0	0	0	0.216099	0	0	0	0	0	0	0	0	0
TFG	ME	NA	NA	NA	NA	NA	NA	NA	NA	NA	NA	NA	NA	NA	NA	NA	NA	0.904711	NA	0.0837042	NA	NA	0.0626182	NA	9.67122e-05	0.100394	0.0181686	NA	0.00148266	0.0988047	NA	NA	NA	NA	NA	1	0	0	0	0	0	0	0	0	0	0	0	0	0
SENP7	ME	NA	NA	NA	NA	NA	NA	NA	NA	NA	NA	NA	NA	NA	NA	NA	NA	0.444417	NA	0.340589	NA	NA	0.00533727	NA	0.0268559	NA	NA	NA	0.0490057	0.165502	NA	NA	NA	NA	NA	0.463308	0	0	0	0	0	0	0	0	0	0	0	0	0
TRMT10C	ME	NA	NA	NA	0.989964	NA	1	NA	NA	NA	NA	NA	NA	NA	NA	NA	NA	0.673254	NA	0.191495	NA	NA	0.0551119	NA	0.0387911	0.370773	0.423787	NA	0.162269	0.172099	NA	NA	NA	NA	NA	0.57243	0	0	0	0.0743639	0	-0.126349	0	0	0	0	0	0	0
PCNP	ME	NA	NA	NA	0.576731	0.363764	0.649639	0.838463	0.597315	NA	1	NA	0.829453	0.540731	0.316007	NA	0.914558	0.0661289	NA	0.881949	0.961349	NA	0.238282	0.425121	0.643858	0.291482	0.657796	NA	0.570491	0.928545	0.957086	0.827295	NA	NA	NA	1	0	0	0	-0.284128	-0.357865	-0.289748	-0.207085	0.213104	0	-0.123414	0	-0.426371	-0.349699
ZBTB11	ME	NA	NA	NA	NA	NA	NA	NA	NA	NA	NA	NA	NA	NA	NA	NA	NA	NA	NA	NA	NA	NA	NA	NA	0.103622	NA	NA	NA	0.264991	1	NA	NA	NA	NA	NA	NA	0	0	0	0	0	0	0	0	0	0	0	0	0
RPL24	ME	0.886341	0.954893	0.827166	0.83076	0.771828	0.837367	0.124981	3.45373e-05	0.914233	0.77361	0.923946	0.949993	0.82116	0.360047	0.0537721	0.976332	0.238751	0.910412	0.87984	0.767214	0.403291	0.00679378	0.179015	0.0958436	0.0918304	0.184043	0.666384	0.347226	0.828718	0.333618	0.822014	0.812396	0.949101	0.391335	1	-0.200063	0.146375	0.18018	-0.105853	-0.130352	-0.11793	-0.539015	-1.07064	0.140895	0.190169	0.0545455	-0.133939	0.0965223
NXPE3	ME	NA	NA	NA	NA	NA	NA	NA	NA	NA	NA	NA	NA	NA	NA	NA	NA	NA	NA	NA	NA	NA	NA	NA	0.931503	NA	NA	NA	0.910039	NA	NA	NA	NA	NA	NA	NA	0	0	0	0	0	0	0	0	0	0	0	0	0
[truncated: 14,738 more rows]
[truncated: 22 more columns]

## Sheet: Figure 5.1
Figure 5	Receptor-ligand links between cell types
Analysis	cell group	p-value	Mean (ME patients)	Mean (AE patients)
receptor-ligand numbers between AE and ME patients	B cell ASC - B cell ASC	0.302817	283.4	181.286
[truncated: 1,662 more rows]

## Sheet: Figure 5.2
Figure 5c	Chemokine contribution to cell signalling
[truncated: 1,015 more rows]

[truncated: 3 more sheets: Figure 5.3, Figure 5.4, Figure 5.5]
